# Supplementary material for: The landscape of bacterial contractile injection systems across large-scale metagenomes
Source: Microbiol Spectr. 2025 May 23;13(7):e03213-24. doi: 10.1128/spectrum.03213-24 (PMC12210884; doi:10.1128/spectrum.03213-24)
Supplement: Supplemental source data — Source data for figures. [file spectrum.03213-24-s0002.xlsx]

## Sheet: Fig.1D
species composition of the CISs
Database	MAG	Genome	Domain	Phylum	Class	Order	Family	Genus	Species
GEM	MAG1133	2061766007_55	d__Bacteria	p__Bacteroidota	c__Bacteroidia	o__Bacteroidales	f__Paludibacteraceae	g__UBA1181	s__GCA_002310215
GEM	MAG1315	2199352035_2	d__Bacteria	p__Bacteroidota	c__Bacteroidia	o__Chitinophagales	f__Chitinophagaceae	g__Niastella	s__
GEM	MAG460	3300000062_17	d__Bacteria	p__Bacteroidota	c__Bacteroidia	o__Bacteroidales	f__UBA932	g__Bact-08	s__
GEM	MAG1359	3300000107_2	d__Bacteria	p__Proteobacteria	c__Gammaproteobacteria	o__Pseudomonadales	f__Cellvibrionaceae	g__Teredinibacter	s__
GEM	MAG457	3300000110_3	d__Bacteria	p__Proteobacteria	c__Gammaproteobacteria	o__Pseudomonadales	f__Cellvibrionaceae	g__Teredinibacter	s__
GEM	MAG191	3300000162_1	d__Bacteria	p__Bacteroidota	c__Chlorobia	o__Chlorobiales	f__Chlorobiaceae	g__Chlorobium	s__
GEM	MAG1120	3300000232_1	d__Bacteria	p__Bacteroidota	c__Bacteroidia	o__Bacteroidales	f__BBW3	g__UBA8529	s__
GEM	MAG263	3300000232_1	d__Bacteria	p__Bacteroidota	c__Bacteroidia	o__Bacteroidales	f__BBW3	g__UBA8529	s__
GEM	MAG1023	3300000234_15	d__Bacteria	p__Bacteroidota	c__Bacteroidia	o__Bacteroidales	f__Prolixibacteraceae	g__Draconibacterium	s__
GEM	MAG918	3300000353_2	d__Bacteria	p__Cyanobacteriota	c__Cyanobacteriia	o__Cyanobacteriales	f__Coleofasciculaceae	g__Coleofasciculus	s__
GEM	MAG37	3300000364_12	d__Bacteria	p__Bacteroidota	c__Bacteroidia	o__Chitinophagales	f__Chitinophagaceae	g__UBA8621	s__
GEM	MAG515	3300000500_2	d__Bacteria	p__Bacteroidota	c__Chlorobia	o__Chlorobiales	f__Chloroherpetonaceae	g__	s__
GEM	MAG158	3300000520_1	d__Bacteria	p__Bacteroidota	c__Chlorobia	o__Chlorobiales	f__Chlorobiaceae	g__Chlorobium	s__
GEM	MAG1373	3300001919_7	d__Bacteria	p__Bacteroidota	c__Bacteroidia	o__Bacteroidales	f__Rikenellaceae	g__Alistipes	s__Alistipes onderdonkii
GEM	MAG1360	3300001989_3	d__Bacteria	p__Bacteroidota	c__Bacteroidia	o__Chitinophagales	f__Chitinophagaceae	g__Chitinophaga	s__
GEM	MAG786	3300002037_11	d__Bacteria	p__Bacteroidota	c__Bacteroidia	o__Cytophagales	f__Cyclobacteriaceae	g__	s__
GEM	MAG292	3300002037_13	d__Bacteria	p__Verrucomicrobiota	c__Verrucomicrobiae	o__Opitutales	f__Opitutaceae	g__	s__
GEM	MAG320	3300002039_10	d__Bacteria	p__Verrucomicrobiota	c__Verrucomicrobiae	o__Opitutales	f__Opitutaceae	g__DG1235	s__
GEM	MAG1091	3300002039_6	d__Bacteria	p__Bacteroidota	c__Bacteroidia	o__	f__	g__	s__
GEM	MAG1482	3300002039_6	d__Bacteria	p__Bacteroidota	c__Bacteroidia	o__	f__	g__	s__
GEM	MAG789	3300002067_3	d__Bacteria	p__Bacteroidota	c__Bacteroidia	o__Sphingobacteriales	f__Sphingobacteriaceae	g__Mucilaginibacter	s__
GEM	MAG277	3300002544_12	d__Bacteria	p__Actinobacteriota	c__Actinobacteria	o__Actinomycetales	f__Demequinaceae	g__Demequina_C	s__
GEM	MAG1618	3300003272_10	d__Bacteria	p__Bacteroidota	c__Bacteroidia	o__Cytophagales	f__Cyclobacteriaceae	g__Fabibacter	s__GCA_002427755
GEM	MAG98	3300003272_2	d__Bacteria	p__Bacteroidota	c__Bacteroidia	o__Cytophagales	f__Cyclobacteriaceae	g__Roseivirga	s__GCA_002427745
GEM	MAG1312	3300003272_9	d__Bacteria	p__Bacteroidota	c__Bacteroidia	o__Flavobacteriales	f__Crocinitomicaceae	g__UBA4466	s__GCA_002427735
GEM	MAG506	3300003272_9	d__Bacteria	p__Bacteroidota	c__Bacteroidia	o__Flavobacteriales	f__Crocinitomicaceae	g__UBA4466	s__GCA_002427735
GEM	MAG830	3300003364_8	d__Bacteria	p__Actinobacteriota	c__Actinobacteria	o__Actinomycetales	f__Demequinaceae	g__Demequina_C	s__
GEM	MAG1044	3300004085_6	d__Bacteria	p__Proteobacteria	c__Alphaproteobacteria	o__UBA8366	f__GCA-2696645	g__	s__
GEM	MAG1476	3300005262_11	d__Bacteria	p__Bacteroidota	c__Bacteroidia	o__Cytophagales	f__Cyclobacteriaceae	g__Ohtaekwangia	s__
GEM	MAG332	3300005262_6	d__Bacteria	p__Bacteroidota	c__Bacteroidia	o__Chitinophagales	f__Chitinophagaceae	g__Chitinophaga	s__
GEM	MAG1390	3300005267_4	d__Bacteria	p__Proteobacteria	c__Gammaproteobacteria	o__Pseudomonadales	f__Cellvibrionaceae	g__Teredinibacter	s__
GEM	MAG509	3300005281_12	d__Bacteria	p__Bacteroidota	c__Bacteroidia	o__Chitinophagales	f__Chitinophagaceae	g__Niastella	s__
GEM	MAG586	3300005281_16	d__Bacteria	p__Bacteroidota	c__Bacteroidia	o__Chitinophagales	f__Chitinophagaceae	g__Niastella	s__
GEM	MAG717	3300005286_11	d__Bacteria	p__Bacteroidota	c__Bacteroidia	o__Chitinophagales	f__Chitinophagaceae	g__Chitinophaga	s__
GEM	MAG454	3300005286_11	d__Bacteria	p__Bacteroidota	c__Bacteroidia	o__Chitinophagales	f__Chitinophagaceae	g__Chitinophaga	s__
GEM	MAG1278	3300005286_18	d__Bacteria	p__Bacteroidota	c__Bacteroidia	o__Sphingobacteriales	f__Sphingobacteriaceae	g__Parapedobacter	s__
GEM	MAG723	3300005286_40	d__Bacteria	p__Proteobacteria	c__Gammaproteobacteria	o__Pseudomonadales	f__Cellvibrionaceae	g__UBA5868	s__
GEM	MAG1385	3300005288_8	d__Bacteria	p__Bacteroidota	c__Bacteroidia	o__Sphingobacteriales	f__Sphingobacteriaceae	g__Pedobacter	s__
GEM	MAG740	3300005289_6	d__Bacteria	p__Bacteroidota	c__Bacteroidia	o__Sphingobacteriales	f__Sphingobacteriaceae	g__Pedobacter	s__
GEM	MAG856	3300005326_6	d__Bacteria	p__Bacteroidota	c__Bacteroidia	o__Bacteroidales	f__Prolixibacteraceae	g__	s__
GEM	MAG1196	3300005337_12	d__Bacteria	p__Bacteroidota	c__Bacteroidia	o__Chitinophagales	f__Chitinophagaceae	g__UBA10320	s__
GEM	MAG1079	3300005722_2	d__Bacteria	p__Bacteroidota	c__Bacteroidia	o__Flavobacteriales	f__Flavobacteriaceae	g__BACL21	s__
GEM	MAG1614	3300006056_42	d__Bacteria	p__Bacteroidota	c__Bacteroidia	o__Chitinophagales	f__Saprospiraceae	g__UBA10441	s__
GEM	MAG970	3300006056_65	d__Bacteria	p__Proteobacteria	c__Gammaproteobacteria	o__Betaproteobacteriales	f__Rhodocyclaceae	g__Dechloromonas	s__
GEM	MAG887	3300006057_4	d__Bacteria	p__Bacteroidota	c__Bacteroidia	o__Chitinophagales	f__Chitinophagaceae	g__	s__
GEM	MAG757	3300006237_16	d__Bacteria	p__Bacteroidota	c__Bacteroidia	o__Chitinophagales	f__Chitinophagaceae	g__	s__
GEM	MAG606	3300006237_16	d__Bacteria	p__Bacteroidota	c__Bacteroidia	o__Chitinophagales	f__Chitinophagaceae	g__	s__
GEM	MAG661	3300006252_2	d__Bacteria	p__Bacteroidota	c__Bacteroidia	o__Bacteroidales	f__Bacteroidaceae	g__Bacteroides	s__Bacteroides fragilis
GEM	MAG708	3300006312_4	d__Bacteria	p__Bacteroidota	c__Bacteroidia	o__Bacteroidales	f__Tannerellaceae	g__Parabacteroides	s__Parabacteroides distasonis
GEM	MAG1333	3300006464_11	d__Bacteria	p__Bacteroidota	c__Bacteroidia	o__Bacteroidales	f__Rikenellaceae	g__Alistipes	s__Alistipes onderdonkii
GEM	MAG915	3300006476_1	d__Bacteria	p__Bacteroidota	c__Bacteroidia	o__Bacteroidales	f__Bacteroidaceae	g__Bacteroides	s__Bacteroides cellulosilyticus
GEM	MAG142	3300006747_1	d__Bacteria	p__Bacteroidota	c__Bacteroidia	o__Bacteroidales	f__Bacteroidaceae	g__Bacteroides	s__Bacteroides cellulosilyticus
GEM	MAG352	3300006747_7	d__Bacteria	p__Bacteroidota	c__Bacteroidia	o__Bacteroidales	f__Rikenellaceae	g__Alistipes	s__Alistipes onderdonkii
GEM	MAG69	3300006846_15	d__Bacteria	p__Bacteroidota	c__Bacteroidia	o__Chitinophagales	f__Chitinophagaceae	g__12-47-4	s__
GEM	MAG1323	3300006913_5	d__Bacteria	p__Proteobacteria	c__Gammaproteobacteria	o__Pseudomonadales	f__Halieaceae	g__	s__
GEM	MAG1202	3300007098_7	d__Bacteria	p__Bacteroidota	c__Bacteroidia	o__Bacteroidales	f__Rikenellaceae	g__Alistipes	s__Alistipes onderdonkii
GEM	MAG1321	3300007109_4	d__Bacteria	p__Bacteroidota	c__Bacteroidia	o__Bacteroidales	f__Tannerellaceae	g__Parabacteroides	s__Parabacteroides distasonis
GEM	MAG119	3300007299_2	d__Bacteria	p__Bacteroidota	c__Bacteroidia	o__Bacteroidales	f__Tannerellaceae	g__Parabacteroides	s__
GEM	MAG1057	3300007345_9	d__Bacteria	p__Proteobacteria	c__Gammaproteobacteria	o__Enterobacterales	f__Alteromonadaceae	g__Rheinheimera	s__
GEM	MAG1226	3300007517_24	d__Bacteria	p__Cyanobacteriota	c__Cyanobacteriia	o__Pseudophormidiales	f__Pseudophormidiaceae	g__	s__
GEM	MAG427	3300007517_25	d__Bacteria	p__Bacteroidota	c__Bacteroidia	o__Cytophagales	f__Bernardetiaceae	g__	s__
GEM	MAG788	3300007640_7	d__Bacteria	p__Proteobacteria	c__Gammaproteobacteria	o__Enterobacterales	f__Alteromonadaceae	g__Rheinheimera	s__
GEM	MAG1225	3300007669_10	d__Bacteria	p__Bacteroidota	c__Bacteroidia	o__Bacteroidales	f__Rikenellaceae	g__Alistipes	s__Alistipes onderdonkii
GEM	MAG1090	3300007717_2	d__Bacteria	p__Bacteroidota	c__Bacteroidia	o__Bacteroidales	f__Bacteroidaceae	g__Bacteroides	s__Bacteroides cellulosilyticus
GEM	MAG1487	3300007806_3	d__Bacteria	p__Bacteroidota	c__Bacteroidia	o__Bacteroidales	f__Tannerellaceae	g__Parabacteroides	s__Parabacteroides distasonis
GEM	MAG1313	3300008103_3	d__Bacteria	p__Bacteroidota	c__Bacteroidia	o__Bacteroidales	f__Tannerellaceae	g__Parabacteroides	s__Parabacteroides distasonis
GEM	MAG1480	3300008132_2	d__Bacteria	p__Bacteroidota	c__Bacteroidia	o__Bacteroidales	f__Bacteroidaceae	g__Bacteroides	s__Bacteroides cellulosilyticus
GEM	MAG386	3300008268_7	d__Bacteria	p__Bacteroidota	c__Bacteroidia	o__Bacteroidales	f__Tannerellaceae	g__Parabacteroides	s__Parabacteroides distasonis
GEM	MAG810	3300008301_3	d__Bacteria	p__Bacteroidota	c__Bacteroidia	o__Bacteroidales	f__Tannerellaceae	g__Parabacteroides	s__Parabacteroides distasonis
GEM	MAG268	3300008326_2	d__Bacteria	p__Bacteroidota	c__Bacteroidia	o__Bacteroidales	f__Bacteroidaceae	g__Bacteroides_B	s__
GEM	MAG540	3300008478_2	d__Bacteria	p__Bacteroidota	c__Bacteroidia	o__Bacteroidales	f__Bacteroidaceae	g__Bacteroides	s__Bacteroides cellulosilyticus
GEM	MAG809	3300008499_2	d__Bacteria	p__Bacteroidota	c__Bacteroidia	o__Bacteroidales	f__Bacteroidaceae	g__Bacteroides	s__Bacteroides cellulosilyticus
GEM	MAG192	3300008520_2	d__Bacteria	p__Bacteroidota	c__Bacteroidia	o__Bacteroidales	f__Tannerellaceae	g__Parabacteroides	s__Parabacteroides distasonis
GEM	MAG1326	3300008599_1	d__Bacteria	p__Bacteroidota	c__Bacteroidia	o__Bacteroidales	f__Bacteroidaceae	g__Bacteroides	s__Bacteroides cellulosilyticus
GEM	MAG859	3300008599_3	d__Bacteria	p__Bacteroidota	c__Bacteroidia	o__Bacteroidales	f__Tannerellaceae	g__Parabacteroides	s__Parabacteroides distasonis
GEM	MAG244	3300008676_2	d__Bacteria	p__Bacteroidota	c__Bacteroidia	o__Bacteroidales	f__Tannerellaceae	g__Parabacteroides	s__Parabacteroides distasonis
GEM	MAG196	3300008725_6	d__Bacteria	p__Bacteroidota	c__Bacteroidia	o__Bacteroidales	f__Tannerellaceae	g__Parabacteroides	s__Parabacteroides distasonis
GEM	MAG1512	3300009083_50	d__Bacteria	p__Bacteroidota	c__Bacteroidia	o__Chitinophagales	f__Chitinophagaceae	g__	s__
GEM	MAG965	3300009083_62	d__Bacteria	p__Bacteroidota	c__Bacteroidia	o__Chitinophagales	f__Saprospiraceae	g__UBA10441	s__
GEM	MAG57	3300009083_78	d__Bacteria	p__Bacteroidota	c__Bacteroidia	o__Chitinophagales	f__Chitinophagaceae	g__UBA1946	s__
GEM	MAG554	3300009084_40	d__Bacteria	p__Cyanobacteriota	c__Cyanobacteriia	o__Leptolyngbyales	f__Leptolyngbyaceae	g__	s__
GEM	MAG1233	3300009084_42	d__Bacteria	p__Bacteroidota	c__Bacteroidia	o__Chitinophagales	f__Saprospiraceae	g__UBA10441	s__
GEM	MAG143	3300009343_2	d__Bacteria	p__Bacteroidota	c__Bacteroidia	o__Bacteroidales	f__Bacteroidaceae	g__Bacteroides	s__Bacteroides cellulosilyticus
GEM	MAG1035	3300009769_17	d__Bacteria	p__Bacteroidota	c__Bacteroidia	o__Bacteroidales	f__vadinHA17	g__LD21	s__
GEM	MAG1193	3300009779_21	d__Bacteria	p__Bacteroidota	c__Bacteroidia	o__Flavobacteriales	f__Flavobacteriaceae	g__BACL21	s__GCA_002440705
GEM	MAG516	3300009779_21	d__Bacteria	p__Bacteroidota	c__Bacteroidia	o__Flavobacteriales	f__Flavobacteriaceae	g__BACL21	s__GCA_002440705
GEM	MAG1365	3300010042_4	d__Bacteria	p__Myxococcota	c__Myxococcia	o__Myxococcales	f__Myxococcaceae	g__Myxococcus	s__
GEM	MAG1085	3300010153_7	d__Bacteria	p__Bacteroidota	c__Bacteroidia	o__Flavobacteriales	f__koll-22	g__BRH-c54	s__GCA_002359215
GEM	MAG1319	3300010153_8	d__Bacteria	p__Bacteroidota	c__Bacteroidia	o__Flavobacteriales	f__Flavobacteriaceae	g__Aequorivita	s__GCA_002364215
GEM	MAG365	3300010280_6	d__Bacteria	p__Bacteroidota	c__Bacteroidia	o__Bacteroidales	f__Tannerellaceae	g__Parabacteroides	s__
GEM	MAG1176	3300010371_30	d__Bacteria	p__Bacteroidota	c__Bacteroidia	o__Chitinophagales	f__Chitinophagaceae	g__UBA8621	s__
GEM	MAG1453	3300010373_19	d__Bacteria	p__Bacteroidota	c__Bacteroidia	o__Chitinophagales	f__Chitinophagaceae	g__UBA8621	s__
GEM	MAG270	3300010373_21	d__Bacteria	p__Proteobacteria	c__Gammaproteobacteria	o__Betaproteobacteriales	f__Burkholderiaceae	g__	s__
GEM	MAG882	3300010373_44	d__Bacteria	p__Bacteroidota	c__Bacteroidia	o__AKYH767	f__b-17BO	g__	s__
GEM	MAG287	3300010399_12	d__Bacteria	p__Bacteroidota	c__Bacteroidia	o__Sphingobacteriales	f__Sphingobacteriaceae	g__Mucilaginibacter	s__
GEM	MAG1203	3300010403_12	d__Bacteria	p__Bacteroidota	c__Bacteroidia	o__AKYH767-A	f__OLB10	g__	s__
GEM	MAG346	3300011146_1	d__Bacteria	p__Bacteroidota	c__Bacteroidia	o__Sphingobacteriales	f__Sphingobacteriaceae	g__Sphingobacterium	s__Sphingobacterium mizutaii
GEM	MAG731	3300011202_1	d__Bacteria	p__Bacteroidota	c__Bacteroidia	o__Flavobacteriales	f__Weeksellaceae	g__Chryseobacterium	s__
GEM	MAG1372	3300011486_1	d__Bacteria	p__Proteobacteria	c__Gammaproteobacteria	o__Betaproteobacteriales	f__Burkholderiaceae	g__Paucibacter	s__
GEM	MAG644	3300011690_4	d__Bacteria	p__Proteobacteria	c__Gammaproteobacteria	o__Enterobacterales	f__Enterobacteriaceae	g__Kosakonia	s__Kosakonia cowanii
GEM	MAG97	3300011708_3	d__Bacteria	p__Bacteroidota	c__Bacteroidia	o__Sphingobacteriales	f__Sphingobacteriaceae	g__Sphingobacterium	s__GCF_002734235
GEM	MAG1148	3300011715_2	d__Bacteria	p__Bacteroidota	c__Bacteroidia	o__Sphingobacteriales	f__Sphingobacteriaceae	g__Sphingobacterium	s__Sphingobacterium mizutaii
GEM	MAG150	3300011759_3	d__Bacteria	p__Bacteroidota	c__Bacteroidia	o__Flavobacteriales	f__Weeksellaceae	g__Chryseobacterium	s__
GEM	MAG1529	3300011770_3	d__Bacteria	p__Bacteroidota	c__Bacteroidia	o__Sphingobacteriales	f__Sphingobacteriaceae	g__Sphingobacterium	s__Sphingobacterium cellulitidis
GEM	MAG1559	3300011799_3	d__Bacteria	p__Bacteroidota	c__Bacteroidia	o__Flavobacteriales	f__Weeksellaceae	g__Chryseobacterium	s__GCA_002434285
GEM	MAG363	3300011814_2	d__Bacteria	p__Bacteroidota	c__Bacteroidia	o__Sphingobacteriales	f__Sphingobacteriaceae	g__Sphingobacterium	s__Sphingobacterium mizutaii
GEM	MAG1299	3300011822_4	d__Bacteria	p__Bacteroidota	c__Bacteroidia	o__Flavobacteriales	f__Weeksellaceae	g__Chryseobacterium	s__
GEM	MAG24	3300011852_3	d__Bacteria	p__Bacteroidota	c__Bacteroidia	o__Bacteroidales	f__Tannerellaceae	g__Barb7	s__
GEM	MAG10	3300011873_2	d__Bacteria	p__Bacteroidota	c__Bacteroidia	o__Flavobacteriales	f__Weeksellaceae	g__Chryseobacterium	s__Chryseobacterium taichungense
GEM	MAG605	3300011873_3	d__Bacteria	p__Bacteroidota	c__Bacteroidia	o__Sphingobacteriales	f__Sphingobacteriaceae	g__Sphingobacterium	s__Sphingobacterium mizutaii
GEM	MAG302	3300011883_1	d__Bacteria	p__Bacteroidota	c__Bacteroidia	o__Sphingobacteriales	f__Sphingobacteriaceae	g__Sphingobacterium	s__Sphingobacterium mizutaii
GEM	MAG100	3300011922_4	d__Bacteria	p__Bacteroidota	c__Bacteroidia	o__Sphingobacteriales	f__Sphingobacteriaceae	g__Sphingobacterium	s__GCF_002734235
GEM	MAG595	3300012044_15	d__Bacteria	p__Proteobacteria	c__Gammaproteobacteria	o__Betaproteobacteriales	f__Rhodocyclaceae	g__Dechloromonas	s__
GEM	MAG1516	3300012153_6	d__Bacteria	p__Bacteroidota	c__Bacteroidia	o__Flavobacteriales	f__Weeksellaceae	g__Chryseobacterium	s__
GEM	MAG1302	3300012182_17	d__Bacteria	p__Bacteroidota	c__Rhodothermia	o__Balneolales	f__Balneolaceae	g__	s__
GEM	MAG1101	3300012269_3	d__Bacteria	p__Bacteroidota	c__Bacteroidia	o__Flavobacteriales	f__Flavobacteriaceae	g__Maribacter	s__
GEM	MAG1294	3300012270_6	d__Bacteria	p__Bacteroidota	c__Rhodothermia	o__Balneolales	f__Balneolaceae	g__	s__
GEM	MAG832	3300012497_1	d__Bacteria	p__Proteobacteria	c__Gammaproteobacteria	o__Betaproteobacteriales	f__Burkholderiaceae	g__Mitsuaria	s__GCF_900113225
GEM	MAG354	3300012802_3	d__Bacteria	p__Bacteroidota	c__Bacteroidia	o__Flavobacteriales	f__Flavobacteriaceae	g__Flavobacterium	s__Flavobacterium johnsoniae
GEM	MAG456	3300012803_6	d__Bacteria	p__Bacteroidota	c__Bacteroidia	o__Sphingobacteriales	f__Sphingobacteriaceae	g__Sphingobacterium	s__
GEM	MAG419	3300012808_3	d__Bacteria	p__Bacteroidota	c__Bacteroidia	o__Flavobacteriales	f__Flavobacteriaceae	g__Flavobacterium	s__
GEM	MAG643	3300012808_8	d__Bacteria	p__Bacteroidota	c__Bacteroidia	o__Flavobacteriales	f__Flavobacteriaceae	g__Flavobacterium	s__
GEM	MAG1463	3300012810_2	d__Bacteria	p__Bacteroidota	c__Bacteroidia	o__Flavobacteriales	f__Flavobacteriaceae	g__Flavobacterium	s__Flavobacterium johnsoniae
GEM	MAG1022	3300012812_1	d__Bacteria	p__Proteobacteria	c__Gammaproteobacteria	o__Betaproteobacteriales	f__Burkholderiaceae	g__Cupriavidus	s__GCF_900115455
GEM	MAG1156	3300012813_6	d__Bacteria	p__Bacteroidota	c__Bacteroidia	o__Sphingobacteriales	f__Sphingobacteriaceae	g__Sphingobacterium	s__
GEM	MAG1037	3300012814_7	d__Bacteria	p__Bacteroidota	c__Bacteroidia	o__Sphingobacteriales	f__Sphingobacteriaceae	g__Sphingobacterium	s__
GEM	MAG175	3300012816_1	d__Bacteria	p__Bacteroidota	c__Bacteroidia	o__Flavobacteriales	f__Flavobacteriaceae	g__Flavobacterium	s__
GEM	MAG1181	3300012816_11	d__Bacteria	p__Bacteroidota	c__Bacteroidia	o__Flavobacteriales	f__Flavobacteriaceae	g__Flavobacterium	s__
GEM	MAG1408	3300012818_7	d__Bacteria	p__Bacteroidota	c__Bacteroidia	o__Sphingobacteriales	f__Sphingobacteriaceae	g__Sphingobacterium	s__
GEM	MAG1117	3300012832_3	d__Bacteria	p__Bacteroidota	c__Bacteroidia	o__Sphingobacteriales	f__Sphingobacteriaceae	g__Sphingobacterium	s__
GEM	MAG885	3300012837_6	d__Bacteria	p__Bacteroidota	c__Bacteroidia	o__Sphingobacteriales	f__Sphingobacteriaceae	g__Parapedobacter	s__
GEM	MAG1616	3300012838_1	d__Bacteria	p__Bacteroidota	c__Bacteroidia	o__Chitinophagales	f__Chitinophagaceae	g__Niastella	s__
GEM	MAG1292	3300012842_1	d__Bacteria	p__Bacteroidota	c__Bacteroidia	o__Flavobacteriales	f__Flavobacteriaceae	g__Flavobacterium	s__
GEM	MAG259	3300012842_13	d__Bacteria	p__Bacteroidota	c__Bacteroidia	o__Flavobacteriales	f__Flavobacteriaceae	g__Flavobacterium	s__
GEM	MAG1048	3300012842_5	d__Bacteria	p__Bacteroidota	c__Bacteroidia	o__Chitinophagales	f__Chitinophagaceae	g__Niabella	s__
GEM	MAG732	3300012848_3	d__Bacteria	p__Bacteroidota	c__Bacteroidia	o__Sphingobacteriales	f__Sphingobacteriaceae	g__Parapedobacter	s__
GEM	MAG1038	3300012851_2	d__Bacteria	p__Bacteroidota	c__Bacteroidia	o__Chitinophagales	f__Chitinophagaceae	g__Niastella	s__
GEM	MAG1141	3300012853_1	d__Bacteria	p__Bacteroidota	c__Bacteroidia	o__Chitinophagales	f__Chitinophagaceae	g__Niastella	s__
GEM	MAG1076	3300012864_1	d__Bacteria	p__Bacteroidota	c__Bacteroidia	o__Chitinophagales	f__Chitinophagaceae	g__Niastella	s__
GEM	MAG588	3300012864_13	d__Bacteria	p__Bacteroidota	c__Bacteroidia	o__Flavobacteriales	f__Weeksellaceae	g__Chryseobacterium	s__Chryseobacterium indoltheticum
GEM	MAG280	3300012864_7	d__Bacteria	p__Bacteroidota	c__Bacteroidia	o__Sphingobacteriales	f__Sphingobacteriaceae	g__Pedobacter	s__Pedobacter agri
GEM	MAG49	3300012865_2	d__Bacteria	p__Bacteroidota	c__Bacteroidia	o__Chitinophagales	f__Chitinophagaceae	g__Niastella	s__
GEM	MAG1366	3300012865_9	d__Bacteria	p__Bacteroidota	c__Bacteroidia	o__Sphingobacteriales	f__Sphingobacteriaceae	g__Pedobacter	s__Pedobacter agri
GEM	MAG681	3300012880_4	d__Bacteria	p__Bacteroidota	c__Bacteroidia	o__Flavobacteriales	f__Flavobacteriaceae	g__Flavobacterium	s__
GEM	MAG1345	3300012921_13	d__Bacteria	p__Bacteroidota	c__Bacteroidia	o__Chitinophagales	f__Chitinophagaceae	g__UBA1946	s__
GEM	MAG236	3300012921_20	d__Bacteria	p__Proteobacteria	c__Gammaproteobacteria	o__Betaproteobacteriales	f__Burkholderiaceae	g__	s__
GEM	MAG1204	3300012921_34	d__Bacteria	p__Bacteroidota	c__Bacteroidia	o__Chitinophagales	f__Chitinophagaceae	g__UBA12329	s__
GEM	MAG1296	3300012928_3	d__Bacteria	p__Bacteroidota	c__Bacteroidia	o__	f__	g__	s__
GEM	MAG1096	3300012928_3	d__Bacteria	p__Bacteroidota	c__Bacteroidia	o__	f__	g__	s__
GEM	MAG1071	3300012940_21	d__Bacteria	p__Bacteroidota	c__Bacteroidia	o__Sphingobacteriales	f__Sphingobacteriaceae	g__Parapedobacter	s__
GEM	MAG929	3300012940_23	d__Bacteria	p__Bacteroidota	c__Bacteroidia	o__Chitinophagales	f__Chitinophagaceae	g__Chitinophaga	s__
GEM	MAG1006	3300012940_27	d__Bacteria	p__Bacteroidota	c__Bacteroidia	o__Sphingobacteriales	f__Sphingobacteriaceae	g__Parapedobacter	s__
GEM	MAG1308	3300012940_36	d__Bacteria	p__Bacteroidota	c__Bacteroidia	o__Chitinophagales	f__Chitinophagaceae	g__Niastella	s__
GEM	MAG1596	3300012940_43	d__Bacteria	p__Bacteroidota	c__Bacteroidia	o__Chitinophagales	f__Chitinophagaceae	g__Chitinophaga	s__GCF_002557795
GEM	MAG977	3300012954_10	d__Bacteria	p__Bacteroidota	c__Bacteroidia	o__	f__	g__	s__
GEM	MAG469	3300012954_10	d__Bacteria	p__Bacteroidota	c__Bacteroidia	o__	f__	g__	s__
GEM	MAG127	3300012973_13	d__Bacteria	p__Bacteroidota	c__Bacteroidia	o__Cytophagales	f__Cyclobacteriaceae	g__Anditalea	s__
GEM	MAG1155	3300013006_31	d__Bacteria	p__Bacteroidota	c__Bacteroidia	o__Cytophagales	f__Cyclobacteriaceae	g__Algoriphagus	s__
GEM	MAG1551	3300013014_28	d__Bacteria	p__Bacteroidota	c__Bacteroidia	o__Cytophagales	f__Cyclobacteriaceae	g__Algoriphagus	s__
GEM	MAG31	3300013100_13	d__Bacteria	p__Bacteroidota	c__Bacteroidia	o__Sphingobacteriales	f__Sphingobacteriaceae	g__Pedobacter	s__
GEM	MAG650	3300013100_20	d__Bacteria	p__Bacteroidota	c__Bacteroidia	o__Flavobacteriales	f__Weeksellaceae	g__Chryseobacterium	s__Chryseobacterium indoltheticum
GEM	MAG1533	3300013104_26	d__Bacteria	p__Bacteroidota	c__Bacteroidia	o__Flavobacteriales	f__Flavobacteriaceae	g__Flavobacterium	s__
GEM	MAG1548	3300013104_34	d__Bacteria	p__Bacteroidota	c__Bacteroidia	o__Chitinophagales	f__Chitinophagaceae	g__UBA8621	s__
GEM	MAG798	3300013105_20	d__Bacteria	p__Bacteroidota	c__Bacteroidia	o__Flavobacteriales	f__Flavobacteriaceae	g__Flavobacterium	s__Flavobacterium johnsoniae
GEM	MAG12	3300013105_22	d__Bacteria	p__Bacteroidota	c__Bacteroidia	o__Sphingobacteriales	f__Sphingobacteriaceae	g__Mucilaginibacter	s__
GEM	MAG1505	3300013123_27	d__Bacteria	p__Bacteroidota	c__Bacteroidia	o__Bacteroidales	f__Lentimicrobiaceae	g__Lentimicrobium	s__
GEM	MAG115	3300013123_41	d__Bacteria	p__Bacteroidota	c__Chlorobia	o__Chlorobiales	f__Chlorobiaceae	g__Chlorobaculum	s__
GEM	MAG124	3300013125_25	d__Bacteria	p__Bacteroidota	c__Bacteroidia	o__Bacteroidales	f__Lentimicrobiaceae	g__Lentimicrobium	s__
GEM	MAG849	3300013125_48	d__Bacteria	p__Bacteroidota	c__Chlorobia	o__Chlorobiales	f__Chlorobiaceae	g__Chlorobaculum	s__
GEM	MAG429	3300013126_27	d__Bacteria	p__Desulfuromonadota	c__Desulfuromonadia	o__Geobacterales	f__Pelobacteraceae	g__UBA8499	s__
GEM	MAG411	3300013126_34	d__Bacteria	p__Bacteroidota	c__Bacteroidia	o__Bacteroidales	f__Lentimicrobiaceae	g__Lentimicrobium	s__
GEM	MAG782	3300013131_33	d__Bacteria	p__Bacteroidota	c__Bacteroidia	o__Chitinophagales	f__Saprospiraceae	g__UBA10441	s__
GEM	MAG1376	3300013136_30	d__Bacteria	p__Bacteroidota	c__Bacteroidia	o__Bacteroidales	f__Lentimicrobiaceae	g__Lentimicrobium	s__
GEM	MAG1094	3300013137_37	d__Bacteria	p__Bacteroidota	c__Bacteroidia	o__Bacteroidales	f__Lentimicrobiaceae	g__Lentimicrobium	s__
GEM	MAG759	3300013137_63	d__Bacteria	p__Bacteroidota	c__Chlorobia	o__Chlorobiales	f__Chlorobiaceae	g__Chlorobaculum	s__
GEM	MAG534	3300013138_37	d__Bacteria	p__Bacteroidota	c__Bacteroidia	o__Bacteroidales	f__Lentimicrobiaceae	g__Lentimicrobium	s__
GEM	MAG334	3300013296_18	d__Bacteria	p__Bacteroidota	c__Bacteroidia	o__Chitinophagales	f__Chitinophagaceae	g__UBA8621	s__
GEM	MAG160	3300013297_31	d__Bacteria	p__Bacteroidota	c__Bacteroidia	o__Chitinophagales	f__Chitinophagaceae	g__UBA1935	s__
GEM	MAG1544	3300013307_16	d__Bacteria	p__Bacteroidota	c__Bacteroidia	o__Chitinophagales	f__Chitinophagaceae	g__UBA8621	s__
GEM	MAG1405	3300013307_26	d__Bacteria	p__Bacteroidota	c__Bacteroidia	o__Sphingobacteriales	f__Sphingobacteriaceae	g__Mucilaginibacter	s__
GEM	MAG688	3300013307_31	d__Bacteria	p__Bacteroidota	c__Bacteroidia	o__AKYH767	f__2-12-FULL-35-15	g__2-12-FULL-35-15	s__
GEM	MAG1339	3300013307_31	d__Bacteria	p__Bacteroidota	c__Bacteroidia	o__AKYH767	f__2-12-FULL-35-15	g__2-12-FULL-35-15	s__
GEM	MAG1102	3300013308_26	d__Bacteria	p__Bacteroidota	c__Bacteroidia	o__Chitinophagales	f__Chitinophagaceae	g__	s__
GEM	MAG1589	3300013467_2	d__Bacteria	p__Bacteroidota	c__Bacteroidia	o__Flavobacteriales	f__Weeksellaceae	g__Chryseobacterium	s__UBA8981
GEM	MAG932	3300013491_2	d__Bacteria	p__Proteobacteria	c__Gammaproteobacteria	o__Betaproteobacteriales	f__Rhodocyclaceae	g__Paddy-1	s__
GEM	MAG906	3300013494_2	d__Bacteria	p__Proteobacteria	c__Gammaproteobacteria	o__Enterobacterales	f__Enterobacteriaceae	g__Kluyvera_A	s__GCF_900168315
GEM	MAG265	3300013502_3	d__Bacteria	p__Bacteroidota	c__Bacteroidia	o__Chitinophagales	f__Saprospiraceae	g__UBA2329	s__GCA_002344975
GEM	MAG968	3300013502_4	d__Bacteria	p__Bacteroidota	c__Bacteroidia	o__Chitinophagales	f__UBA2359	g__UBA2359	s__GCA_002345145
GEM	MAG1348	3300013646_2	d__Bacteria	p__Bacteroidota	c__Bacteroidia	o__Sphingobacteriales	f__Sphingobacteriaceae	g__Sphingobacterium	s__GCA_002476975
GEM	MAG1248	3300013759_2	d__Bacteria	p__Bacteroidota	c__Bacteroidia	o__Cytophagales	f__Cyclobacteriaceae	g__UBA9867	s__UBA9867 sp1
GEM	MAG1282	3300013771_5	d__Bacteria	p__Bacteroidota	c__Bacteroidia	o__Chitinophagales	f__UBA2359	g__UBA2359	s__GCA_002345145
GEM	MAG4	3300013854_2	d__Bacteria	p__Bacteroidota	c__Bacteroidia	o__Sphingobacteriales	f__Sphingobacteriaceae	g__Sphingobacterium	s__Sphingobacterium mizutaii
GEM	MAG375	3300013939_8	d__Bacteria	p__Bacteroidota	c__Bacteroidia	o__Flavobacteriales	f__Flavobacteriaceae	g__Flavobacterium	s__GCA_001898245
GEM	MAG1472	3300014060_46	d__Bacteria	p__Proteobacteria	c__Zetaproteobacteria	o__Mariprofundales	f__Mariprofundaceae	g__UBA1543	s__GCA_001873825
GEM	MAG396	3300014497_10	d__Bacteria	p__Bacteroidota	c__Bacteroidia	o__Flavobacteriales	f__Weeksellaceae	g__Chryseobacterium	s__Chryseobacterium indoltheticum
GEM	MAG508	3300014522_2	d__Bacteria	p__Bacteroidota	c__Bacteroidia	o__Bacteroidales	f__Tannerellaceae	g__Parabacteroides	s__Parabacteroides distasonis
GEM	MAG1042	3300014522_6	d__Bacteria	p__Bacteroidota	c__Bacteroidia	o__Bacteroidales	f__Rikenellaceae	g__Alistipes	s__Alistipes onderdonkii
GEM	MAG630	3300014557_4	d__Bacteria	p__Bacteroidota	c__Bacteroidia	o__Bacteroidales	f__Tannerellaceae	g__Parabacteroides	s__Parabacteroides distasonis
GEM	MAG1563	3300014565_6	d__Bacteria	p__Bacteroidota	c__Bacteroidia	o__Bacteroidales	f__Tannerellaceae	g__Parabacteroides	s__Parabacteroides distasonis
GEM	MAG780	3300014691_6	d__Bacteria	p__Bacteroidota	c__Bacteroidia	o__Sphingobacteriales	f__Sphingobacteriaceae	g__Sphingobacterium	s__GCA_002476975
GEM	MAG1383	3300014713_1	d__Bacteria	p__Cyanobacteriota	c__Cyanobacteriia	o__Cyanobacteriales	f__Nostocaceae	g__Trichormus	s__GCF_000009705
GEM	MAG1211	3300014728_1	d__Bacteria	p__Bacteroidota	c__Bacteroidia	o__Flavobacteriales	f__Weeksellaceae	g__Chryseobacterium	s__Chryseobacterium arthrosphaerae
GEM	MAG953	3300014737_3	d__Bacteria	p__Bacteroidota	c__Bacteroidia	o__Bacteroidales	f__Tannerellaceae	g__Parabacteroides	s__Parabacteroides distasonis
GEM	MAG1089	3300014748_2	d__Bacteria	p__Bacteroidota	c__Bacteroidia	o__Bacteroidales	f__Tannerellaceae	g__Parabacteroides	s__Parabacteroides distasonis
GEM	MAG1438	3300014749_2	d__Bacteria	p__Bacteroidota	c__Bacteroidia	o__Bacteroidales	f__Tannerellaceae	g__Parabacteroides	s__Parabacteroides distasonis
GEM	MAG378	3300014752_4	d__Bacteria	p__Bacteroidota	c__Bacteroidia	o__Bacteroidales	f__Tannerellaceae	g__Parabacteroides	s__Parabacteroides distasonis
GEM	MAG165	3300014786_4	d__Bacteria	p__Cyanobacteriota	c__Cyanobacteriia	o__Cyanobacteriales	f__Nostocaceae	g__Trichormus	s__GCF_000009705
GEM	MAG1449	3300014791_2	d__Bacteria	p__Bacteroidota	c__Bacteroidia	o__Bacteroidales	f__Tannerellaceae	g__Parabacteroides	s__Parabacteroides distasonis
GEM	MAG960	3300014794_9	d__Bacteria	p__Bacteroidota	c__Bacteroidia	o__Bacteroidales	f__Rikenellaceae	g__Tidjanibacter	s__Tidjanibacter massiliensis
GEM	MAG632	3300014799_3	d__Bacteria	p__Bacteroidota	c__Bacteroidia	o__Bacteroidales	f__Tannerellaceae	g__Parabacteroides	s__Parabacteroides distasonis
GEM	MAG1454	3300014830_4	d__Bacteria	p__Bacteroidota	c__Bacteroidia	o__Chitinophagales	f__UBA2359	g__UBA2359	s__GCA_002345145
GEM	MAG1123	3300014832_3	d__Bacteria	p__Bacteroidota	c__Bacteroidia	o__Chitinophagales	f__Saprospiraceae	g__UBA2329	s__GCA_002344975
GEM	MAG1099	3300014832_4	d__Bacteria	p__Bacteroidota	c__Bacteroidia	o__Chitinophagales	f__UBA2359	g__UBA2359	s__GCA_002345145
GEM	MAG1370	3300014934_4	d__Bacteria	p__Bacteroidota	c__Bacteroidia	o__Bacteroidales	f__Tannerellaceae	g__Parabacteroides	s__Parabacteroides distasonis
GEM	MAG1603	3300014950_4	d__Bacteria	p__Bacteroidota	c__Bacteroidia	o__Bacteroidales	f__Tannerellaceae	g__Parabacteroides	s__Parabacteroides distasonis
GEM	MAG1206	3300014956_11	d__Bacteria	p__Bacteroidota	c__Bacteroidia	o__Bacteroidales	f__Rikenellaceae	g__Tidjanibacter	s__Tidjanibacter massiliensis
GEM	MAG1219	3300014969_9	d__Bacteria	p__Bacteroidota	c__Bacteroidia	o__Chitinophagales	f__Chitinophagaceae	g__UBA8621	s__
GEM	MAG739	3300014971_16	d__Bacteria	p__Bacteroidota	c__Bacteroidia	o__Bacteroidales	f__Rikenellaceae	g__Tidjanibacter	s__Tidjanibacter massiliensis
GEM	MAG1322	3300015265_4	d__Bacteria	p__Bacteroidota	c__Bacteroidia	o__Chitinophagales	f__Chitinophagaceae	g__Chitinophaga	s__
GEM	MAG1128	3300015265_4	d__Bacteria	p__Bacteroidota	c__Bacteroidia	o__Chitinophagales	f__Chitinophagaceae	g__Chitinophaga	s__
GEM	MAG193	3300015360_47	d__Bacteria	p__Bacteroidota	c__Bacteroidia	o__Cytophagales	f__Spirosomaceae	g__	s__
GEM	MAG136	3300015360_49	d__Bacteria	p__Bacteroidota	c__Bacteroidia	o__Chitinophagales	f__Saprospiraceae	g__	s__
GEM	MAG132	3300015370_13	d__Bacteria	p__Proteobacteria	c__Gammaproteobacteria	o__Methylococcales	f__Methylomonadaceae	g__Methylomicrobium_A	s__
GEM	MAG1540	3300017434_8	d__Bacteria	p__Proteobacteria	c__Gammaproteobacteria	o__Betaproteobacteriales	f__Gallionellaceae	g__Gallionella	s__
GEM	MAG1552	3300017444_148	d__Bacteria	p__Bacteroidota	c__Bacteroidia	o__Chitinophagales	f__Chitinophagaceae	g__UBA3961	s__
GEM	MAG909	3300017518_24	d__Bacteria	p__Bacteroidota	c__Bacteroidia	o__Flavobacteriales	f__Crocinitomicaceae	g__Fluviicola	s__
GEM	MAG1530	3300017518_24	d__Bacteria	p__Bacteroidota	c__Bacteroidia	o__Flavobacteriales	f__Crocinitomicaceae	g__Fluviicola	s__
GEM	MAG1235	3300017522_8	d__Bacteria	p__Proteobacteria	c__Gammaproteobacteria	o__Methylococcales	f__Methylococcaceae	g__Methyloterricola	s__
GEM	MAG642	3300017522_8	d__Bacteria	p__Proteobacteria	c__Gammaproteobacteria	o__Methylococcales	f__Methylococcaceae	g__Methyloterricola	s__
GEM	MAG486	3300017544_7	d__Bacteria	p__Bacteroidota	c__Bacteroidia	o__Sphingobacteriales	f__Sphingobacteriaceae	g__Parapedobacter	s__Parapedobacter indicus
GEM	MAG249	3300017548_7	d__Bacteria	p__Bacteroidota	c__Bacteroidia	o__AKYH767	f__	g__	s__
GEM	MAG1072	3300017553_9	d__Bacteria	p__Bacteroidota	c__Bacteroidia	o__Chitinophagales	f__Chitinophagaceae	g__UBA1952	s__
GEM	MAG601	3300017646_12	d__Bacteria	p__Bacteroidota	c__Bacteroidia	o__AKYH767	f__	g__	s__
GEM	MAG389	3300017649_10	d__Bacteria	p__Bacteroidota	c__Bacteroidia	o__Chitinophagales	f__Chitinophagaceae	g__Niastella	s__
GEM	MAG342	3300017652_11	d__Bacteria	p__Bacteroidota	c__Bacteroidia	o__AKYH767	f__	g__	s__
GEM	MAG201	3300017652_8	d__Bacteria	p__Bacteroidota	c__Bacteroidia	o__Chitinophagales	f__Chitinophagaceae	g__46-32	s__
GEM	MAG1501	3300017658_22	d__Bacteria	p__Bacteroidota	c__Bacteroidia	o__AKYH767	f__	g__	s__
GEM	MAG1081	3300017658_24	d__Bacteria	p__Bacteroidota	c__Bacteroidia	o__Chitinophagales	f__Chitinophagaceae	g__UBA1952	s__
GEM	MAG944	3300017816_10	d__Bacteria	p__Bacteroidota	c__Bacteroidia	o__Cytophagales	f__Cytophagaceae	g__	s__
GEM	MAG267	3300018414_4	d__Bacteria	p__Bacteroidota	c__Bacteroidia	o__Flavobacteriales	f__Flavobacteriaceae	g__Flavobacterium	s__
GEM	MAG1435	3300018906_2	d__Bacteria	p__Gemmatimonadota	c__Gemmatimonadetes	o__	f__	g__	s__
GEM	MAG358	3300018946_6	d__Bacteria	p__Proteobacteria	c__Alphaproteobacteria	o__Sphingomonadales	f__Sphingomonadaceae	g__Sphingomonas_F	s__
GEM	MAG323	3300019124_4	d__Bacteria	p__Myxococcota	c__Myxococcia	o__Myxococcales	f__Myxococcaceae	g__Myxococcus	s__
GEM	MAG853	3300020084_37	d__Bacteria	p__Bacteroidota	c__Bacteroidia	o__Chitinophagales	f__Chitinophagaceae	g__	s__
GEM	MAG1507	3300020128_4	d__Bacteria	p__Bacteroidota	c__Bacteroidia	o__Flavobacteriales	f__Flavobacteriaceae	g__Flavobacterium	s__
GEM	MAG444	3300020137_2	d__Bacteria	p__Bacteroidota	c__Bacteroidia	o__Cytophagales	f__Cytophagaceae	g__	s__
GEM	MAG1016	3300020138_1	d__Bacteria	p__Bacteroidota	c__Kapabacteria	o__OLB7	f__OLB7	g__	s__
GEM	MAG94	3300020144_11	d__Bacteria	p__Bacteroidota	c__Bacteroidia	o__Flavobacteriales	f__Crocinitomicaceae	g__40-80	s__
GEM	MAG14	3300020144_6	d__Bacteria	p__Bacteroidota	c__Bacteroidia	o__Cytophagales	f__Cytophagaceae	g__	s__
GEM	MAG951	3300020146_5	d__Bacteria	p__Bacteroidota	c__Bacteroidia	o__AKYH767	f__GCA-2737665	g__	s__
GEM	MAG331	3300020148_3	d__Bacteria	p__Bacteroidota	c__Bacteroidia	o__Cytophagales	f__Cytophagaceae	g__	s__
GEM	MAG801	3300020149_4	d__Bacteria	p__Bacteroidota	c__Kapabacteria	o__OLB7	f__OLB7	g__	s__
GEM	MAG462	3300020156_7	d__Bacteria	p__Bacteroidota	c__Bacteroidia	o__AKYH767	f__	g__	s__
GEM	MAG1343	3300020182_20	d__Bacteria	p__Bacteroidota	c__Bacteroidia	o__Flavobacteriales	f__1G12	g__	s__
GEM	MAG1205	3300020183_27	d__Bacteria	p__Bacteroidota	c__Bacteroidia	o__Chitinophagales	f__Chitinophagaceae	g__	s__
GEM	MAG1307	3300020190_31	d__Bacteria	p__Bacteroidota	c__Bacteroidia	o__Chitinophagales	f__Chitinophagaceae	g__	s__
GEM	MAG527	3300020192_25	d__Bacteria	p__Bacteroidota	c__Bacteroidia	o__Chitinophagales	f__Saprospiraceae	g__UBA2329	s__
GEM	MAG1443	3300020192_37	d__Bacteria	p__Bacteroidota	c__Bacteroidia	o__Chitinophagales	f__Saprospiraceae	g__	s__
GEM	MAG471	3300020201_26	d__Bacteria	p__Bacteroidota	c__Bacteroidia	o__Cytophagales	f__Microscillaceae	g__	s__
GEM	MAG433	3300020202_7	d__Bacteria	p__Chloroflexota	c__Anaerolineae	o__Anaerolineales	f__envOPS12	g__UBA5195	s__
GEM	MAG896	3300020204_32	d__Bacteria	p__Bacteroidota	c__Bacteroidia	o__Chitinophagales	f__Chitinophagaceae	g__	s__
GEM	MAG1461	3300020213_14	d__Bacteria	p__Bacteroidota	c__Bacteroidia	o__Chitinophagales	f__Saprospiraceae	g__	s__
GEM	MAG505	3300020219_15	d__Bacteria	p__Bacteroidota	c__Bacteroidia	o__Chitinophagales	f__Saprospiraceae	g__UBA2329	s__
GEM	MAG1450	3300020219_20	d__Bacteria	p__Bacteroidota	c__Bacteroidia	o__Chitinophagales	f__Saprospiraceae	g__	s__
GEM	MAG793	3300020220_47	d__Bacteria	p__Bacteroidota	c__Bacteroidia	o__Chitinophagales	f__Chitinophagaceae	g__	s__
GEM	MAG872	3300020222_46	d__Bacteria	p__Bacteroidota	c__Bacteroidia	o__Chitinophagales	f__Chitinophagaceae	g__	s__
GEM	MAG245	3300020367_2	d__Bacteria	p__Bacteroidota	c__Bacteroidia	o__Flavobacteriales	f__1G12	g__UBA6770	s__GCA_002713215
GEM	MAG1175	3300020375_7	d__Bacteria	p__Bacteroidota	c__Bacteroidia	o__Flavobacteriales	f__Flavobacteriaceae	g__Leeuwenhoekiella	s__
GEM	MAG963	3300020383_4	d__Bacteria	p__Bacteroidota	c__Bacteroidia	o__Flavobacteriales	f__Flavobacteriaceae	g__Leeuwenhoekiella	s__
GEM	MAG1317	3300020398_11	d__Bacteria	p__Bacteroidota	c__Bacteroidia	o__Flavobacteriales	f__Flavobacteriaceae	g__Aequorivita	s__GCA_002715485
GEM	MAG137	3300020398_5	d__Bacteria	p__Bacteroidota	c__Bacteroidia	o__Flavobacteriales	f__Flavobacteriaceae	g__Leeuwenhoekiella	s__GCA_002708845
GEM	MAG949	3300020415_11	d__Bacteria	p__Bacteroidota	c__Bacteroidia	o__Flavobacteriales	f__Flavobacteriaceae	g__UBA2674	s__GCA_002379985
GEM	MAG1537	3300020415_6	d__Bacteria	p__Bacteroidota	c__Bacteroidia	o__Flavobacteriales	f__Flavobacteriaceae	g__Leeuwenhoekiella	s__
GEM	MAG436	3300020415_8	d__Bacteria	p__Bacteroidota	c__Bacteroidia	o__Flavobacteriales	f__Flavobacteriaceae	g__Leeuwenhoekiella	s__GCA_002708845
GEM	MAG1178	3300020426_8	d__Bacteria	p__Bacteroidota	c__Bacteroidia	o__Flavobacteriales	f__Flavobacteriaceae	g__Mesonia	s__GCA_002413625
GEM	MAG1166	3300020426_9	d__Bacteria	p__Bacteroidota	c__Bacteroidia	o__Flavobacteriales	f__Flavobacteriaceae	g__Leeuwenhoekiella	s__Leeuwenhoekiella blandensis
GEM	MAG461	3300020432_11	d__Bacteria	p__Bacteroidota	c__Bacteroidia	o__Flavobacteriales	f__Flavobacteriaceae	g__Leeuwenhoekiella	s__GCA_002716005
GEM	MAG1311	3300020443_8	d__Bacteria	p__Bacteroidota	c__Bacteroidia	o__Flavobacteriales	f__Flavobacteriaceae	g__Leeuwenhoekiella	s__GCA_002708845
GEM	MAG502	3300020591_7	d__Bacteria	p__Bacteroidota	c__Bacteroidia	o__AKYH767	f__	g__	s__
GEM	MAG520	3300020594_5	d__Bacteria	p__Bacteroidota	c__Bacteroidia	o__Sphingobacteriales	f__Sphingobacteriaceae	g__Parapedobacter	s__Parapedobacter indicus
GEM	MAG1457	3300020603_46	d__Bacteria	p__Bacteroidota	c__Bacteroidia	o__Chitinophagales	f__Chitinophagaceae	g__	s__
GEM	MAG242	3300020679_2	d__Bacteria	p__Bacteroidota	c__Chlorobia	o__Chlorobiales	f__Chlorobiaceae	g__Chlorobium	s__
GEM	MAG1608	3300020683_2	d__Bacteria	p__Bacteroidota	c__Chlorobia	o__Chlorobiales	f__Chlorobiaceae	g__Chlorobium	s__
GEM	MAG257	3300020686_1	d__Bacteria	p__Bacteroidota	c__Chlorobia	o__Chlorobiales	f__Chlorobiaceae	g__Chlorobium	s__
GEM	MAG663	3300020688_2	d__Bacteria	p__Bacteroidota	c__Chlorobia	o__Chlorobiales	f__Chlorobiaceae	g__Chlorobium	s__
GEM	MAG407	3300020691_2	d__Bacteria	p__Bacteroidota	c__Chlorobia	o__Chlorobiales	f__Chlorobiaceae	g__Chlorobium	s__
GEM	MAG875	3300020695_3	d__Bacteria	p__Bacteroidota	c__Chlorobia	o__Chlorobiales	f__Chlorobiaceae	g__Chlorobium	s__
GEM	MAG767	3300020698_2	d__Bacteria	p__Bacteroidota	c__Chlorobia	o__Chlorobiales	f__Chlorobiaceae	g__Chlorobium	s__
GEM	MAG1121	3300020707_2	d__Bacteria	p__Bacteroidota	c__Chlorobia	o__Chlorobiales	f__Chlorobiaceae	g__Chlorobium	s__
GEM	MAG564	3300020710_1	d__Bacteria	p__Bacteroidota	c__Chlorobia	o__Chlorobiales	f__Chlorobiaceae	g__Chlorobium	s__
GEM	MAG1575	3300020712_5	d__Bacteria	p__Bacteroidota	c__Chlorobia	o__Chlorobiales	f__Chlorobiaceae	g__Chlorobium	s__
GEM	MAG591	3300020713_1	d__Bacteria	p__Bacteroidota	c__Chlorobia	o__Chlorobiales	f__Chlorobiaceae	g__Chlorobium	s__
GEM	MAG1615	3300020717_6	d__Bacteria	p__Bacteroidota	c__Chlorobia	o__Chlorobiales	f__Chlorobiaceae	g__Chlorobium	s__
GEM	MAG215	3300020720_6	d__Bacteria	p__Bacteroidota	c__Chlorobia	o__Chlorobiales	f__Chlorobiaceae	g__Chlorobium	s__
GEM	MAG984	3300020721_3	d__Bacteria	p__Bacteroidota	c__Chlorobia	o__Chlorobiales	f__Chlorobiaceae	g__Chlorobium	s__
GEM	MAG1011	3300020722_2	d__Bacteria	p__Bacteroidota	c__Chlorobia	o__Chlorobiales	f__Chlorobiaceae	g__Chlorobium	s__
GEM	MAG686	3300020730_4	d__Bacteria	p__Bacteroidota	c__Chlorobia	o__Chlorobiales	f__Chlorobiaceae	g__Chlorobium	s__
GEM	MAG499	3300020733_4	d__Bacteria	p__Bacteroidota	c__Chlorobia	o__Chlorobiales	f__Chlorobiaceae	g__Chlorobium	s__
GEM	MAG111	3300020735_6	d__Bacteria	p__Bacteroidota	c__Chlorobia	o__Chlorobiales	f__Chlorobiaceae	g__Chlorobium	s__
GEM	MAG602	3300021067_4	d__Bacteria	p__Bacteroidota	c__Bacteroidia	o__AKYH767	f__GCA-2737665	g__	s__
GEM	MAG994	3300021092_26	d__Bacteria	p__Bacteroidota	c__Bacteroidia	o__Chitinophagales	f__Chitinophagaceae	g__	s__
GEM	MAG274	3300021093_31	d__Bacteria	p__Bacteroidota	c__Bacteroidia	o__Chitinophagales	f__Chitinophagaceae	g__	s__
GEM	MAG721	3300021116_2	d__Bacteria	p__Bacteroidota	c__Chlorobia	o__Chlorobiales	f__Chlorobiaceae	g__Chlorobium	s__
GEM	MAG1585	3300021120_3	d__Bacteria	p__Bacteroidota	c__Chlorobia	o__Chlorobiales	f__Chlorobiaceae	g__Chlorobium	s__
GEM	MAG971	3300021123_2	d__Bacteria	p__Bacteroidota	c__Chlorobia	o__Chlorobiales	f__Chlorobiaceae	g__Chlorobium	s__
GEM	MAG1331	3300021125_2	d__Bacteria	p__Bacteroidota	c__Chlorobia	o__Chlorobiales	f__Chlorobiaceae	g__Chlorobium	s__
GEM	MAG198	3300021126_3	d__Bacteria	p__Bacteroidota	c__Chlorobia	o__Chlorobiales	f__Chlorobiaceae	g__Chlorobium	s__
GEM	MAG29	3300021128_1	d__Bacteria	p__Bacteroidota	c__Chlorobia	o__Chlorobiales	f__Chlorobiaceae	g__Chlorobium	s__
GEM	MAG356	3300021130_4	d__Bacteria	p__Bacteroidota	c__Chlorobia	o__Chlorobiales	f__Chlorobiaceae	g__Chlorobium	s__
GEM	MAG214	3300021135_7	d__Bacteria	p__Bacteroidota	c__Chlorobia	o__Chlorobiales	f__Chlorobiaceae	g__Chlorobium	s__
GEM	MAG255	3300021168_6	d__Bacteria	p__Bacteroidota	c__Bacteroidia	o__Chitinophagales	f__Chitinophagaceae	g__UBA1946	s__
GEM	MAG11	3300021338_20	d__Bacteria	p__Bacteroidota	c__Bacteroidia	o__Flavobacteriales	f__Flavobacteriaceae	g__	s__
GEM	MAG1162	3300021341_19	d__Bacteria	p__Bacteroidota	c__Bacteroidia	o__Flavobacteriales	f__Flavobacteriaceae	g__	s__
GEM	MAG781	3300021341_5	d__Bacteria	p__Bacteroidota	c__Bacteroidia	o__Chitinophagales	f__Saprospiraceae	g__Phaeodactylibacter	s__
GEM	MAG1483	3300021343_14	d__Bacteria	p__Bacteroidota	c__Bacteroidia	o__Flavobacteriales	f__Flavobacteriaceae	g__	s__
GEM	MAG335	3300021384_9	d__Bacteria	p__Proteobacteria	c__Gammaproteobacteria	o__Enterobacterales	f__Enterobacteriaceae	g__Kluyvera_A	s__GCF_900168315
GEM	MAG279	3300021407_5	d__Bacteria	p__Bacteroidota	c__Bacteroidia	o__Chitinophagales	f__Chitinophagaceae	g__UBA8621	s__
GEM	MAG1098	3300021409_10	d__Bacteria	p__Bacteroidota	c__Bacteroidia	o__Sphingobacteriales	f__Sphingobacteriaceae	g__Pedobacter	s__Pedobacter agri
GEM	MAG1502	3300021414_4	d__Bacteria	p__Bacteroidota	c__Bacteroidia	o__Sphingobacteriales	f__Sphingobacteriaceae	g__Pedobacter	s__Pedobacter agri
GEM	MAG693	3300021417_7	d__Bacteria	p__Bacteroidota	c__Bacteroidia	o__Sphingobacteriales	f__Sphingobacteriaceae	g__Pedobacter	s__Pedobacter agri
GEM	MAG1504	3300021419_15	d__Bacteria	p__Proteobacteria	c__Gammaproteobacteria	o__Pseudomonadales	f__Pseudohongiellaceae	g__UBA9145	s__
GEM	MAG36	3300021419_18	d__Bacteria	p__Bacteroidota	c__Bacteroidia	o__Flavobacteriales	f__Flavobacteriaceae	g__	s__
GEM	MAG2	3300021424_24	d__Bacteria	p__Bacteroidota	c__Bacteroidia	o__Chitinophagales	f__Chitinophagaceae	g__	s__
GEM	MAG1420	3300021444_5	d__Bacteria	p__Bacteroidota	c__Bacteroidia	o__Chitinophagales	f__Chitinophagaceae	g__Chitinophaga	s__
GEM	MAG435	3300021444_7	d__Bacteria	p__Proteobacteria	c__Gammaproteobacteria	o__Enterobacterales	f__Enterobacteriaceae	g__Enterobacter_B	s__
GEM	MAG1164	3300021515_3	d__Bacteria	p__Bacteroidota	c__Bacteroidia	o__Chitinophagales	f__Saprospiraceae	g__UBA2329	s__
GEM	MAG555	3300021518_6	d__Bacteria	p__Bacteroidota	c__Bacteroidia	o__Chitinophagales	f__Saprospiraceae	g__UBA2329	s__
GEM	MAG655	3300021604_10	d__Bacteria	p__Planctomycetota	c__Brocadiae	o__Brocadiales	f__Brocadiaceae	g__Brocadia	s__Brocadia sapporoensis
GEM	MAG168	3300022738_7	d__Bacteria	p__Bacteroidota	c__Bacteroidia	o__Flavobacteriales	f__Flavobacteriaceae	g__Flavobacterium	s__
GEM	MAG700	3300022742_7	d__Bacteria	p__Bacteroidota	c__Bacteroidia	o__Flavobacteriales	f__Flavobacteriaceae	g__Flavobacterium	s__
GEM	MAG47	3300022827_2	d__Bacteria	p__Bacteroidota	c__Bacteroidia	o__Cytophagales	f__Cyclobacteriaceae	g__Algoriphagus	s__
GEM	MAG569	3300022829_1	d__Bacteria	p__Bacteroidota	c__Bacteroidia	o__Cytophagales	f__Cyclobacteriaceae	g__Algoriphagus	s__
GEM	MAG535	3300022897_5	d__Bacteria	p__Bacteroidota	c__Bacteroidia	o__Cytophagales	f__Cyclobacteriaceae	g__Ohtaekwangia	s__
GEM	MAG961	3300022918_9	d__Bacteria	p__Bacteroidota	c__Bacteroidia	o__AKYH767	f__	g__	s__
GEM	MAG1100	3300022932_5	d__Bacteria	p__Bacteroidota	c__Bacteroidia	o__Flavobacteriales	f__Flavobacteriaceae	g__Flavobacterium	s__
GEM	MAG572	3300022937_26	d__Bacteria	p__Proteobacteria	c__Gammaproteobacteria	o__Pseudomonadales	f__Pseudohongiellaceae	g__UBA9145	s__
GEM	MAG1545	3300023169_3	d__Bacteria	p__Bacteroidota	c__Bacteroidia	o__Cytophagales	f__Cyclobacteriaceae	g__Ohtaekwangia	s__
GEM	MAG140	3300023171_9	d__Bacteria	p__Bacteroidota	c__Bacteroidia	o__Flavobacteriales	f__Crocinitomicaceae	g__Fluviicola	s__
GEM	MAG463	3300023230_1	d__Bacteria	p__Bacteroidota	c__Bacteroidia	o__Cytophagales	f__Cyclobacteriaceae	g__Algoriphagus	s__
GEM	MAG579	3300023230_1	d__Bacteria	p__Bacteroidota	c__Bacteroidia	o__Cytophagales	f__Cyclobacteriaceae	g__Algoriphagus	s__
GEM	MAG478	3300023314_6	d__Bacteria	p__Bacteroidota	c__Bacteroidia	o__Cytophagales	f__Hymenobacteraceae	g__Hymenobacter	s__
GEM	MAG410	3300023314_6	d__Bacteria	p__Bacteroidota	c__Bacteroidia	o__Cytophagales	f__Hymenobacteraceae	g__Hymenobacter	s__
GEM	MAG87	3300024042_4	d__Bacteria	p__Bacteroidota	c__Bacteroidia	o__Sphingobacteriales	f__Sphingobacteriaceae	g__Pedobacter	s__
GEM	MAG1240	3300024042_6	d__Bacteria	p__Bacteroidota	c__Bacteroidia	o__Flavobacteriales	f__Flavobacteriaceae	g__Flavobacterium	s__
GEM	MAG297	3300024046_5	d__Bacteria	p__Bacteroidota	c__Bacteroidia	o__Cytophagales	f__Cytophagaceae	g__	s__
GEM	MAG735	3300024280_1	d__Bacteria	p__Proteobacteria	c__Gammaproteobacteria	o__Betaproteobacteriales	f__Burkholderiaceae	g__JOSHI-001	s__
GEM	MAG610	3300024285_1	d__Bacteria	p__Proteobacteria	c__Gammaproteobacteria	o__Betaproteobacteriales	f__Burkholderiaceae	g__JOSHI-001	s__
GEM	MAG494	3300024309_8	d__Bacteria	p__Bacteroidota	c__Bacteroidia	o__Flavobacteriales	f__Flavobacteriaceae	g__Flavobacterium	s__
GEM	MAG1550	3300024311_1	d__Bacteria	p__Proteobacteria	c__Gammaproteobacteria	o__Betaproteobacteriales	f__Burkholderiaceae	g__JOSHI-001	s__
GEM	MAG1154	3300024504_1	d__Bacteria	p__Proteobacteria	c__Alphaproteobacteria	o__Reyranellales	f__Reyranellaceae	g__Reyranella	s__
GEM	MAG714	3300024514_1	d__Bacteria	p__Proteobacteria	c__Alphaproteobacteria	o__Reyranellales	f__Reyranellaceae	g__Reyranella	s__
GEM	MAG138	3300024897_1	d__Bacteria	p__Proteobacteria	c__Gammaproteobacteria	o__Methylococcales	f__Methylomonadaceae	g__Methylobacter_A	s__
GEM	MAG438	3300024898_1	d__Bacteria	p__Proteobacteria	c__Gammaproteobacteria	o__Methylococcales	f__Methylomonadaceae	g__Methylobacter_A	s__
GEM	MAG656	3300024899_1	d__Bacteria	p__Proteobacteria	c__Gammaproteobacteria	o__Methylococcales	f__Methylomonadaceae	g__Methylobacter_A	s__
GEM	MAG903	3300024905_1	d__Bacteria	p__Proteobacteria	c__Gammaproteobacteria	o__Methylococcales	f__Methylomonadaceae	g__Methylobacter_A	s__
GEM	MAG850	3300024911_1	d__Bacteria	p__Proteobacteria	c__Gammaproteobacteria	o__Methylococcales	f__Methylomonadaceae	g__Methylobacter_A	s__
GEM	MAG145	3300024922_4	d__Bacteria	p__Proteobacteria	c__Gammaproteobacteria	o__Betaproteobacteriales	f__Rhodocyclaceae	g__Dechloromonas	s__
GEM	MAG1040	3300024939_3	d__Bacteria	p__Proteobacteria	c__Gammaproteobacteria	o__Methylococcales	f__Methylomonadaceae	g__Methylobacter	s__
GEM	MAG1199	3300024953_8	d__Bacteria	p__Proteobacteria	c__Gammaproteobacteria	o__Betaproteobacteriales	f__Rhodocyclaceae	g__Dechloromonas	s__
GEM	MAG148	3300024954_3	d__Bacteria	p__Proteobacteria	c__Gammaproteobacteria	o__Methylococcales	f__Methylomonadaceae	g__Methylobacter	s__
GEM	MAG22	3300024956_3	d__Bacteria	p__Bacteroidota	c__Bacteroidia	o__Flavobacteriales	f__Flavobacteriaceae	g__Flavobacterium	s__
GEM	MAG795	3300024961_3	d__Bacteria	p__Proteobacteria	c__Gammaproteobacteria	o__Methylococcales	f__Methylomonadaceae	g__Methylobacter	s__
GEM	MAG980	3300024975_5	d__Bacteria	p__Bacteroidota	c__Bacteroidia	o__Flavobacteriales	f__Flavobacteriaceae	g__Flavobacterium	s__
GEM	MAG492	3300025044_12	d__Bacteria	p__Bacteroidota	c__Bacteroidia	o__Flavobacteriales	f__koll-22	g__BRH-c54	s__GCA_002359215
GEM	MAG666	3300025048_4	d__Bacteria	p__Bacteroidota	c__Bacteroidia	o__Flavobacteriales	f__koll-22	g__BRH-c54	s__GCA_002359215
GEM	MAG562	3300025086_6	d__Bacteria	p__Bacteroidota	c__Bacteroidia	o__Flavobacteriales	f__koll-22	g__BRH-c54	s__GCA_002359215
GEM	MAG466	3300025103_5	d__Bacteria	p__Bacteroidota	c__Bacteroidia	o__Flavobacteriales	f__Flavobacteriaceae	g__Aequorivita	s__GCA_002364215
GEM	MAG1336	3300025114_4	d__Bacteria	p__Bacteroidota	c__Bacteroidia	o__Flavobacteriales	f__koll-22	g__BRH-c54	s__GCA_002359215
GEM	MAG178	3300025231_3	d__Bacteria	p__Bacteroidota	c__Bacteroidia	o__Sphingobacteriales	f__Sphingobacteriaceae	g__Mucilaginibacter	s__
GEM	MAG260	3300025233_3	d__Bacteria	p__Bacteroidota	c__Bacteroidia	o__Sphingobacteriales	f__Sphingobacteriaceae	g__Mucilaginibacter	s__
GEM	MAG1168	3300025233_7	d__Bacteria	p__Bacteroidota	c__Bacteroidia	o__Sphingobacteriales	f__Sphingobacteriaceae	g__Mucilaginibacter	s__
GEM	MAG1353	3300025242_3	d__Bacteria	p__Bacteroidota	c__Bacteroidia	o__Chitinophagales	f__Chitinophagaceae	g__Chitinophaga	s__
GEM	MAG677	3300025246_1	d__Bacteria	p__Bacteroidota	c__Bacteroidia	o__Chitinophagales	f__Chitinophagaceae	g__Chitinophaga	s__
GEM	MAG21	3300025250_3	d__Bacteria	p__Bacteroidota	c__Bacteroidia	o__Chitinophagales	f__Chitinophagaceae	g__Chitinophaga	s__
GEM	MAG1036	3300025251_2	d__Bacteria	p__Bacteroidota	c__Bacteroidia	o__Flavobacteriales	f__Flavobacteriaceae	g__Leeuwenhoekiella	s__
GEM	MAG1594	3300025261_8	d__Bacteria	p__Bacteroidota	c__Bacteroidia	o__Sphingobacteriales	f__Sphingobacteriaceae	g__Mucilaginibacter	s__
GEM	MAG1320	3300025273_5	d__Bacteria	p__Bacteroidota	c__Bacteroidia	o__Chitinophagales	f__Chitinophagaceae	g__Chitinophaga	s__
GEM	MAG495	3300025274_6	d__Bacteria	p__Bacteroidota	c__Bacteroidia	o__Flavobacteriales	f__Flavobacteriaceae	g__Leeuwenhoekiella	s__
GEM	MAG1458	3300025296_7	d__Bacteria	p__Bacteroidota	c__Bacteroidia	o__Flavobacteriales	f__Flavobacteriaceae	g__Leeuwenhoekiella	s__
GEM	MAG1109	3300025298_14	d__Bacteria	p__Bacteroidota	c__Bacteroidia	o__Sphingobacteriales	f__Sphingobacteriaceae	g__Pedobacter	s__Pedobacter soli
GEM	MAG921	3300025298_6	d__Bacteria	p__Bacteroidota	c__Bacteroidia	o__Chitinophagales	f__Chitinophagaceae	g__Chitinophaga	s__
GEM	MAG756	3300025299_13	d__Bacteria	p__Proteobacteria	c__Gammaproteobacteria	o__Betaproteobacteriales	f__Burkholderiaceae	g__Mitsuaria	s__
GEM	MAG70	3300025299_8	d__Bacteria	p__Proteobacteria	c__Gammaproteobacteria	o__Betaproteobacteriales	f__Burkholderiaceae	g__Cupriavidus	s__
GEM	MAG552	3300025300_2	d__Bacteria	p__Bacteroidota	c__Bacteroidia	o__Flavobacteriales	f__Flavobacteriaceae	g__Leeuwenhoekiella	s__
GEM	MAG180	3300025302_8	d__Bacteria	p__Bacteroidota	c__Bacteroidia	o__Chitinophagales	f__Chitinophagaceae	g__Filimonas	s__
GEM	MAG210	3300025302_9	d__Bacteria	p__Bacteroidota	c__Bacteroidia	o__Chitinophagales	f__Chitinophagaceae	g__Chitinophaga	s__
GEM	MAG618	3300025304_10	d__Bacteria	p__Bacteroidota	c__Bacteroidia	o__Chitinophagales	f__Chitinophagaceae	g__Chitinophaga	s__
GEM	MAG1452	3300025304_10	d__Bacteria	p__Bacteroidota	c__Bacteroidia	o__Chitinophagales	f__Chitinophagaceae	g__Chitinophaga	s__
GEM	MAG840	3300025304_9	d__Bacteria	p__Bacteroidota	c__Bacteroidia	o__Chitinophagales	f__Chitinophagaceae	g__Chitinophaga	s__
GEM	MAG734	3300025305_5	d__Bacteria	p__Bacteroidota	c__Bacteroidia	o__Flavobacteriales	f__Flavobacteriaceae	g__Leeuwenhoekiella	s__
GEM	MAG1566	3300025347_5	d__Bacteria	p__Bacteroidota	c__Bacteroidia	o__Cytophagales	f__Cyclobacteriaceae	g__Algoriphagus	s__Algoriphagus marincola_A
GEM	MAG751	3300025378_1	d__Bacteria	p__Proteobacteria	c__Gammaproteobacteria	o__Methylococcales	f__Methylomonadaceae	g__Methylovulum	s__
GEM	MAG1238	3300025395_2	d__Bacteria	p__Bacteroidota	c__Chlorobia	o__Chlorobiales	f__Chlorobiaceae	g__Chlorobium	s__
GEM	MAG1093	3300025410_2	d__Bacteria	p__Bacteroidota	c__Chlorobia	o__Chlorobiales	f__Chlorobiaceae	g__Chlorobium	s__
GEM	MAG893	3300025420_3	d__Bacteria	p__Bacteroidota	c__Chlorobia	o__Chlorobiales	f__Chlorobiaceae	g__Chlorobium	s__
GEM	MAG220	3300025436_3	d__Bacteria	p__Proteobacteria	c__Gammaproteobacteria	o__Methylococcales	f__Methylomonadaceae	g__KS41	s__
GEM	MAG440	3300025447_6	d__Bacteria	p__Proteobacteria	c__Gammaproteobacteria	o__Methylococcales	f__Methylomonadaceae	g__KS41	s__
GEM	MAG59	3300025476_3	d__Bacteria	p__Proteobacteria	c__Gammaproteobacteria	o__Methylococcales	f__Methylomonadaceae	g__KS41	s__
GEM	MAG600	3300025520_2	d__Bacteria	p__Bacteroidota	c__Bacteroidia	o__Chitinophagales	f__Chitinophagaceae	g__UBA1931	s__
GEM	MAG985	3300025526_10	d__Bacteria	p__Bacteroidota	c__Bacteroidia	o__Chitinophagales	f__Chitinophagaceae	g__UBA1931	s__
GEM	MAG861	3300025526_11	d__Bacteria	p__Bacteroidota	c__Bacteroidia	o__Chitinophagales	f__Chitinophagaceae	g__UBA1931	s__
GEM	MAG409	3300025575_7	d__Bacteria	p__Bacteroidota	c__Bacteroidia	o__Bacteroidales	f__Prolixibacteraceae	g__Prolixibacter	s__
GEM	MAG1330	3300025591_2	d__Bacteria	p__Proteobacteria	c__Gammaproteobacteria	o__Methylococcales	f__Methylococcaceae	g__Methyloterricola	s__
GEM	MAG1606	3300025600_8	d__Bacteria	p__Bacteroidota	c__Bacteroidia	o__Bacteroidales	f__Prolixibacteraceae	g__Prolixibacter	s__
GEM	MAG1304	3300025615_11	d__Bacteria	p__Planctomycetota	c__Phycisphaerae	o__Phycisphaerales	f__SM1A02	g__	s__
GEM	MAG25	3300025615_12	d__Bacteria	p__Desulfuromonadota	c__Desulfuromonadia	o__Desulfuromonadales	f__Geopsychrobacteraceae	g__Malonomonas	s__
GEM	MAG1479	3300025632_6	d__Bacteria	p__Bacteroidota	c__Bacteroidia	o__Cytophagales	f__Cyclobacteriaceae	g__UBA4465	s__UBA4465 sp1
GEM	MAG1469	3300025641_9	d__Bacteria	p__Bacteroidota	c__Bacteroidia	o__Flavobacteriales	f__1G12	g__	s__
GEM	MAG920	3300025641_9	d__Bacteria	p__Bacteroidota	c__Bacteroidia	o__Flavobacteriales	f__1G12	g__	s__
GEM	MAG281	3300025654_12	d__Bacteria	p__Bacteroidota	c__Bacteroidia	o__Flavobacteriales	f__1G12	g__	s__
GEM	MAG1342	3300025666_20	d__Bacteria	p__Bacteroidota	c__Bacteroidia	o__Flavobacteriales	f__1G12	g__	s__
GEM	MAG294	3300025666_9	d__Bacteria	p__Bacteroidota	c__Bacteroidia	o__Cytophagales	f__Cyclobacteriaceae	g__UBA4465	s__UBA4465 sp1
GEM	MAG876	3300025680_8	d__Bacteria	p__Bacteroidota	c__Bacteroidia	o__Flavobacteriales	f__1G12	g__SHAN690	s__GCA_002336485
GEM	MAG232	3300025685_10	d__Bacteria	p__Bacteroidota	c__Bacteroidia	o__Flavobacteriales	f__1G12	g__SHAN690	s__GCA_002336485
GEM	MAG1268	3300025685_7	d__Bacteria	p__Bacteroidota	c__Bacteroidia	o__Flavobacteriales	f__Flavobacteriaceae	g__Dokdonia	s__
GEM	MAG1112	3300025690_6	d__Bacteria	p__Bacteroidota	c__Bacteroidia	o__Flavobacteriales	f__1G12	g__SHAN690	s__GCA_002336485
GEM	MAG54	3300025694_12	d__Bacteria	p__Bacteroidota	c__Bacteroidia	o__Flavobacteriales	f__1G12	g__	s__
GEM	MAG179	3300025699_11	d__Bacteria	p__Bacteroidota	c__Bacteroidia	o__Flavobacteriales	f__1G12	g__SHAN690	s__GCA_002336485
GEM	MAG321	3300025699_14	d__Bacteria	p__Bacteroidota	c__Bacteroidia	o__Cytophagales	f__Cyclobacteriaceae	g__UBA4465	s__UBA4465 sp1
GEM	MAG482	3300025699_17	d__Bacteria	p__Bacteroidota	c__Bacteroidia	o__Flavobacteriales	f__1G12	g__	s__
GEM	MAG1380	3300025720_14	d__Bacteria	p__Bacteroidota	c__Bacteroidia	o__Bacteroidales	f__Paludibacteraceae	g__UBA1181	s__
GEM	MAG79	3300025728_11	d__Bacteria	p__Bacteroidota	c__Bacteroidia	o__Flavobacteriales	f__Flavobacteriaceae	g__Flavobacterium	s__
GEM	MAG878	3300025728_11	d__Bacteria	p__Bacteroidota	c__Bacteroidia	o__Flavobacteriales	f__Flavobacteriaceae	g__Flavobacterium	s__
GEM	MAG1259	3300025728_13	d__Bacteria	p__Bacteroidota	c__Bacteroidia	o__Flavobacteriales	f__Weeksellaceae	g__Chryseobacterium	s__
GEM	MAG152	3300025779_1	d__Bacteria	p__Bacteroidota	c__Chlorobia	o__Chlorobiales	f__Chlorobiaceae	g__Chlorobium	s__
GEM	MAG1305	3300025788_3	d__Bacteria	p__Bacteroidota	c__Chlorobia	o__Chlorobiales	f__Chlorobiaceae	g__Chlorobium	s__
GEM	MAG1580	3300025809_23	d__Bacteria	p__Bacteroidota	c__Bacteroidia	o__Flavobacteriales	f__1G12	g__	s__
GEM	MAG74	3300025809_34	d__Bacteria	p__Bacteroidota	c__Bacteroidia	o__Flavobacteriales	f__1G12	g__SHAN690	s__GCA_002389645
GEM	MAG1459	3300025817_9	d__Bacteria	p__Desulfuromonadota	c__Desulfuromonadia	o__Desulfuromonadales	f__Geopsychrobacteraceae	g__Malonomonas	s__
GEM	MAG1039	3300025821_18	d__Bacteria	p__Bacteroidota	c__Bacteroidia	o__Flavobacteriales	f__1G12	g__	s__
GEM	MAG300	3300025822_10	d__Bacteria	p__Bacteroidota	c__Bacteroidia	o__Cytophagales	f__Cyclobacteriaceae	g__UBA4465	s__UBA4465 sp1
GEM	MAG1471	3300025822_9	d__Bacteria	p__Bacteroidota	c__Bacteroidia	o__Flavobacteriales	f__1G12	g__SHAN690	s__GCA_002336485
GEM	MAG503	3300025823_11	d__Bacteria	p__Desulfuromonadota	c__Desulfuromonadia	o__Desulfuromonadales	f__Geopsychrobacteraceae	g__Malonomonas	s__
GEM	MAG916	3300025830_10	d__Bacteria	p__Bacteroidota	c__Bacteroidia	o__Cytophagales	f__Cyclobacteriaceae	g__UBA4465	s__UBA4465 sp1
GEM	MAG1144	3300025832_12	d__Bacteria	p__Bacteroidota	c__Bacteroidia	o__Flavobacteriales	f__1G12	g__	s__
GEM	MAG207	3300025847_21	d__Bacteria	p__Bacteroidota	c__Bacteroidia	o__Flavobacteriales	f__Flavobacteriaceae	g__BACL21	s__GCA_002440705
GEM	MAG1160	3300025853_6	d__Bacteria	p__Proteobacteria	c__Gammaproteobacteria	o__Enterobacterales	f__Alteromonadaceae	g__Rheinheimera	s__
GEM	MAG1485	3300025858_10	d__Bacteria	p__Bacteroidota	c__Bacteroidia	o__Bacteroidales	f__CG2-30-32-10	g__	s__
GEM	MAG812	3300025869_22	d__Bacteria	p__Bacteroidota	c__Bacteroidia	o__Flavobacteriales	f__1G12	g__	s__
GEM	MAG357	3300025874_15	d__Bacteria	p__Bacteroidota	c__Bacteroidia	o__Cytophagales	f__Cyclobacteriaceae	g__UBA4465	s__UBA4465 sp1
GEM	MAG1192	3300025876_17	d__Bacteria	p__Bacteroidota	c__Bacteroidia	o__Flavobacteriales	f__1G12	g__SHAN690	s__GCA_002336485
GEM	MAG77	3300025876_28	d__Bacteria	p__Bacteroidota	c__Bacteroidia	o__Flavobacteriales	f__1G12	g__	s__
GEM	MAG1125	3300025880_28	d__Bacteria	p__Bacteroidota	c__Bacteroidia	o__Flavobacteriales	f__1G12	g__	s__
GEM	MAG1491	3300025880_37	d__Bacteria	p__Bacteroidota	c__Bacteroidia	o__Flavobacteriales	f__1G12	g__SHAN690	s__GCA_002389645
GEM	MAG826	3300025881_24	d__Bacteria	p__Bacteroidota	c__Bacteroidia	o__Cytophagales	f__Cyclobacteriaceae	g__UBA4465	s__UBA4465 sp1
GEM	MAG68	3300025886_22	d__Bacteria	p__Bacteroidota	c__Bacteroidia	o__Flavobacteriales	f__1G12	g__	s__
GEM	MAG504	3300025886_23	d__Bacteria	p__Bacteroidota	c__Bacteroidia	o__Flavobacteriales	f__1G12	g__SHAN690	s__GCA_002389645
GEM	MAG620	3300025886_28	d__Bacteria	p__Bacteroidota	c__Bacteroidia	o__Flavobacteriales	f__1G12	g__SHAN690	s__GCA_002336485
GEM	MAG336	3300025890_31	d__Bacteria	p__Bacteroidota	c__Bacteroidia	o__Flavobacteriales	f__1G12	g__	s__
GEM	MAG671	3300025894_26	d__Bacteria	p__Bacteroidota	c__Bacteroidia	o__Flavobacteriales	f__1G12	g__	s__
GEM	MAG1406	3300025897_17	d__Bacteria	p__Bacteroidota	c__Bacteroidia	o__Flavobacteriales	f__1G12	g__SHAN690	s__GCA_002336485
GEM	MAG1232	3300025897_35	d__Bacteria	p__Bacteroidota	c__Bacteroidia	o__Flavobacteriales	f__1G12	g__	s__
GEM	MAG1281	3300025904_11	d__Bacteria	p__Bacteroidota	c__Bacteroidia	o__Chitinophagales	f__Chitinophagaceae	g__UBA8621	s__
GEM	MAG449	3300025907_20	d__Bacteria	p__Bacteroidota	c__Bacteroidia	o__Chitinophagales	f__Chitinophagaceae	g__UBA8621	s__
GEM	MAG679	3300025911_14	d__Bacteria	p__Bacteroidota	c__Bacteroidia	o__Chitinophagales	f__Chitinophagaceae	g__UBA8621	s__
GEM	MAG131	3300025913_39	d__Bacteria	p__Bacteroidota	c__Bacteroidia	o__Chitinophagales	f__Chitinophagaceae	g__UBA8621	s__
GEM	MAG1399	3300025914_26	d__Bacteria	p__Proteobacteria	c__Gammaproteobacteria	o__Xanthomonadales	f__Rhodanobacteraceae	g__Dyella	s__Dyella marensis
GEM	MAG129	3300025917_16	d__Bacteria	p__Bacteroidota	c__Bacteroidia	o__Chitinophagales	f__Chitinophagaceae	g__UBA8621	s__
GEM	MAG1014	3300025921_21	d__Bacteria	p__Bacteroidota	c__Bacteroidia	o__Chitinophagales	f__Chitinophagaceae	g__65-1	s__
GEM	MAG1126	3300025921_25	d__Bacteria	p__Bacteroidota	c__Bacteroidia	o__Chitinophagales	f__Chitinophagaceae	g__UBA8621	s__
GEM	MAG443	3300025933_33	d__Bacteria	p__Bacteroidota	c__Bacteroidia	o__Chitinophagales	f__Chitinophagaceae	g__UBA8621	s__
GEM	MAG550	3300025940_24	d__Bacteria	p__Bacteroidota	c__Bacteroidia	o__Chitinophagales	f__Chitinophagaceae	g__UBA8621	s__
GEM	MAG453	3300025949_22	d__Bacteria	p__Bacteroidota	c__Bacteroidia	o__Chitinophagales	f__Chitinophagaceae	g__UBA8621	s__
GEM	MAG543	3300025949_25	d__Bacteria	p__Bacteroidota	c__Bacteroidia	o__Sphingobacteriales	f__Sphingobacteriaceae	g__Mucilaginibacter	s__
GEM	MAG660	3300025949_30	d__Bacteria	p__Bacteroidota	c__Bacteroidia	o__Chitinophagales	f__Chitinophagaceae	g__UBA8621	s__
GEM	MAG133	3300025949_31	d__Bacteria	p__Proteobacteria	c__Gammaproteobacteria	o__Betaproteobacteriales	f__Burkholderiaceae	g__Herbaspirillum	s__GCF_001929405
GEM	MAG1163	3300026041_26	d__Bacteria	p__Bacteroidota	c__Bacteroidia	o__Chitinophagales	f__Chitinophagaceae	g__UBA8621	s__
GEM	MAG574	3300026096_3	d__Bacteria	p__Bacteroidota	c__Bacteroidia	o__Flavobacteriales	f__Flavobacteriaceae	g__Leeuwenhoekiella	s__
GEM	MAG479	3300026116_19	d__Bacteria	p__Bacteroidota	c__Bacteroidia	o__Chitinophagales	f__Chitinophagaceae	g__UBA8621	s__
GEM	MAG1257	3300026127_1	d__Bacteria	p__Acidobacteriota	c__Thermoanaerobaculia	o__UBA5704	f__UBA5704	g__	s__
GEM	MAG1411	3300026167_6	d__Bacteria	p__Bacteroidota	c__Bacteroidia	o__Flavobacteriales	f__Flavobacteriaceae	g__Psychroflexus	s__
GEM	MAG768	3300026185_2	d__Bacteria	p__Bacteroidota	c__Bacteroidia	o__Chitinophagales	f__Saprospiraceae	g__Phaeodactylibacter	s__
GEM	MAG186	3300026282_19	d__Bacteria	p__Proteobacteria	c__Gammaproteobacteria	o__Betaproteobacteriales	f__Rhodocyclaceae	g__Accumulibacter	s__Accumulibacter phosphatis_C
GEM	MAG234	3300026282_9	d__Bacteria	p__Bacteroidota	c__Bacteroidia	o__Flavobacteriales	f__Flavobacteriaceae	g__Flavobacterium	s__
GEM	MAG891	3300026284_14	d__Bacteria	p__Proteobacteria	c__Gammaproteobacteria	o__Betaproteobacteriales	f__Rhodocyclaceae	g__Accumulibacter	s__Accumulibacter phosphatis_C
GEM	MAG128	3300026288_16	d__Bacteria	p__Bacteroidota	c__Bacteroidia	o__Flavobacteriales	f__Flavobacteriaceae	g__Flavobacterium	s__
GEM	MAG1115	3300026303_5	d__Bacteria	p__Proteobacteria	c__Gammaproteobacteria	o__Betaproteobacteriales	f__Rhodocyclaceae	g__Accumulibacter	s__Accumulibacter phosphatis_C
GEM	MAG1293	3300026473_1	d__Bacteria	p__Proteobacteria	c__Alphaproteobacteria	o__Reyranellales	f__Reyranellaceae	g__Reyranella	s__
GEM	MAG568	3300026516_11	d__Bacteria	p__Bacteroidota	c__Bacteroidia	o__Chitinophagales	f__Saprospiraceae	g__UBA2329	s__
GEM	MAG159	3300026516_17	d__Bacteria	p__Bacteroidota	c__Bacteroidia	o__Chitinophagales	f__Saprospiraceae	g__	s__
GEM	MAG269	3300026516_6	d__Bacteria	p__Bacteroidota	c__Bacteroidia	o__Chitinophagales	f__Saprospiraceae	g__	s__
GEM	MAG1599	3300026534_36	d__Bacteria	p__Proteobacteria	c__Gammaproteobacteria	o__UBA7966	f__	g__	s__
GEM	MAG404	3300026561_7	d__Bacteria	p__Bacteroidota	c__Bacteroidia	o__Cytophagales	f__Cyclobacteriaceae	g__Algoriphagus	s__Algoriphagus marincola_A
GEM	MAG251	3300026703_2	d__Bacteria	p__Bacteroidota	c__Bacteroidia	o__Bacteroidales	f__Prolixibacteraceae	g__Draconibacterium	s__Draconibacterium sediminis
GEM	MAG770	3300026967_1	d__Bacteria	p__Bacteroidota	c__Bacteroidia	o__Cytophagales	f__Cyclobacteriaceae	g__	s__
GEM	MAG1213	3300026968_2	d__Bacteria	p__Bacteroidota	c__Bacteroidia	o__Bacteroidales	f__Prolixibacteraceae	g__Draconibacterium	s__
GEM	MAG1132	3300026968_3	d__Bacteria	p__Bacteroidota	c__Bacteroidia	o__Bacteroidales	f__Prolixibacteraceae	g__Draconibacterium	s__Draconibacterium sediminis
GEM	MAG80	3300026969_1	d__Bacteria	p__Bacteroidota	c__Bacteroidia	o__Bacteroidales	f__Prolixibacteraceae	g__Draconibacterium	s__Draconibacterium sediminis
GEM	MAG258	3300026977_3	d__Bacteria	p__Bacteroidota	c__Bacteroidia	o__Bacteroidales	f__Prolixibacteraceae	g__Draconibacterium	s__Draconibacterium sediminis
GEM	MAG1130	3300026978_3	d__Bacteria	p__Bacteroidota	c__Bacteroidia	o__Bacteroidales	f__Prolixibacteraceae	g__Draconibacterium	s__Draconibacterium sediminis
GEM	MAG1519	3300026980_2	d__Bacteria	p__Bacteroidota	c__Bacteroidia	o__Bacteroidales	f__Prolixibacteraceae	g__Draconibacterium	s__Draconibacterium sediminis
GEM	MAG254	3300026980_4	d__Bacteria	p__Bacteroidota	c__Bacteroidia	o__Cytophagales	f__Cyclobacteriaceae	g__Algoriphagus	s__GCF_002807035
GEM	MAG1227	3300026983_5	d__Bacteria	p__Bacteroidota	c__Bacteroidia	o__Chitinophagales	f__Chitinophagaceae	g__UBA1930	s__
GEM	MAG497	3300026987_1	d__Bacteria	p__Bacteroidota	c__Bacteroidia	o__Bacteroidales	f__Prolixibacteraceae	g__Draconibacterium	s__
GEM	MAG360	3300027015_1	d__Bacteria	p__Bacteroidota	c__Bacteroidia	o__Cytophagales	f__Cyclobacteriaceae	g__	s__
GEM	MAG1010	3300027026_2	d__Bacteria	p__Bacteroidota	c__Bacteroidia	o__Bacteroidales	f__Prolixibacteraceae	g__Draconibacterium	s__Draconibacterium sediminis
GEM	MAG766	3300027026_4	d__Bacteria	p__Bacteroidota	c__Bacteroidia	o__Cytophagales	f__Cyclobacteriaceae	g__Algoriphagus	s__GCF_002807035
GEM	MAG337	3300027026_4	d__Bacteria	p__Bacteroidota	c__Bacteroidia	o__Cytophagales	f__Cyclobacteriaceae	g__Algoriphagus	s__GCF_002807035
GEM	MAG549	3300027282_13	d__Bacteria	p__Actinobacteriota	c__Actinobacteria	o__Actinomycetales	f__Demequinaceae	g__Demequina_C	s__
GEM	MAG313	3300027283_36	d__Bacteria	p__Actinobacteriota	c__Actinobacteria	o__Actinomycetales	f__Demequinaceae	g__Demequina_C	s__
GEM	MAG1194	3300027325_4	d__Bacteria	p__Bacteroidota	c__Bacteroidia	o__Chitinophagales	f__Saprospiraceae	g__	s__
GEM	MAG775	3300027339_2	d__Bacteria	p__Proteobacteria	c__Gammaproteobacteria	o__Betaproteobacteriales	f__Burkholderiaceae	g__JOSHI-001	s__
GEM	MAG1442	3300027503_6	d__Bacteria	p__Bacteroidota	c__Bacteroidia	o__Chitinophagales	f__Saprospiraceae	g__Haliscomenobacter	s__
GEM	MAG1481	3300027536_14	d__Archaea	p__Halobacterota	c__Methanosarcinia	o__Methanosarcinales	f__Methanosarcinaceae	g__Methanosarcina	s__
GEM	MAG590	3300027606_11	d__Bacteria	p__Bacteroidota	c__Bacteroidia	o__Flavobacteriales	f__Flavobacteriaceae	g__Flavobacterium	s__Flavobacterium anhuiense
GEM	MAG934	3300027606_11	d__Bacteria	p__Bacteroidota	c__Bacteroidia	o__Flavobacteriales	f__Flavobacteriaceae	g__Flavobacterium	s__Flavobacterium anhuiense
GEM	MAG761	3300027606_9	d__Bacteria	p__Proteobacteria	c__Gammaproteobacteria	o__Betaproteobacteriales	f__Burkholderiaceae	g__Mitsuaria	s__GCF_900113225
GEM	MAG1597	3300027607_6	d__Bacteria	p__Bacteroidota	c__Bacteroidia	o__Cytophagales	f__Flammeovirgaceae	g__GCA-2729595	s__
GEM	MAG312	3300027607_9	d__Bacteria	p__Cyanobacteriota	c__Cyanobacteriia	o__Cyanobacteriales	f__Coleofasciculaceae	g__	s__
GEM	MAG82	3300027640_17	d__Bacteria	p__Bacteroidota	c__Bacteroidia	o__Bacteroidales	f__Prolixibacteraceae	g__Sunxiuqinia	s__Sunxiuqinia dokdonensis
GEM	MAG1003	3300027653_17	d__Bacteria	p__Bacteroidota	c__Rhodothermia	o__Balneolales	f__Balneolaceae	g__	s__
GEM	MAG694	3300027679_3	d__Bacteria	p__Bacteroidota	c__Bacteroidia	o__Cytophagales	f__Cyclobacteriaceae	g__Algoriphagus	s__
GEM	MAG56	3300027711_10	d__Bacteria	p__Bacteroidota	c__Bacteroidia	o__Cytophagales	f__Cyclobacteriaceae	g__Anditalea	s__
GEM	MAG941	3300027722_3	d__Bacteria	p__Bacteroidota	c__Ignavibacteria	o__SJA-28	f__OLB5	g__	s__
GEM	MAG315	3300027739_14	d__Bacteria	p__Bacteroidota	c__Chlorobia	o__Chlorobiales	f__Chlorobiaceae	g__Chlorobium	s__Chlorobium limicola_A
GEM	MAG1467	3300027760_16	d__Bacteria	p__Bacteroidota	c__Bacteroidia	o__Chitinophagales	f__Saprospiraceae	g__	s__
GEM	MAG1043	3300027763_4	d__Bacteria	p__Bacteroidota	c__Bacteroidia	o__Chitinophagales	f__Saprospiraceae	g__	s__
GEM	MAG912	3300027792_1	d__Bacteria	p__Bacteroidota	c__Bacteroidia	o__Bacteroidales	f__BBW3	g__UBA8529	s__
GEM	MAG35	3300027806_15	d__Bacteria	p__Proteobacteria	c__Gammaproteobacteria	o__Betaproteobacteriales	f__Ga0077523	g__Ga0077523	s__
GEM	MAG1588	3300027819_25	d__Bacteria	p__Proteobacteria	c__Gammaproteobacteria	o__Methylococcales	f__Methylomonadaceae	g__Methylovulum	s__Methylovulum miyakonense
GEM	MAG1266	3300027823_9	d__Bacteria	p__Bacteroidota	c__Bacteroidia	o__Chitinophagales	f__Saprospiraceae	g__UBA10441	s__
GEM	MAG1532	3300027828_27	d__Bacteria	p__Bacteroidota	c__Bacteroidia	o__Bacteroidales	f__UBA12077	g__UBA12077	s__
GEM	MAG1554	3300027834_22	d__Bacteria	p__Bacteroidota	c__Bacteroidia	o__Flavobacteriales	f__Flavobacteriaceae	g__UBA3611	s__
GEM	MAG316	3300027850_25	d__Bacteria	p__Bacteroidota	c__Bacteroidia	o__Chitinophagales	f__Saprospiraceae	g__UBA10441	s__
GEM	MAG1189	3300027857_21	d__Bacteria	p__Proteobacteria	c__Alphaproteobacteria	o__Caulobacterales	f__Caulobacteraceae	g__Phenylobacterium	s__
GEM	MAG939	3300027878_25	d__Bacteria	p__Bacteroidota	c__Bacteroidia	o__Chitinophagales	f__Saprospiraceae	g__UBA10441	s__
GEM	MAG46	3300027878_27	d__Bacteria	p__Bacteroidota	c__Bacteroidia	o__Chitinophagales	f__Chitinophagaceae	g__UBA1946	s__
GEM	MAG1364	3300027878_32	d__Bacteria	p__Bacteroidota	c__Bacteroidia	o__Chitinophagales	f__Chitinophagaceae	g__	s__
GEM	MAG599	3300027878_35	d__Bacteria	p__Bacteroidota	c__Bacteroidia	o__Chitinophagales	f__Saprospiraceae	g__UBA10441	s__
GEM	MAG1066	3300027878_35	d__Bacteria	p__Bacteroidota	c__Bacteroidia	o__Chitinophagales	f__Saprospiraceae	g__UBA10441	s__
GEM	MAG672	3300027878_65	d__Bacteria	p__Bacteroidota	c__Bacteroidia	o__Chitinophagales	f__Saprospiraceae	g__UBA10441	s__
GEM	MAG1161	3300027878_65	d__Bacteria	p__Bacteroidota	c__Bacteroidia	o__Chitinophagales	f__Saprospiraceae	g__UBA10441	s__
GEM	MAG1414	3300027880_11	d__Bacteria	p__Bacteroidota	c__Bacteroidia	o__Chitinophagales	f__Chitinophagaceae	g__UTBCD1	s__
GEM	MAG546	3300027904_14	d__Bacteria	p__Myxococcota	c__Myxococcia	o__Myxococcales	f__Myxococcaceae	g__	s__
GEM	MAG621	3300027905_36	d__Bacteria	p__Desulfuromonadota	c__Desulfuromonadia	o__Geobacterales	f__Geobacteraceae	g__	s__
GEM	MAG541	3300027963_13	d__Bacteria	p__Bacteroidota	c__Bacteroidia	o__Cytophagales	f__Cyclobacteriaceae	g__Algoriphagus	s__
GEM	MAG1410	3300027970_24	d__Bacteria	p__Bacteroidota	c__Bacteroidia	o__Cytophagales	f__	g__	s__
GEM	MAG177	3300027980_21	d__Bacteria	p__Bacteroidota	c__Bacteroidia	o__Bacteroidales	f__UBA12077	g__UBA12077	s__
GEM	MAG1325	3300028030_16	d__Bacteria	p__Bacteroidota	c__Bacteroidia	o__Bacteroidales	f__Prolixibacteraceae	g__Draconibacterium	s__
GEM	MAG1593	3300028091_2	d__Bacteria	p__Proteobacteria	c__Alphaproteobacteria	o__Reyranellales	f__Reyranellaceae	g__Reyranella	s__
GEM	MAG1083	3300028103_1	d__Bacteria	p__Proteobacteria	c__Alphaproteobacteria	o__Reyranellales	f__Reyranellaceae	g__Reyranella	s__
GEM	MAG1134	3300028275_1	d__Bacteria	p__Proteobacteria	c__Alphaproteobacteria	o__Reyranellales	f__Reyranellaceae	g__Reyranella	s__
GEM	MAG779	3300028399_24	d__Bacteria	p__Nitrospirota	c__Thermodesulfovibrionia	o__Thermodesulfovibrionales	f__JdFR-85	g__	s__
GEM	MAG371	3300028483_6	d__Bacteria	p__Bacteroidota	c__Bacteroidia	o__Cytophagales	f__Cyclobacteriaceae	g__Anditalea	s__
GEM	MAG370	3300028484_5	d__Bacteria	p__Bacteroidota	c__Bacteroidia	o__Cytophagales	f__Cyclobacteriaceae	g__Anditalea	s__
GEM	MAG1110	3300028553_25	d__Bacteria	p__Bacteroidota	c__Chlorobia	o__Chlorobiales	f__Chlorobiaceae	g__Chlorobium	s__Chlorobium phaeoclathratiforme
GEM	MAG1526	3300028581_33	d__Bacteria	p__Bacteroidota	c__Chlorobia	o__Chlorobiales	f__Chlorobiaceae	g__Chlorobium	s__Chlorobium phaeoclathratiforme
GEM	MAG1567	3300028601_35	d__Bacteria	p__Desulfobacterota	c__Desulfobulbia	o__Desulfobulbales	f__Desulfobulbaceae	g__Desulfobulbus	s__
GEM	MAG311	3300028967_3	d__Bacteria	p__Bacteroidota	c__Bacteroidia	o__Bacteroidales	f__Tannerellaceae	g__Parabacteroides	s__Parabacteroides distasonis
GEM	MAG1613	3300028982_2	d__Bacteria	p__Bacteroidota	c__Bacteroidia	o__Bacteroidales	f__Tannerellaceae	g__Parabacteroides	s__Parabacteroides distasonis
GEM	MAG547	3300029003_4	d__Bacteria	p__Bacteroidota	c__Bacteroidia	o__Bacteroidales	f__Tannerellaceae	g__Parabacteroides	s__Parabacteroides distasonis
GEM	MAG690	3300029010_3	d__Bacteria	p__Bacteroidota	c__Bacteroidia	o__Bacteroidales	f__Tannerellaceae	g__Parabacteroides	s__Parabacteroides distasonis
GEM	MAG489	3300029040_3	d__Bacteria	p__Bacteroidota	c__Bacteroidia	o__Bacteroidales	f__Tannerellaceae	g__Parabacteroides	s__Parabacteroides distasonis
GEM	MAG844	3300029045_3	d__Bacteria	p__Bacteroidota	c__Bacteroidia	o__Bacteroidales	f__Tannerellaceae	g__Parabacteroides	s__Parabacteroides distasonis
GEM	MAG754	3300029073_2	d__Bacteria	p__Bacteroidota	c__Bacteroidia	o__Bacteroidales	f__Tannerellaceae	g__Parabacteroides	s__Parabacteroides distasonis
GEM	MAG846	3300029074_2	d__Bacteria	p__Bacteroidota	c__Bacteroidia	o__Bacteroidales	f__Tannerellaceae	g__Parabacteroides	s__Parabacteroides distasonis
GEM	MAG800	3300029077_2	d__Bacteria	p__Bacteroidota	c__Bacteroidia	o__Bacteroidales	f__Tannerellaceae	g__Parabacteroides	s__Parabacteroides distasonis
GEM	MAG154	3300029081_2	d__Bacteria	p__Bacteroidota	c__Bacteroidia	o__Bacteroidales	f__Tannerellaceae	g__Parabacteroides	s__Parabacteroides distasonis
GEM	MAG889	3300029086_3	d__Bacteria	p__Bacteroidota	c__Bacteroidia	o__Bacteroidales	f__Tannerellaceae	g__Parabacteroides	s__Parabacteroides distasonis
GEM	MAG105	3300029090_5	d__Bacteria	p__Bacteroidota	c__Bacteroidia	o__Bacteroidales	f__Tannerellaceae	g__Parabacteroides	s__Parabacteroides distasonis
GEM	MAG501	3300029191_6	d__Bacteria	p__Bacteroidota	c__Bacteroidia	o__Bacteroidales	f__Tannerellaceae	g__Parabacteroides	s__Parabacteroides distasonis
GEM	MAG1138	3300029208_4	d__Bacteria	p__Bacteroidota	c__Bacteroidia	o__Bacteroidales	f__Tannerellaceae	g__Parabacteroides	s__Parabacteroides distasonis
GEM	MAG1536	3300029217_4	d__Bacteria	p__Bacteroidota	c__Bacteroidia	o__Bacteroidales	f__Bacteroidaceae	g__Prevotella	s__Prevotella sp17
GEM	MAG718	3300029221_3	d__Bacteria	p__Cyanobacteriota	c__Cyanobacteriia	o__Cyanobacteriales	f__Nostocaceae	g__Trichormus	s__GCF_000009705
GEM	MAG290	3300029248_5	d__Bacteria	p__Bacteroidota	c__Bacteroidia	o__Bacteroidales	f__Tannerellaceae	g__Parabacteroides	s__Parabacteroides distasonis
GEM	MAG702	3300029329_6	d__Bacteria	p__Bacteroidota	c__Bacteroidia	o__Bacteroidales	f__Tannerellaceae	g__Parabacteroides	s__Parabacteroides distasonis
GEM	MAG1528	3300029329_9	d__Bacteria	p__Bacteroidota	c__Bacteroidia	o__Bacteroidales	f__Rikenellaceae	g__Alistipes	s__Alistipes onderdonkii
GEM	MAG1135	3300029330_7	d__Bacteria	p__Bacteroidota	c__Bacteroidia	o__Bacteroidales	f__Tannerellaceae	g__Parabacteroides	s__Parabacteroides distasonis
GEM	MAG982	3300029331_7	d__Bacteria	p__Bacteroidota	c__Bacteroidia	o__Bacteroidales	f__Tannerellaceae	g__Parabacteroides	s__Parabacteroides distasonis
GEM	MAG1511	3300029337_14	d__Bacteria	p__Bacteroidota	c__Bacteroidia	o__Bacteroidales	f__Rikenellaceae	g__Alistipes	s__Alistipes onderdonkii
GEM	MAG1464	3300029353_7	d__Bacteria	p__Bacteroidota	c__Bacteroidia	o__Bacteroidales	f__Tannerellaceae	g__Parabacteroides	s__Parabacteroides distasonis
GEM	MAG771	3300029355_6	d__Bacteria	p__Bacteroidota	c__Bacteroidia	o__Bacteroidales	f__Tannerellaceae	g__Parabacteroides	s__Parabacteroides distasonis
GEM	MAG741	3300029357_8	d__Bacteria	p__Bacteroidota	c__Bacteroidia	o__Bacteroidales	f__Tannerellaceae	g__Parabacteroides	s__Parabacteroides distasonis
GEM	MAG1351	3300029369_7	d__Bacteria	p__Bacteroidota	c__Bacteroidia	o__Bacteroidales	f__Tannerellaceae	g__Parabacteroides	s__Parabacteroides distasonis
GEM	MAG1401	3300029370_5	d__Bacteria	p__Bacteroidota	c__Bacteroidia	o__Bacteroidales	f__Tannerellaceae	g__Parabacteroides	s__Parabacteroides distasonis
GEM	MAG1520	3300029371_4	d__Bacteria	p__Bacteroidota	c__Bacteroidia	o__Bacteroidales	f__Tannerellaceae	g__Parabacteroides	s__Parabacteroides distasonis
GEM	MAG566	3300029372_6	d__Bacteria	p__Bacteroidota	c__Bacteroidia	o__Bacteroidales	f__Tannerellaceae	g__Parabacteroides	s__Parabacteroides distasonis
GEM	MAG1252	3300029400_7	d__Bacteria	p__Bacteroidota	c__Bacteroidia	o__Bacteroidales	f__Bacteroidaceae	g__Prevotella	s__Prevotella sp13
GEM	MAG424	3300029402_6	d__Bacteria	p__Bacteroidota	c__Bacteroidia	o__Bacteroidales	f__Tannerellaceae	g__Parabacteroides	s__Parabacteroides distasonis
GEM	MAG722	3300029405_5	d__Bacteria	p__Bacteroidota	c__Bacteroidia	o__Bacteroidales	f__Tannerellaceae	g__Parabacteroides	s__Parabacteroides distasonis
GEM	MAG1604	3300029406_6	d__Bacteria	p__Bacteroidota	c__Bacteroidia	o__Bacteroidales	f__Rikenellaceae	g__Alistipes	s__Alistipes onderdonkii
GEM	MAG403	3300029417_7	d__Bacteria	p__Bacteroidota	c__Bacteroidia	o__Bacteroidales	f__Tannerellaceae	g__Parabacteroides	s__Parabacteroides distasonis
GEM	MAG1332	3300029430_9	d__Bacteria	p__Bacteroidota	c__Bacteroidia	o__Bacteroidales	f__Tannerellaceae	g__Parabacteroides	s__Parabacteroides distasonis
GEM	MAG117	3300029432_7	d__Bacteria	p__Bacteroidota	c__Bacteroidia	o__Bacteroidales	f__Tannerellaceae	g__Parabacteroides	s__Parabacteroides distasonis
GEM	MAG946	3300029458_6	d__Bacteria	p__Bacteroidota	c__Bacteroidia	o__Bacteroidales	f__Tannerellaceae	g__Parabacteroides	s__Parabacteroides distasonis
GEM	MAG510	3300029461_5	d__Bacteria	p__Bacteroidota	c__Bacteroidia	o__Bacteroidales	f__Tannerellaceae	g__Parabacteroides	s__Parabacteroides distasonis
GEM	MAG1218	3300029463_3	d__Bacteria	p__Bacteroidota	c__Bacteroidia	o__Bacteroidales	f__Tannerellaceae	g__Parabacteroides	s__Parabacteroides distasonis
GEM	MAG1290	3300029468_4	d__Bacteria	p__Bacteroidota	c__Bacteroidia	o__Bacteroidales	f__Tannerellaceae	g__Parabacteroides	s__Parabacteroides distasonis
GEM	MAG1379	3300029470_5	d__Bacteria	p__Bacteroidota	c__Bacteroidia	o__Bacteroidales	f__Tannerellaceae	g__Parabacteroides	s__Parabacteroides distasonis
GEM	MAG42	3300029476_4	d__Bacteria	p__Bacteroidota	c__Bacteroidia	o__Bacteroidales	f__Tannerellaceae	g__Parabacteroides	s__Parabacteroides distasonis
GEM	MAG629	3300029485_8	d__Bacteria	p__Bacteroidota	c__Bacteroidia	o__Bacteroidales	f__Rikenellaceae	g__Alistipes	s__Alistipes onderdonkii
GEM	MAG1561	3300029493_6	d__Bacteria	p__Bacteroidota	c__Bacteroidia	o__Bacteroidales	f__Tannerellaceae	g__Parabacteroides	s__Parabacteroides distasonis
GEM	MAG1254	3300029494_7	d__Bacteria	p__Bacteroidota	c__Bacteroidia	o__Bacteroidales	f__Tannerellaceae	g__Parabacteroides	s__Parabacteroides distasonis
GEM	MAG1246	3300029499_5	d__Bacteria	p__Bacteroidota	c__Bacteroidia	o__Bacteroidales	f__Tannerellaceae	g__Parabacteroides	s__Parabacteroides distasonis
GEM	MAG237	3300029510_3	d__Bacteria	p__Bacteroidota	c__Bacteroidia	o__Bacteroidales	f__Tannerellaceae	g__Parabacteroides	s__Parabacteroides distasonis
GEM	MAG911	3300029513_4	d__Bacteria	p__Bacteroidota	c__Bacteroidia	o__Bacteroidales	f__Tannerellaceae	g__Parabacteroides	s__Parabacteroides distasonis
GEM	MAG1590	3300029545_5	d__Bacteria	p__Bacteroidota	c__Bacteroidia	o__Bacteroidales	f__Tannerellaceae	g__Parabacteroides	s__Parabacteroides distasonis
GEM	MAG796	3300029546_7	d__Bacteria	p__Bacteroidota	c__Bacteroidia	o__Bacteroidales	f__Tannerellaceae	g__Parabacteroides	s__Parabacteroides distasonis
GEM	MAG500	3300029548_8	d__Bacteria	p__Bacteroidota	c__Bacteroidia	o__Bacteroidales	f__Tannerellaceae	g__Parabacteroides	s__Parabacteroides distasonis
GEM	MAG919	3300029551_5	d__Bacteria	p__Bacteroidota	c__Bacteroidia	o__Bacteroidales	f__Tannerellaceae	g__Parabacteroides	s__Parabacteroides distasonis
GEM	MAG622	3300029557_7	d__Bacteria	p__Bacteroidota	c__Bacteroidia	o__Bacteroidales	f__Tannerellaceae	g__Parabacteroides	s__Parabacteroides distasonis
GEM	MAG1361	3300029563_5	d__Bacteria	p__Bacteroidota	c__Bacteroidia	o__Bacteroidales	f__Tannerellaceae	g__Parabacteroides	s__Parabacteroides distasonis
GEM	MAG1446	3300029580_8	d__Bacteria	p__Bacteroidota	c__Bacteroidia	o__Bacteroidales	f__Tannerellaceae	g__Parabacteroides	s__Parabacteroides distasonis
GEM	MAG664	3300029584_16	d__Bacteria	p__Bacteroidota	c__Bacteroidia	o__Bacteroidales	f__Rikenellaceae	g__Alistipes	s__Alistipes putredinis
GEM	MAG301	3300029590_8	d__Bacteria	p__Bacteroidota	c__Bacteroidia	o__Bacteroidales	f__Tannerellaceae	g__Parabacteroides	s__Parabacteroides distasonis
GEM	MAG1355	3300029592_4	d__Bacteria	p__Bacteroidota	c__Bacteroidia	o__Bacteroidales	f__Tannerellaceae	g__Parabacteroides	s__Parabacteroides distasonis
GEM	MAG1173	3300029606_7	d__Bacteria	p__Bacteroidota	c__Bacteroidia	o__Bacteroidales	f__Rikenellaceae	g__Alistipes	s__Alistipes onderdonkii
GEM	MAG340	3300029617_7	d__Bacteria	p__Bacteroidota	c__Bacteroidia	o__Bacteroidales	f__Tannerellaceae	g__Parabacteroides	s__Parabacteroides distasonis
GEM	MAG307	3300029641_4	d__Bacteria	p__Bacteroidota	c__Bacteroidia	o__Bacteroidales	f__Tannerellaceae	g__Parabacteroides	s__Parabacteroides distasonis
GEM	MAG286	3300029650_5	d__Bacteria	p__Bacteroidota	c__Bacteroidia	o__Bacteroidales	f__Rikenellaceae	g__Alistipes	s__Alistipes onderdonkii
GEM	MAG691	3300029675_5	d__Bacteria	p__Bacteroidota	c__Bacteroidia	o__Bacteroidales	f__Tannerellaceae	g__Parabacteroides	s__Parabacteroides distasonis
GEM	MAG571	3300029678_5	d__Bacteria	p__Bacteroidota	c__Bacteroidia	o__Bacteroidales	f__Tannerellaceae	g__Parabacteroides	s__Parabacteroides distasonis
GEM	MAG1295	3300029700_12	d__Bacteria	p__Bacteroidota	c__Bacteroidia	o__Bacteroidales	f__Rikenellaceae	g__Alistipes	s__Alistipes onderdonkii
GEM	MAG1570	3300029714_6	d__Bacteria	p__Bacteroidota	c__Bacteroidia	o__Bacteroidales	f__Tannerellaceae	g__Parabacteroides	s__Parabacteroides distasonis
GEM	MAG1249	3300029719_7	d__Bacteria	p__Bacteroidota	c__Bacteroidia	o__Bacteroidales	f__Tannerellaceae	g__Parabacteroides	s__Parabacteroides distasonis
GEM	MAG837	3300029725_16	d__Bacteria	p__Bacteroidota	c__Bacteroidia	o__Bacteroidales	f__Rikenellaceae	g__Alistipes	s__Alistipes putredinis
GEM	MAG425	3300029725_6	d__Bacteria	p__Bacteroidota	c__Bacteroidia	o__Bacteroidales	f__Tannerellaceae	g__Parabacteroides	s__Parabacteroides distasonis
GEM	MAG17	3300029752_4	d__Bacteria	p__Bacteroidota	c__Bacteroidia	o__Bacteroidales	f__Tannerellaceae	g__Parabacteroides	s__Parabacteroides distasonis
GEM	MAG526	3300029754_8	d__Bacteria	p__Bacteroidota	c__Bacteroidia	o__Bacteroidales	f__Bacteroidaceae	g__Prevotella	s__Prevotella sp13
GEM	MAG185	3300029759_6	d__Bacteria	p__Bacteroidota	c__Bacteroidia	o__Bacteroidales	f__Tannerellaceae	g__Parabacteroides	s__Parabacteroides distasonis
GEM	MAG1327	3300029760_6	d__Bacteria	p__Bacteroidota	c__Bacteroidia	o__Bacteroidales	f__Tannerellaceae	g__Parabacteroides	s__Parabacteroides distasonis
GEM	MAG898	3300029760_8	d__Bacteria	p__Bacteroidota	c__Bacteroidia	o__Bacteroidales	f__Rikenellaceae	g__Alistipes	s__Alistipes onderdonkii
GEM	MAG235	3300029764_6	d__Bacteria	p__Bacteroidota	c__Bacteroidia	o__Bacteroidales	f__Tannerellaceae	g__Parabacteroides	s__Parabacteroides distasonis
GEM	MAG699	3300029765_5	d__Bacteria	p__Bacteroidota	c__Bacteroidia	o__Bacteroidales	f__Tannerellaceae	g__Parabacteroides	s__Parabacteroides distasonis
GEM	MAG1329	3300029766_7	d__Bacteria	p__Bacteroidota	c__Bacteroidia	o__Bacteroidales	f__Tannerellaceae	g__Parabacteroides	s__Parabacteroides distasonis
GEM	MAG481	3300029772_5	d__Bacteria	p__Bacteroidota	c__Bacteroidia	o__Bacteroidales	f__Tannerellaceae	g__Parabacteroides	s__Parabacteroides distasonis
GEM	MAG204	3300029774_6	d__Bacteria	p__Bacteroidota	c__Bacteroidia	o__Bacteroidales	f__Tannerellaceae	g__Parabacteroides	s__Parabacteroides distasonis
GEM	MAG565	3300029784_7	d__Bacteria	p__Bacteroidota	c__Bacteroidia	o__Bacteroidales	f__Tannerellaceae	g__Parabacteroides	s__Parabacteroides distasonis
GEM	MAG1262	3300029790_7	d__Bacteria	p__Bacteroidota	c__Bacteroidia	o__Bacteroidales	f__Tannerellaceae	g__Parabacteroides	s__Parabacteroides distasonis
GEM	MAG1397	3300029818_6	d__Bacteria	p__Proteobacteria	c__Gammaproteobacteria	o__Enterobacterales	f__Alteromonadaceae	g__Rheinheimera	s__GCA_002840125
GEM	MAG1234	3300029841_8	d__Bacteria	p__Bacteroidota	c__Bacteroidia	o__Bacteroidales	f__Tannerellaceae	g__Parabacteroides	s__Parabacteroides distasonis
GEM	MAG172	3300029846_7	d__Bacteria	p__Bacteroidota	c__Bacteroidia	o__Bacteroidales	f__Tannerellaceae	g__Parabacteroides	s__Parabacteroides distasonis
GEM	MAG61	3300029854_2	d__Bacteria	p__Bacteroidota	c__Bacteroidia	o__Bacteroidales	f__Tannerellaceae	g__Parabacteroides	s__Parabacteroides distasonis
GEM	MAG1349	3300029871_5	d__Bacteria	p__Bacteroidota	c__Bacteroidia	o__Bacteroidales	f__Tannerellaceae	g__Parabacteroides	s__Parabacteroides distasonis
GEM	MAG1087	3300029884_12	d__Bacteria	p__Bacteroidota	c__Bacteroidia	o__Bacteroidales	f__Rikenellaceae	g__Alistipes	s__Alistipes putredinis
GEM	MAG1500	3300029886_5	d__Bacteria	p__Bacteroidota	c__Bacteroidia	o__Bacteroidales	f__Tannerellaceae	g__Parabacteroides	s__Parabacteroides distasonis
GEM	MAG855	3300029898_8	d__Bacteria	p__Bacteroidota	c__Bacteroidia	o__Sphingobacteriales	f__	g__	s__
GEM	MAG359	3300029900_10	d__Bacteria	p__Bacteroidota	c__Bacteroidia	o__Sphingobacteriales	f__	g__	s__
GEM	MAG1142	3300029948_2	d__Bacteria	p__Bacteroidota	c__Bacteroidia	o__Flavobacteriales	f__Flavobacteriaceae	g__BACL21	s__GCA_002440705
OMD	MAG1431	BGEO_SAMN07136523_METAG_OCPOPADH	d__Bacteria	p__Bacteroidota	c__Bacteroidia	o__NS11-12g	f__UBA9320	g__MED-G17	s__
OMD	MAG1538	GORG_SAMEA6073584_SAGS_AG913K11	d__Bacteria	p__Bacteroidota	c__Bacteroidia	o__Flavobacteriales	f__Flavobacteriaceae	g__MED-G14	s__
OMD	MAG421	GORG_SAMEA6079010_SAGS_AG461K05	d__Bacteria	p__Bacteroidota	c__Bacteroidia	o__Cytophagales	f__Cyclobacteriaceae	g__UBA4465	s__
OMD	MAG161	MARD_SAMD00004655_REFG_MMP00004655	d__Bacteria	p__Proteobacteria	c__Gammaproteobacteria	o__Enterobacterales	f__Shewanellaceae	g__Shewanella	s__Shewanella frigidimarina
OMD	MAG653	MARD_SAMD00017312_REFG_MMP00017312	d__Bacteria	p__Proteobacteria	c__Gammaproteobacteria	o__Enterobacterales	f__Vibrionaceae	g__Vibrio	s__Vibrio maritimus_A
OMD	MAG1054	MARD_SAMD00025187_REFG_MMP00025187	d__Bacteria	p__Proteobacteria	c__Gammaproteobacteria	o__Pseudomonadales	f__Cellvibrionaceae	g__Cellvibrio	s__Cellvibrio sp000953825
OMD	MAG548	MARD_SAMD00036617_REFG_MMP00036617	d__Bacteria	p__Proteobacteria	c__Gammaproteobacteria	o__Enterobacterales	f__Alteromonadaceae	g__Rheinheimera	s__Rheinheimera nanhaiensis
OMD	MAG772	MARD_SAMD00046757_REFG_MMP00046757	d__Bacteria	p__Proteobacteria	c__Gammaproteobacteria	o__Enterobacterales	f__Vibrionaceae	g__Vibrio	s__Vibrio natriegens
OMD	MAG705	MARD_SAMD00050834_REFG_MMP00050834	d__Bacteria	p__Bacteroidota	c__Bacteroidia	o__Flavobacteriales	f__Flavobacteriaceae	g__Tenacibaculum	s__Tenacibaculum ovolyticum
OMD	MAG76	MARD_SAMD00053328_REFG_MMP00053328	d__Bacteria	p__Firmicutes_I	c__Bacilli_A	o__Brevibacillales	f__Brevibacillaceae	g__Brevibacillus	s__Brevibacillus brevis_B
OMD	MAG1105	MARD_SAMEA104307712_REFG_MMP104307712	d__Bacteria	p__Bacteroidota	c__Bacteroidia	o__Flavobacteriales	f__Weeksellaceae	g__Chryseobacterium	s__Chryseobacterium indoltheticum
OMD	MAG422	MARD_SAMEA3282972_REFG_MMP3282972	d__Bacteria	p__Proteobacteria	c__Gammaproteobacteria	o__Enterobacterales	f__Enterobacteriaceae	g__Yersinia	s__Yersinia ruckeri
OMD	MAG171	MARD_SAMEA3495628_REFG_MMP3495628	d__Bacteria	p__Proteobacteria	c__Alphaproteobacteria	o__Rhizobiales	f__Stappiaceae	g__Labrenzia	s__Labrenzia alba
OMD	MAG385	MARD_SAMEA3495629_REFG_MMP3495629	d__Bacteria	p__Proteobacteria	c__Alphaproteobacteria	o__Rhizobiales	f__Stappiaceae	g__Labrenzia	s__Labrenzia alba
OMD	MAG38	MARD_SAMEA3495743_REFG_MMP3495743	d__Bacteria	p__Proteobacteria	c__Alphaproteobacteria	o__Rhizobiales	f__Stappiaceae	g__Labrenzia	s__Labrenzia alba
OMD	MAG1601	MARD_SAMEA4034450_REFG_MMP4034450	d__Bacteria	p__Bacteroidota	c__Bacteroidia	o__Flavobacteriales	f__Flavobacteriaceae	g__Aquimarina	s__Aquimarina sp900312745
OMD	MAG776	MARD_SAMEA4644770_REFG_MMP4644770	d__Bacteria	p__Bacteroidota	c__Bacteroidia	o__Flavobacteriales	f__Flavobacteriaceae	g__Aequorivita	s__Aequorivita lipolytica
OMD	MAG639	MARD_SAMEA4704834_REFG_MMP4704834	d__Bacteria	p__Bacteroidota	c__Bacteroidia	o__Flavobacteriales	f__Flavobacteriaceae	g__Aequorivita	s__Aequorivita sp900489465
OMD	MAG998	MARD_SAMEA859855_REFG_MMP859855	d__Bacteria	p__Proteobacteria	c__Gammaproteobacteria	o__Enterobacterales	f__Enterobacteriaceae	g__Yersinia	s__Yersinia ruckeri
OMD	MAG743	MARD_SAMN02261244_REFG_MMP02261244	d__Bacteria	p__Proteobacteria	c__Gammaproteobacteria	o__Methylococcales	f__Methylomonadaceae	g__Methylobacter	s__Methylobacter marinus
OMD	MAG401	MARD_SAMN02261338_REFG_MMP02261338	d__Bacteria	p__Cyanobacteria	c__Cyanobacteriia	o__PCC-7336	f__PCC-7336	g__PCC-7336	s__PCC-7336 sp000332275
OMD	MAG451	MARD_SAMN02436111_REFG_MMP02436111	d__Bacteria	p__Bacteroidota	c__Bacteroidia	o__Flavobacteriales	f__Flavobacteriaceae	g__Leeuwenhoekiella	s__Leeuwenhoekiella blandensis
OMD	MAG417	MARD_SAMN02436117_REFG_MMP02436117	d__Bacteria	p__Proteobacteria	c__Gammaproteobacteria	o__Enterobacterales	f__Vibrionaceae	g__Vibrio	s__Vibrio sp000171815
OMD	MAG935	MARD_SAMN02436130_REFG_MMP02436130	d__Bacteria	p__Bacteroidota	c__Bacteroidia	o__Cytophagales	f__Microscillaceae	g__Microscilla	s__Microscilla marina
OMD	MAG841	MARD_SAMN02436130_REFG_MMP02436130	d__Bacteria	p__Bacteroidota	c__Bacteroidia	o__Cytophagales	f__Microscillaceae	g__Microscilla	s__Microscilla marina
OMD	MAG309	MARD_SAMN02745165_REFG_MMP02745165	d__Bacteria	p__Desulfuromonadota	c__Desulfuromonadia	o__Desulfuromonadales	f__Geopsychrobacteraceae	g__Malonomonas	s__Malonomonas rubra
OMD	MAG862	MARD_SAMN03733602_REFG_MMP03733602	d__Bacteria	p__Bacteroidota	c__Bacteroidia	o__Flavobacteriales	f__Flavobacteriaceae	g__Tenacibaculum	s__Tenacibaculum mesophilum
OMD	MAG986	MARD_SAMN04320385_REFG_MMP04320385	d__Bacteria	p__Proteobacteria	c__Gammaproteobacteria	o__Enterobacterales	f__Enterobacteriaceae	g__Yersinia	s__Yersinia ruckeri
OMD	MAG28	MARD_SAMN04320386_REFG_MMP04320386	d__Bacteria	p__Proteobacteria	c__Gammaproteobacteria	o__Enterobacterales	f__Enterobacteriaceae	g__Yersinia	s__Yersinia ruckeri
OMD	MAG1412	MARD_SAMN04320390_REFG_MMP04320390	d__Bacteria	p__Proteobacteria	c__Gammaproteobacteria	o__Enterobacterales	f__Enterobacteriaceae	g__Yersinia	s__Yersinia ruckeri
OMD	MAG112	MARD_SAMN04320392_REFG_MMP04320392	d__Bacteria	p__Proteobacteria	c__Gammaproteobacteria	o__Enterobacterales	f__Enterobacteriaceae	g__Yersinia	s__Yersinia ruckeri
OMD	MAG1558	MARD_SAMN04320394_REFG_MMP04320394	d__Bacteria	p__Proteobacteria	c__Gammaproteobacteria	o__Enterobacterales	f__Enterobacteriaceae	g__Yersinia	s__Yersinia ruckeri
OMD	MAG1389	MARD_SAMN04320395_REFG_MMP04320395	d__Bacteria	p__Proteobacteria	c__Gammaproteobacteria	o__Enterobacterales	f__Enterobacteriaceae	g__Yersinia	s__Yersinia ruckeri
OMD	MAG804	MARD_SAMN04320397_REFG_MMP04320397	d__Bacteria	p__Proteobacteria	c__Gammaproteobacteria	o__Enterobacterales	f__Enterobacteriaceae	g__Yersinia	s__Yersinia ruckeri
OMD	MAG531	MARD_SAMN04320399_REFG_MMP04320399	d__Bacteria	p__Proteobacteria	c__Gammaproteobacteria	o__Enterobacterales	f__Enterobacteriaceae	g__Yersinia	s__Yersinia ruckeri
OMD	MAG1124	MARD_SAMN04320402_REFG_MMP04320402	d__Bacteria	p__Proteobacteria	c__Gammaproteobacteria	o__Enterobacterales	f__Enterobacteriaceae	g__Yersinia	s__Yersinia ruckeri
OMD	MAG1560	MARD_SAMN04320405_REFG_MMP04320405	d__Bacteria	p__Proteobacteria	c__Gammaproteobacteria	o__Enterobacterales	f__Enterobacteriaceae	g__Yersinia	s__Yersinia ruckeri
OMD	MAG1534	MARD_SAMN04320410_REFG_MMP04320410	d__Bacteria	p__Proteobacteria	c__Gammaproteobacteria	o__Enterobacterales	f__Enterobacteriaceae	g__Yersinia	s__Yersinia ruckeri
OMD	MAG637	MARD_SAMN04320411_REFG_MMP04320411	d__Bacteria	p__Proteobacteria	c__Gammaproteobacteria	o__Enterobacterales	f__Enterobacteriaceae	g__Yersinia	s__Yersinia ruckeri
OMD	MAG811	MARD_SAMN04320415_REFG_MMP04320415	d__Bacteria	p__Proteobacteria	c__Gammaproteobacteria	o__Enterobacterales	f__Enterobacteriaceae	g__Yersinia	s__Yersinia ruckeri
OMD	MAG226	MARD_SAMN04320416_REFG_MMP04320416	d__Bacteria	p__Proteobacteria	c__Gammaproteobacteria	o__Enterobacterales	f__Enterobacteriaceae	g__Yersinia	s__Yersinia ruckeri
OMD	MAG374	MARD_SAMN04320419_REFG_MMP04320419	d__Bacteria	p__Proteobacteria	c__Gammaproteobacteria	o__Enterobacterales	f__Enterobacteriaceae	g__Yersinia	s__Yersinia ruckeri
OMD	MAG1497	MARD_SAMN04320427_REFG_MMP04320427	d__Bacteria	p__Proteobacteria	c__Gammaproteobacteria	o__Enterobacterales	f__Enterobacteriaceae	g__Yersinia	s__Yersinia ruckeri
OMD	MAG1001	MARD_SAMN04487765_REFG_MMP04487765	d__Bacteria	p__Bacteroidota	c__Bacteroidia	o__Flavobacteriales	f__Flavobacteriaceae	g__Tenacibaculum	s__Tenacibaculum sp900105985
OMD	MAG1028	MARD_SAMN04487910_REFG_MMP04487910	d__Bacteria	p__Bacteroidota	c__Bacteroidia	o__Flavobacteriales	f__Flavobacteriaceae	g__Aquimarina	s__Aquimarina amphilecti
OMD	MAG1002	MARD_SAMN04487931_REFG_MMP04487931	d__Bacteria	p__Desulfobacterota	c__Desulfobacteria	o__Desulfobacterales	f__Desulfobacteraceae	g__Desulfobacula	s__Desulfobacula toluolica
OMD	MAG1228	MARD_SAMN04487999_REFG_MMP04487999	d__Bacteria	p__Bacteroidota	c__Bacteroidia	o__Flavobacteriales	f__Flavobacteriaceae	g__Leeuwenhoekiella	s__Leeuwenhoekiella palythoae
OMD	MAG778	MARD_SAMN04488005_REFG_MMP04488005	d__Bacteria	p__Proteobacteria	c__Alphaproteobacteria	o__Rhodobacterales	f__Rhodobacteraceae	g__Yoonia	s__Yoonia tamlensis
OMD	MAG8	MARD_SAMN04488057_REFG_MMP04488057	d__Bacteria	p__Bacteroidota	c__Bacteroidia	o__Cytophagales	f__Cyclobacteriaceae	g__Cyclobacterium	s__Cyclobacterium lianum
OMD	MAG676	MARD_SAMN04488108_REFG_MMP04488108	d__Bacteria	p__Bacteroidota	c__Bacteroidia	o__Cytophagales	f__Cyclobacteriaceae	g__Algoriphagus	s__Algoriphagus zhangzhouensis
OMD	MAG381	MARD_SAMN04488508_REFG_MMP04488508	d__Bacteria	p__Bacteroidota	c__Bacteroidia	o__Flavobacteriales	f__Flavobacteriaceae	g__Aquimarina	s__Aquimarina sp002697475
OMD	MAG560	MARD_SAMN04488513_REFG_MMP04488513	d__Bacteria	p__Bacteroidota	c__Bacteroidia	o__Flavobacteriales	f__Flavobacteriaceae	g__Pseudozobellia	s__Pseudozobellia thermophila
OMD	MAG1609	MARD_SAMN04488514_REFG_MMP04488514	d__Bacteria	p__Bacteroidota	c__Bacteroidia	o__Flavobacteriales	f__Flavobacteriaceae	g__Kriegella	s__Kriegella aquimaris
OMD	MAG295	MARD_SAMN04489723_REFG_MMP04489723	d__Bacteria	p__Bacteroidota	c__Bacteroidia	o__Cytophagales	f__Cyclobacteriaceae	g__Algoriphagus	s__Algoriphagus aquimarinus
OMD	MAG89	MARD_SAMN04489723_REFG_MMP04489723	d__Bacteria	p__Bacteroidota	c__Bacteroidia	o__Cytophagales	f__Cyclobacteriaceae	g__Algoriphagus	s__Algoriphagus aquimarinus
OMD	MAG299	MARD_SAMN04489724_REFG_MMP04489724	d__Bacteria	p__Bacteroidota	c__Bacteroidia	o__Cytophagales	f__Cyclobacteriaceae	g__Algoriphagus	s__Algoriphagus locisalis
OMD	MAG1363	MARD_SAMN04489761_REFG_MMP04489761	d__Bacteria	p__Bacteroidota	c__Bacteroidia	o__Flavobacteriales	f__Flavobacteriaceae	g__Tenacibaculum	s__Tenacibaculum sp900105455
OMD	MAG1493	MARD_SAMN04489761_REFG_MMP04489761	d__Bacteria	p__Bacteroidota	c__Bacteroidia	o__Flavobacteriales	f__Flavobacteriaceae	g__Tenacibaculum	s__Tenacibaculum sp900105455
OMD	MAG512	MARD_SAMN05001254_REFG_MMP05001254	d__Bacteria	p__Bacteroidota	c__Bacteroidia	o__Flavobacteriales	f__Flavobacteriaceae	g__Algibacter_C	s__Algibacter_C aquaticus
OMD	MAG624	MARD_SAMN05216283_REFG_MMP05216283	d__Bacteria	p__Bacteroidota	c__Bacteroidia	o__Bacteroidales	f__Prolixibacteraceae	g__Sunxiuqinia	s__Sunxiuqinia elliptica
OMD	MAG831	MARD_SAMN05216290_REFG_MMP05216290	d__Bacteria	p__Bacteroidota	c__Bacteroidia	o__Cytophagales	f__Cyclobacteriaceae	g__Fabibacter	s__Fabibacter pacificus
OMD	MAG1425	MARD_SAMN05418126_REFG_MMP05418126	d__Bacteria	p__Proteobacteria	c__Gammaproteobacteria	o__Enterobacterales	f__Vibrionaceae	g__Vibrio	s__Vibrio cyclitrophicus
OMD	MAG93	MARD_SAMN05421636_REFG_MMP05421636	d__Bacteria	p__Bacteroidota	c__Bacteroidia	o__Flavobacteriales	f__Flavobacteriaceae	g__Pricia	s__Pricia antarctica
OMD	MAG1477	MARD_SAMN05421769_REFG_MMP05421769	d__Bacteria	p__Bacteroidota	c__Bacteroidia	o__Flavobacteriales	f__Weeksellaceae	g__Chryseobacterium	s__Chryseobacterium scophthalmum
OMD	MAG1021	MARD_SAMN05421855_REFG_MMP05421855	d__Bacteria	p__Bacteroidota	c__Bacteroidia	o__Flavobacteriales	f__Flavobacteriaceae	g__Ulvibacter	s__Ulvibacter litoralis
OMD	MAG635	MARD_SAMN05443635_REFG_MMP05443635	d__Bacteria	p__Proteobacteria	c__Alphaproteobacteria	o__Rhodobacterales	f__Rhodobacteraceae	g__Roseobacter	s__Roseobacter denitrificans
OMD	MAG1382	MARD_SAMN05444285_REFG_MMP05444285	d__Bacteria	p__Bacteroidota	c__Bacteroidia	o__Bacteroidales	f__Prolixibacteraceae	g__Draconibacterium	s__Draconibacterium orientale
OMD	MAG1116	MARD_SAMN05444343_REFG_MMP05444343	d__Bacteria	p__Bacteroidota	c__Bacteroidia	o__Bacteroidales	f__Prolixibacteraceae	g__Mangrovibacterium	s__
OMD	MAG1426	MARD_SAMN05444344_REFG_MMP05444344	d__Bacteria	p__Bacteroidota	c__Bacteroidia	o__Flavobacteriales	f__Flavobacteriaceae	g__Tenacibaculum	s__Tenacibaculum mesophilum
OMD	MAG252	MARD_SAMN05444412_REFG_MMP05444412	d__Bacteria	p__Bacteroidota	c__Bacteroidia	o__Cytophagales	f__Cyclobacteriaceae	g__Rhodonellum	s__Rhodonellum psychrophilum
OMD	MAG1283	MARD_SAMN05444484_REFG_MMP05444484	d__Bacteria	p__Bacteroidota	c__Bacteroidia	o__Flavobacteriales	f__Flavobacteriaceae	g__Flavobacterium	s__Flavobacterium chilense
OMD	MAG1256	MARD_SAMN05661223_REFG_MMP05661223	d__Bacteria	p__Proteobacteria	c__Gammaproteobacteria	o__Pseudomonadales	f__Cellvibrionaceae	g__Teredinibacter	s__Teredinibacter sp001922955
OMD	MAG1357	MARD_SAMN05728473_REFG_MMP05728473	d__Bacteria	p__Bacteroidota	c__Bacteroidia	o__Flavobacteriales	f__Flavobacteriaceae	g__Flavobacterium	s__Flavobacterium tructae
OMD	MAG1153	MARD_SAMN05824028_REFG_MMP05824028	d__Bacteria	p__Proteobacteria	c__Gammaproteobacteria	o__Enterobacterales	f__Enterobacteriaceae	g__Yersinia	s__Yersinia ruckeri
OMD	MAG1542	MARD_SAMN06264851_REFG_MMP06264851	d__Bacteria	p__Bacteroidota	c__Bacteroidia	o__Flavobacteriales	f__Flavobacteriaceae	g__Ulvibacter	s__
OMD	MAG248	MARD_SAMN06265217_REFG_MMP06265217	d__Bacteria	p__Bacteroidota	c__Bacteroidia	o__Cytophagales	f__Cyclobacteriaceae	g__Fabibacter	s__Fabibacter pacificus
OMD	MAG698	MARD_SAMN07956259_REFG_MMP07956259	d__Bacteria	p__Bacteroidota	c__Bacteroidia	o__Flavobacteriales	f__Weeksellaceae	g__Chryseobacterium	s__Chryseobacterium scophthalmum
OMD	MAG283	MARD_SAMN08295361_REFG_MMP08295361	d__Bacteria	p__Bacteroidota	c__Bacteroidia	o__Flavobacteriales	f__Flavobacteriaceae	g__Aquimarina	s__Aquimarina sp002895435
OMD	MAG231	MARD_SAMN08707727_REFG_MMP08707727	d__Bacteria	p__Proteobacteria	c__Gammaproteobacteria	o__Burkholderiales	f__Nitrosomonadaceae	g__Nitrosomonas	s__Nitrosomonas sp003011925
OMD	MAG615	MARD_SAMN08770175_REFG_MMP08770175	d__Bacteria	p__Bacteroidota	c__Bacteroidia	o__Flavobacteriales	f__Flavobacteriaceae	g__Tenacibaculum	s__
OMD	MAG1230	MARD_SAMN08779091_REFG_MMP08779091	d__Bacteria	p__Bacteroidota	c__Bacteroidia	o__Flavobacteriales	f__Flavobacteriaceae	g__Tenacibaculum	s__
OMD	MAG484	MARD_SAMN08813454_REFG_MMP08813454	d__Bacteria	p__Bacteroidota	c__Bacteroidia	o__Flavobacteriales	f__Flavobacteriaceae	g__Lutibacter	s__Lutibacter sp003260195
OMD	MAG928	MARD_SAMN08924931_REFG_MMP08924931	d__Bacteria	p__Bacteroidota	c__Bacteroidia	o__Cytophagales	f__Cyclobacteriaceae	g__Lunatimonas	s__
OMD	MAG1024	MARD_SAMN09074742_REFG_MMP09074742	d__Bacteria	p__Proteobacteria	c__Alphaproteobacteria	o__Rhodobacterales	f__Rhodobacteraceae	g__Yoonia	s__Yoonia sediminilitoris
OMD	MAG377	MARD_SAMN09078458_REFG_MMP09078458	d__Bacteria	p__Bacteroidota	c__Bacteroidia	o__Cytophagales	f__Cyclobacteriaceae	g__Reichenbachiella	s__Reichenbachiella versicolor
OMD	MAG854	MARD_SAMN09228018_REFG_MMP09228018	d__Bacteria	p__Proteobacteria	c__Alphaproteobacteria	o__Rhodobacterales	f__Rhodobacteraceae	g__DSL-40	s__DSL-40 sp003258405
OMD	MAG1513	MARD_SAMN09228104_REFG_MMP09228104	d__Bacteria	p__Proteobacteria	c__Alphaproteobacteria	o__Rhodobacterales	f__Rhodobacteraceae	g__Mangrovicoccus	s__Mangrovicoccus sp003172915
OMD	MAG166	MARD_SAMN09230411_REFG_MMP09230411	d__Bacteria	p__Bacteroidota	c__Bacteroidia	o__Cytophagales	f__Cyclobacteriaceae	g__Algoriphagus	s__Algoriphagus sp003259255
OMD	MAG1621	MARD_SAMN09279961_REFG_MMP09279961	d__Bacteria	p__Bacteroidota	c__Bacteroidia	o__Flavobacteriales	f__Flavobacteriaceae	g__Flavobacterium	s__Flavobacterium sp003254585
OMD	MAG253	MARD_SAMN09279961_REFG_MMP09279961	d__Bacteria	p__Bacteroidota	c__Bacteroidia	o__Flavobacteriales	f__Flavobacteriaceae	g__Flavobacterium	s__Flavobacterium sp003254585
OMD	MAG43	MARD_SAMN09519150_REFG_MMP09519150	d__Bacteria	p__Bacteroidota	c__Bacteroidia	o__Flavobacteriales	f__Weeksellaceae	g__Chryseobacterium	s__
OMD	MAG592	MARD_SAMN09522131_REFG_MMP09522131	d__Bacteria	p__Bacteroidota	c__Bacteroidia	o__Flavobacteriales	f__Flavobacteriaceae	g__Tenacibaculum	s__Tenacibaculum sp900105985
OMD	MAG272	MARD_SAMN09522131_REFG_MMP09522131	d__Bacteria	p__Bacteroidota	c__Bacteroidia	o__Flavobacteriales	f__Flavobacteriaceae	g__Tenacibaculum	s__Tenacibaculum sp900105985
OMD	MAG1151	MARD_SAMN09522135_REFG_MMP09522135	d__Bacteria	p__Proteobacteria	c__Alphaproteobacteria	o__Rhodobacterales	f__Rhodobacteraceae	g__Yoonia	s__
OMD	MAG225	MARD_SAMN09579956_REFG_MMP09579956	d__Bacteria	p__Proteobacteria	c__Alphaproteobacteria	o__Rhodobacterales	f__Rhodobacteraceae	g__Rhodovulum	s__Rhodovulum sulfidophilum_A
OMD	MAG275	MARD_SAMN09709391_REFG_MMP09709391	d__Bacteria	p__Proteobacteria	c__Gammaproteobacteria	o__Pseudomonadales	f__Nitrincolaceae	g__Motiliproteus	s__
OMD	MAG1377	MARD_SAMN09901207_REFG_MMP09901207	d__Bacteria	p__Bacteroidota	c__Bacteroidia	o__Bacteroidales	f__Prolixibacteraceae	g__Mariniphaga	s__
OMD	MAG1424	MARD_SAMN10134656_REFG_MMP10134656	d__Bacteria	p__Bacteroidota	c__Bacteroidia	o__Flavobacteriales	f__Flavobacteriaceae	g__Aquimarina	s__Aquimarina latercula
OMD	MAG130	MARD_SAMN10134656_REFG_MMP10134656	d__Bacteria	p__Bacteroidota	c__Bacteroidia	o__Flavobacteriales	f__Flavobacteriaceae	g__Aquimarina	s__Aquimarina latercula
OMD	MAG1263	MARD_SAMN10134657_REFG_MMP10134657	d__Bacteria	p__Bacteroidota	c__Bacteroidia	o__Flavobacteriales	f__Flavobacteriaceae	g__Aquimarina	s__Aquimarina aggregata
OMD	MAG603	MARD_SAMN10134657_REFG_MMP10134657	d__Bacteria	p__Bacteroidota	c__Bacteroidia	o__Flavobacteriales	f__Flavobacteriaceae	g__Aquimarina	s__Aquimarina aggregata
OMD	MAG13	MARD_SAMN10134659_REFG_MMP10134659	d__Bacteria	p__Bacteroidota	c__Bacteroidia	o__Flavobacteriales	f__Flavobacteriaceae	g__Aquimarina	s__
OMD	MAG373	MARD_SAMN10134659_REFG_MMP10134659	d__Bacteria	p__Bacteroidota	c__Bacteroidia	o__Flavobacteriales	f__Flavobacteriaceae	g__Aquimarina	s__
OMD	MAG488	TARA_SAMEA2591108_METAG_FMLONJGL	d__Bacteria	p__Bacteroidota	c__Bacteroidia	o__Flavobacteriales	f__Flavobacteriaceae	g__MS024-2A	s__
OMD	MAG464	TARA_SAMEA2591108_METAG_GFDBEGOL	d__Bacteria	p__Bacteroidota	c__Bacteroidia	o__NS11-12g	f__UBA9320	g__MED-G17	s__MED-G17 sp002457675
OMD	MAG1214	TARA_SAMEA2591122_METAG_GJGBJEHC	d__Bacteria	p__Bacteroidota	c__Bacteroidia	o__Flavobacteriales	f__Flavobacteriaceae	g__MS024-2A	s__MS024-2A sp002169865
OMD	MAG640	TARA_SAMEA2591122_METAG_HLJDBPKL	d__Bacteria	p__Bacteroidota	c__Bacteroidia	o__NS11-12g	f__UBA9320	g__MED-G17	s__MED-G17 sp002457675
OMD	MAG1146	TARA_SAMEA2591132_METAG_PKMLAGLK	d__Bacteria	p__Bacteroidota	c__Bacteroidia	o__Flavobacteriales	f__Flavobacteriaceae	g__Leeuwenhoekiella	s__Leeuwenhoekiella blandensis
OMD	MAG860	TARA_SAMEA2619531_METAG_GFEDGDLC	d__Bacteria	p__Bacteroidota	c__Bacteroidia	o__Flavobacteriales	f__Flavobacteriaceae	g__MS024-2A	s__
OMD	MAG517	TARA_SAMEA2619531_METAG_JLLPIFLH	d__Bacteria	p__Bacteroidota	c__Bacteroidia	o__NS11-12g	f__UBA9320	g__MED-G17	s__MED-G17 sp002457675
OMD	MAG967	TARA_SAMEA2619548_METAG_JHDLHBGO	d__Bacteria	p__Bacteroidota	c__Bacteroidia	o__Cytophagales	f__Cyclobacteriaceae	g__UBA4465	s__UBA4465 sp002691385
OMD	MAG1058	TARA_SAMEA2619677_METAG_BDKAPDOD	d__Bacteria	p__Bacteroidota	c__Bacteroidia	o__Flavobacteriales	f__Flavobacteriaceae	g__Aequorivita	s__Aequorivita sp002364215
OMD	MAG329	TARA_SAMEA2619747_METAG_EHNOMLCN	d__Bacteria	p__Bacteroidota	c__Bacteroidia	o__Flavobacteriales	f__Flavobacteriaceae	g__Leeuwenhoekiella	s__Leeuwenhoekiella blandensis
OMD	MAG1140	TARA_SAMEA2619815_METAG_KGHEEFOM	d__Bacteria	p__Bacteroidota	c__Bacteroidia	o__Flavobacteriales	f__Flavobacteriaceae	g__Aequorivita	s__Aequorivita vladivostokensis
OMD	MAG758	TARA_SAMEA2619903_METAG_EBKKDKBB	d__Bacteria	p__Bacteroidota	c__Bacteroidia	o__Flavobacteriales	f__Flavobacteriaceae	g__Aequorivita	s__Aequorivita sp002364215
OMD	MAG1386	TARA_SAMEA2620106_METAG_KLKDOILO	d__Bacteria	p__Bacteroidota	c__Bacteroidia	o__Flavobacteriales	f__Flavobacteriaceae	g__Leeuwenhoekiella	s__Leeuwenhoekiella blandensis
OMD	MAG777	TARA_SAMEA2620120_METAG_DONBMIKB	d__Bacteria	p__Bacteroidota	c__Bacteroidia	o__Flavobacteriales	f__Flavobacteriaceae	g__Leeuwenhoekiella	s__Leeuwenhoekiella blandensis
OMD	MAG282	TARA_SAMEA2620120_METAG_IEFDOLPF	d__Bacteria	p__Bacteroidota	c__Bacteroidia	o__Flavobacteriales	f__Flavobacteriaceae	g__UBA3611	s__UBA3611 sp002375495
OMD	MAG577	TARA_SAMEA2620384_METAG_PNGAGPDI	d__Bacteria	p__Bacteroidota	c__Bacteroidia	o__Flavobacteriales	f__Flavobacteriaceae	g__BACL21	s__BACL21 sp002694465
OMD	MAG1423	TARA_SAMEA2620413_METAG_KIKEPFNH	d__Bacteria	p__Bacteroidota	c__Bacteroidia	o__Cytophagales	f__Cyclobacteriaceae	g__Fabibacter	s__Fabibacter sp002296035
OMD	MAG877	TARA_SAMEA2620663_METAG_MECILNPA	d__Bacteria	p__Bacteroidota	c__Bacteroidia	o__Flavobacteriales	f__Flavobacteriaceae	g__Aequorivita	s__Aequorivita sp002375695
OMD	MAG52	TARA_SAMEA2620666_METAG_JEPBBOGE	d__Bacteria	p__Bacteroidota	c__Bacteroidia	o__Flavobacteriales	f__Flavobacteriaceae	g__Mesonia	s__Mesonia sp002413625
OMD	MAG1271	TARA_SAMEA2620824_METAG_CBEDBHBG	d__Bacteria	p__Bacteroidota	c__Bacteroidia	o__Flavobacteriales	f__Flavobacteriaceae	g__Leeuwenhoekiella	s__Leeuwenhoekiella blandensis
OMD	MAG1082	TARA_SAMEA2620824_METAG_GEJHHNAG	d__Bacteria	p__Bacteroidota	c__Bacteroidia	o__Flavobacteriales	f__Flavobacteriaceae	g__UBA3611	s__UBA3611 sp002375495
OMD	MAG326	TARA_SAMEA2620824_METAG_GEJHHNAG	d__Bacteria	p__Bacteroidota	c__Bacteroidia	o__Flavobacteriales	f__Flavobacteriaceae	g__UBA3611	s__UBA3611 sp002375495
OMD	MAG1200	TARA_SAMEA2620879_METAG_DCMAAGAJ	d__Bacteria	p__Bacteroidota	c__Bacteroidia	o__Flavobacteriales	f__Flavobacteriaceae	g__UBA3611	s__UBA3611 sp002375495
OMD	MAG1261	TARA_SAMEA2620879_METAG_HBJBAPAL	d__Bacteria	p__Bacteroidota	c__Bacteroidia	o__Flavobacteriales	f__Flavobacteriaceae	g__Leeuwenhoekiella	s__Leeuwenhoekiella blandensis
OMD	MAG792	TARA_SAMEA2620882_METAG_ALBANCPJ	d__Bacteria	p__Bacteroidota	c__Bacteroidia	o__Flavobacteriales	f__Flavobacteriaceae	g__Mesonia	s__Mesonia sp002413625
OMD	MAG472	TARA_SAMEA2620882_METAG_EDAHPEIA	d__Bacteria	p__Bacteroidota	c__Bacteroidia	o__Flavobacteriales	f__Flavobacteriaceae	g__Leeuwenhoekiella	s__Leeuwenhoekiella blandensis
OMD	MAG991	TARA_SAMEA2620925_METAG_MOIAHGGC	d__Bacteria	p__Bacteroidota	c__Bacteroidia	o__Flavobacteriales	f__Flavobacteriaceae	g__Leeuwenhoekiella	s__Leeuwenhoekiella blandensis
OMD	MAG271	TARA_SAMEA2620947_METAG_CAHAAHFC	d__Bacteria	p__Bacteroidota	c__Bacteroidia	o__Flavobacteriales	f__Flavobacteriaceae	g__Aequorivita	s__Aequorivita sp002364215
OMD	MAG628	TARA_SAMEA2620967_METAG_MHNHOBDL	d__Bacteria	p__Bacteroidota	c__Bacteroidia	o__Flavobacteriales	f__Flavobacteriaceae	g__Aequorivita	s__Aequorivita sp002364215
OMD	MAG1484	TARA_SAMEA2620980_METAG_AKEKGIHA	d__Bacteria	p__Bacteroidota	c__Bacteroidia	o__Flavobacteriales	f__Flavobacteriaceae	g__MS024-2A	s__
OMD	MAG1581	TARA_SAMEA2620980_METAG_JLIBOEGG	d__Bacteria	p__Bacteroidota	c__Bacteroidia	o__Flavobacteriales	f__UBA10066	g__SP287	s__
OMD	MAG913	TARA_SAMEA2620991_METAG_GHGOHFOA	d__Bacteria	p__Bacteroidota	c__Bacteroidia	o__Flavobacteriales	f__Flavobacteriaceae	g__Aequorivita	s__Aequorivita vladivostokensis
OMD	MAG1430	TARA_SAMEA2621204_METAG_NCHGFNFE	d__Bacteria	p__Bacteroidota	c__Bacteroidia	o__Flavobacteriales	f__UBA10066	g__GCA-002727735	s__GCA-002727735 sp002727735
OMD	MAG1553	TARA_SAMEA2621222_METAG_KEELMGKG	d__Bacteria	p__Proteobacteria	c__Gammaproteobacteria	o__Pseudomonadales	f__Pseudohongiellaceae	g__UBA9145	s__
OMD	MAG1562	TARA_SAMEA2621222_METAG_MBAFJLMN	d__Bacteria	p__Bacteroidota	c__Bacteroidia	o__Flavobacteriales	f__Flavobacteriaceae	g__Flavobacterium	s__Flavobacterium sp002714575
OMD	MAG682	TARA_SAMEA2621242_METAG_GDMEHIBJ	d__Bacteria	p__Bacteroidota	c__Bacteroidia	o__Flavobacteriales	f__Flavobacteriaceae	g__Leeuwenhoekiella	s__Leeuwenhoekiella sp002710685
OMD	MAG1186	TARA_SAMEA2621242_METAG_GMIEJGMJ	d__Bacteria	p__Bacteroidota	c__Bacteroidia	o__Flavobacteriales	f__Flavobacteriaceae	g__Flavobacterium	s__Flavobacterium sp002715085
OMD	MAG625	TARA_SAMEA2621242_METAG_HOBIHNJG	d__Bacteria	p__Bacteroidota	c__Bacteroidia	o__Flavobacteriales	f__Flavobacteriaceae	g__Flavobacterium	s__Flavobacterium sp002714575
OMD	MAG447	TARA_SAMEA2621295_METAG_JFLCCKIL	d__Bacteria	p__Bacteroidota	c__Bacteroidia	o__Flavobacteriales	f__Flavobacteriaceae	g__Leeuwenhoekiella	s__Leeuwenhoekiella blandensis
OMD	MAG71	TARA_SAMEA2621401_METAG_CHGKKFEM	d__Bacteria	p__Bacteroidota	c__Bacteroidia	o__Flavobacteriales	f__UBA10066	g__MED-G20	s__
OMD	MAG102	TARA_SAMEA2621416_METAG_PBCDJFNI	d__Bacteria	p__Bacteroidota	c__Bacteroidia	o__Flavobacteriales	f__Flavobacteriaceae	g__UBA3611	s__UBA3611 sp002375495
OMD	MAG1137	TARA_SAMEA2621502_METAG_OLHKLEMF	d__Bacteria	p__Bacteroidota	c__Bacteroidia	o__Flavobacteriales	f__Flavobacteriaceae	g__UBA3611	s__UBA3611 sp002375495
OMD	MAG1174	TARA_SAMEA2621502_METAG_OLHKLEMF	d__Bacteria	p__Bacteroidota	c__Bacteroidia	o__Flavobacteriales	f__Flavobacteriaceae	g__UBA3611	s__UBA3611 sp002375495
OMD	MAG1341	TARA_SAMEA2622166_METAG_GPINCFDG	d__Bacteria	p__Bacteroidota	c__Bacteroidia	o__Flavobacteriales	f__Flavobacteriaceae	g__Aequorivita	s__Aequorivita sp002364215
OMD	MAG608	TARA_SAMEA2622190_METAG_ODPFDOLA	d__Bacteria	p__Bacteroidota	c__Bacteroidia	o__Flavobacteriales	f__Flavobacteriaceae	g__Aequorivita	s__Aequorivita sp002364215
OMD	MAG993	TARA_SAMEA2622197_METAG_FOHBEAPP	d__Bacteria	p__Bacteroidota	c__Bacteroidia	o__Flavobacteriales	f__Flavobacteriaceae	g__Leeuwenhoekiella	s__Leeuwenhoekiella palythoae
OMD	MAG122	TARA_SAMEA2622197_METAG_PLBFGDCB	d__Bacteria	p__Bacteroidota	c__Bacteroidia	o__Flavobacteriales	f__Flavobacteriaceae	g__Mesonia	s__Mesonia sp002413625
OMD	MAG1129	TARA_SAMEA2622362_METAG_PKLKMDGE	d__Bacteria	p__Bacteroidota	c__Bacteroidia	o__Flavobacteriales	f__Flavobacteriaceae	g__Leeuwenhoekiella	s__Leeuwenhoekiella palythoae
OMD	MAG802	TARA_SAMEA2622376_METAG_KBAMCEAM	d__Bacteria	p__Bacteroidota	c__Bacteroidia	o__Flavobacteriales	f__koll-22	g__UBA5081	s__
OMD	MAG1059	TARA_SAMEA2622497_METAG_ELJJCMKP	d__Bacteria	p__Bacteroidota	c__Bacteroidia	o__Flavobacteriales	f__Flavobacteriaceae	g__Aequorivita	s__Aequorivita sp002364215
OMD	MAG674	TARA_SAMEA2622517_METAG_NJDIAMMF	d__Bacteria	p__Proteobacteria	c__Gammaproteobacteria	o__Pseudomonadales	f__Cellvibrionaceae	g__Cellvibrio	s__
OMD	MAG1375	TARA_SAMEA2622545_METAG_NPNOEMNH	d__Bacteria	p__Bacteroidota	c__Bacteroidia	o__Flavobacteriales	f__Flavobacteriaceae	g__Mesonia	s__Mesonia sp002413625
OMD	MAG400	TARA_SAMEA2622568_METAG_AABAHIOA	d__Bacteria	p__Bacteroidota	c__Bacteroidia	o__Flavobacteriales	f__Flavobacteriaceae	g__Leeuwenhoekiella	s__Leeuwenhoekiella sp002708845
OMD	MAG1291	TARA_SAMEA2622568_METAG_BPIONGFC	d__Bacteria	p__Bacteroidota	c__Bacteroidia	o__Flavobacteriales	f__Flavobacteriaceae	g__Mesonia	s__Mesonia sp002413625
OMD	MAG536	TARA_SAMEA2622568_METAG_HKHLKGIK	d__Bacteria	p__Bacteroidota	c__Bacteroidia	o__Flavobacteriales	f__Flavobacteriaceae	g__Aequorivita	s__Aequorivita sp002715485
OMD	MAG1118	TARA_SAMEA2622568_METAG_JEFONMEN	d__Bacteria	p__Bacteroidota	c__Bacteroidia	o__Flavobacteriales	f__Flavobacteriaceae	g__Leeuwenhoekiella	s__Leeuwenhoekiella palythoae
OMD	MAG33	TARA_SAMEA2622658_METAG_KHEMCOBH	d__Bacteria	p__Bacteroidota	c__Bacteroidia	o__Flavobacteriales	f__UBA10066	g__GCA-002727735	s__GCA-002727735 sp002727735
OMD	MAG448	TARA_SAMEA2622673_METAG_MOHFBCHB	d__Bacteria	p__Bacteroidota	c__Bacteroidia	o__Flavobacteriales	f__Flavobacteriaceae	g__Mesonia	s__Mesonia sp002413625
OMD	MAG1384	TARA_SAMEA2622716_METAG_AIKIDNMC	d__Bacteria	p__Bacteroidota	c__Bacteroidia	o__Flavobacteriales	f__BACL11	g__UBA7312	s__UBA7312 sp002471645
OMD	MAG238	TARA_SAMEA2622801_METAG_FBDAFCOP	d__Bacteria	p__Bacteroidota	c__Bacteroidia	o__Flavobacteriales	f__Flavobacteriaceae	g__Leeuwenhoekiella	s__Leeuwenhoekiella blandensis
OMD	MAG1103	TARA_SAMEA2623275_METAG_GFMGMJFD	d__Bacteria	p__Bacteroidota	c__Bacteroidia	o__Flavobacteriales	f__Crocinitomicaceae	g__UBA952	s__
OMD	MAG1527	TARA_SAMEA2623275_METAG_KPGDNKKP	d__Bacteria	p__Bacteroidota	c__Bacteroidia	o__Flavobacteriales	f__UBA10066	g__SP287	s__
OMD	MAG1008	TARA_SAMEA2623327_METAG_IJMHDOJN	d__Bacteria	p__Bacteroidota	c__Bacteroidia	o__Flavobacteriales	f__Flavobacteriaceae	g__Aequorivita	s__Aequorivita sp002364215
OMD	MAG532	TARA_SAMEA2623403_METAG_OLCBBAEN	d__Bacteria	p__Bacteroidota	c__Bacteroidia	o__Flavobacteriales	f__Flavobacteriaceae	g__Aequorivita	s__Aequorivita sp002364215
OMD	MAG773	TARA_SAMEA2623513_METAG_GOEILDBK	d__Bacteria	p__Bacteroidota	c__Bacteroidia	o__Flavobacteriales	f__Flavobacteriaceae	g__Leeuwenhoekiella	s__Leeuwenhoekiella palythoae
OMD	MAG1092	TARA_SAMEA2623649_METAG_GGGGOBLB	d__Bacteria	p__Bacteroidota	c__Bacteroidia	o__Flavobacteriales	f__Flavobacteriaceae	g__UBA4166	s__UBA4166 sp002379985
OMD	MAG654	TARA_SAMEA2623649_METAG_MAMDGIMF	d__Bacteria	p__Bacteroidota	c__Bacteroidia	o__Flavobacteriales	f__Flavobacteriaceae	g__Leeuwenhoekiella	s__Leeuwenhoekiella sp002708845
OMD	MAG459	TARA_SAMEA2623649_METAG_PDMFMGEL	d__Bacteria	p__Bacteroidota	c__Bacteroidia	o__Flavobacteriales	f__Flavobacteriaceae	g__Leeuwenhoekiella	s__Leeuwenhoekiella palythoae
OMD	MAG153	TARA_SAMEA2623693_METAG_EFEFIPAF	d__Bacteria	p__Bacteroidota	c__Bacteroidia	o__Flavobacteriales	f__Flavobacteriaceae	g__Leeuwenhoekiella	s__Leeuwenhoekiella sp002708845
OMD	MAG869	TARA_SAMEA2623693_METAG_MAANBGIO	d__Bacteria	p__Bacteroidota	c__Bacteroidia	o__Flavobacteriales	f__Flavobacteriaceae	g__Mesonia	s__Mesonia sp002413625
OMD	MAG1069	TARA_SAMEA2623756_METAG_HLBGCHOC	d__Bacteria	p__Bacteroidota	c__Bacteroidia	o__Flavobacteriales	f__Flavobacteriaceae	g__Leeuwenhoekiella	s__Leeuwenhoekiella sp002708845
OMD	MAG397	TARA_SAMEA2623794_METAG_GCMKOOOC	d__Bacteria	p__Bacteroidota	c__Bacteroidia	o__Flavobacteriales	f__Flavobacteriaceae	g__UBA4166	s__UBA4166 sp002379985
OMD	MAG954	TARA_SAMEA2623907_METAG_ECFMHMMB	d__Bacteria	p__Bacteroidota	c__Bacteroidia	o__Flavobacteriales	f__Flavobacteriaceae	g__Leeuwenhoekiella	s__Leeuwenhoekiella sp002708845
OMD	MAG1490	TARA_SAMEA2623907_METAG_KDOILCDM	d__Bacteria	p__Bacteroidota	c__Bacteroidia	o__Flavobacteriales	f__Flavobacteriaceae	g__UBA4166	s__UBA4166 sp002379985
OMD	MAG619	TARA_SAMEA4396489_METAG_JENLENIG	d__Bacteria	p__Bacteroidota	c__Bacteroidia	o__Cytophagales	f__Cyclobacteriaceae	g__Algoriphagus	s__
OMD	MAG706	TARA_SAMEA4396489_METAG_OCBFFKCH	d__Bacteria	p__Bacteroidota	c__Bacteroidia	o__Flavobacteriales	f__Flavobacteriaceae	g__Arenibacter	s__Arenibacter algicola
OMD	MAG1568	TARA_SAMEA4396489_METAG_OJJOAMNG	d__Bacteria	p__Bacteroidota	c__Bacteroidia	o__Flavobacteriales	f__Flavobacteriaceae	g__Aequorivita	s__Aequorivita vladivostokensis
OMD	MAG867	TARA_SAMEA4396489_METAG_PNEAOHFJ	d__Bacteria	p__Bacteroidota	c__Bacteroidia	o__Flavobacteriales	f__Flavobacteriaceae	g__UBA3611	s__UBA3611 sp002375495
OMD	MAG839	TARA_SAMEA4396515_METAG_EMMMMBGC	d__Bacteria	p__Bacteroidota	c__Bacteroidia	o__Cytophagales	f__Cyclobacteriaceae	g__Algoriphagus	s__
OMD	MAG567	TARA_SAMEA4396515_METAG_KAEBOGCH	d__Bacteria	p__Bacteroidota	c__Bacteroidia	o__Flavobacteriales	f__Flavobacteriaceae	g__UBA3611	s__UBA3611 sp002375495
OMD	MAG239	TARA_SAMEA4396941_METAG_AAIBGDPM	d__Bacteria	p__Bacteroidota	c__Bacteroidia	o__Cytophagales	f__Cyclobacteriaceae	g__Algoriphagus	s__Algoriphagus aquimarinus
OMD	MAG1571	TARA_SAMEA4396941_METAG_AAIBGDPM	d__Bacteria	p__Bacteroidota	c__Bacteroidia	o__Cytophagales	f__Cyclobacteriaceae	g__Algoriphagus	s__Algoriphagus aquimarinus
OMD	MAG1301	TARA_SAMEA4396941_METAG_GOPCEFOI	d__Bacteria	p__Bacteroidota	c__Bacteroidia	o__Flavobacteriales	f__Flavobacteriaceae	g__Kriegella	s__
OMD	MAG156	TARA_SAMEA4396941_METAG_KPNLGCHA	d__Bacteria	p__Bacteroidota	c__Bacteroidia	o__Flavobacteriales	f__Flavobacteriaceae	g__UBA3611	s__UBA3611 sp002375495
OMD	MAG388	TARA_SAMEA4396941_METAG_KPNLGCHA	d__Bacteria	p__Bacteroidota	c__Bacteroidia	o__Flavobacteriales	f__Flavobacteriaceae	g__UBA3611	s__UBA3611 sp002375495
OMD	MAG713	TARA_SAMEA4396941_METAG_OBAPEPOI	d__Bacteria	p__Bacteroidota	c__Bacteroidia	o__Cytophagales	f__Cyclobacteriaceae	g__Cyclobacterium	s__Cyclobacterium amurskyense
OMD	MAG974	TARA_SAMEA4396988_METAG_ADPLMBMC	d__Bacteria	p__Bacteroidota	c__Bacteroidia	o__Flavobacteriales	f__koll-22	g__BRH-c54	s__BRH-c54 sp002359215
OMD	MAG1288	TARA_SAMEA4396988_METAG_CABPDNKF	d__Bacteria	p__Bacteroidota	c__Bacteroidia	o__Bacteroidales	f__Prolixibacteraceae	g__Sunxiuqinia	s__
OMD	MAG525	TARA_SAMEA4396988_METAG_IGKABEAD	d__Bacteria	p__Bacteroidota	c__Bacteroidia	o__Cytophagales	f__Cyclobacteriaceae	g__Cyclobacterium	s__Cyclobacterium amurskyense
OMD	MAG1172	TARA_SAMEA4396988_METAG_LJHJJMHO	d__Bacteria	p__Proteobacteria	c__Gammaproteobacteria	o__Pseudomonadales	f__Saccharospirillaceae	g__Thalassolituus	s__Thalassolituus oleivorans
OMD	MAG219	TARA_SAMEA4397023_METAG_KBKDDKJL	d__Bacteria	p__Bacteroidota	c__Bacteroidia	o__Flavobacteriales	f__Flavobacteriaceae	g__UBA3611	s__UBA3611 sp002375495
OMD	MAG997	TARA_SAMEA4397023_METAG_LGIEEMAO	d__Bacteria	p__Bacteroidota	c__Bacteroidia	o__Cytophagales	f__Cyclobacteriaceae	g__Cyclobacterium	s__Cyclobacterium amurskyense
OMD	MAG749	TARA_SAMEA4397034_METAG_GPHNGABH	d__Bacteria	p__Bacteroidota	c__Bacteroidia	o__Flavobacteriales	f__koll-22	g__UBA1494_A	s__
OMD	MAG570	TARA_SAMEA4397118_METAG_DICAGIIG	d__Bacteria	p__Bacteroidota	c__Bacteroidia	o__Cytophagales	f__Cyclobacteriaceae	g__Algoriphagus	s__Algoriphagus aquimarinus
OMD	MAG886	TARA_SAMEA4397118_METAG_DICAGIIG	d__Bacteria	p__Bacteroidota	c__Bacteroidia	o__Cytophagales	f__Cyclobacteriaceae	g__Algoriphagus	s__Algoriphagus aquimarinus
OMD	MAG1367	TARA_SAMEA4397118_METAG_IGLGCDDK	d__Bacteria	p__Bacteroidota	c__Bacteroidia	o__Flavobacteriales	f__Flavobacteriaceae	g__UBA3611	s__UBA3611 sp002375495
OMD	MAG101	TARA_SAMEA4397157_METAG_MELLBGEK	d__Bacteria	p__Bacteroidota	c__Bacteroidia	o__Flavobacteriales	f__1G12	g__SHAN690	s__
OMD	MAG202	TARA_SAMEA4397174_METAG_DKFDFPMI	d__Bacteria	p__Bacteroidota	c__Bacteroidia	o__Flavobacteriales	f__koll-22	g__BRH-c54	s__BRH-c54 sp002359215
OMD	MAG641	TARA_SAMEA4397174_METAG_KKANMIML	d__Bacteria	p__Bacteroidota	c__Bacteroidia	o__Flavobacteriales	f__Flavobacteriaceae	g__BACL21	s__BACL21 sp002694465
OMD	MAG1033	TARA_SAMEA4397196_METAG_OINJKPLG	d__Bacteria	p__Bacteroidota	c__Bacteroidia	o__Cytophagales	f__Cyclobacteriaceae	g__UBA4465	s__
OMD	MAG67	TARA_SAMEA4397215_METAG_DOHMALKO	d__Bacteria	p__Bacteroidota	c__Bacteroidia	o__Flavobacteriales	f__Flavobacteriaceae	g__BACL21	s__BACL21 sp002694465
OMD	MAG843	TARA_SAMEA4397215_METAG_GPJIJCHI	d__Bacteria	p__Bacteroidota	c__Bacteroidia	o__Cytophagales	f__Cyclobacteriaceae	g__Cyclobacterium	s__Cyclobacterium marinum
OMD	MAG1432	TARA_SAMEA4397215_METAG_IGAOMPDF	d__Bacteria	p__Bacteroidota	c__Bacteroidia	o__Cytophagales	f__Cyclobacteriaceae	g__Algoriphagus	s__Algoriphagus aquimarinus
OMD	MAG1460	TARA_SAMEA4397215_METAG_IGAOMPDF	d__Bacteria	p__Bacteroidota	c__Bacteroidia	o__Cytophagales	f__Cyclobacteriaceae	g__Algoriphagus	s__Algoriphagus aquimarinus
OMD	MAG1177	TARA_SAMEA4397295_METAG_JBFHAIIM	d__Bacteria	p__Bacteroidota	c__Bacteroidia	o__Cytophagales	f__Cyclobacteriaceae	g__Cyclobacterium	s__Cyclobacterium amurskyense
OMD	MAG85	TARA_SAMEA4397295_METAG_OEPICMJA	d__Bacteria	p__Bacteroidota	c__Bacteroidia	o__Flavobacteriales	f__koll-22	g__BRH-c54	s__BRH-c54 sp002359215
OMD	MAG498	TARA_SAMEA4397311_METAG_CIBFFKOL	d__Bacteria	p__Bacteroidota	c__Bacteroidia	o__Cytophagales	f__Cyclobacteriaceae	g__UBA4465	s__
OMD	MAG1388	TARA_SAMEA4397330_METAG_OGDHJKJI	d__Bacteria	p__Bacteroidota	c__Bacteroidia	o__Flavobacteriales	f__koll-22	g__BRH-c54	s__BRH-c54 sp002359215
OMD	MAG727	TARA_SAMEA4397363_METAG_FKFIANAM	d__Bacteria	p__Bacteroidota	c__Bacteroidia	o__Cytophagales	f__Cyclobacteriaceae	g__Cyclobacterium	s__
OMD	MAG1574	TARA_SAMEA4397363_METAG_GOHIJAOM	d__Bacteria	p__Bacteroidota	c__Bacteroidia	o__Cytophagales	f__Cyclobacteriaceae	g__Cyclobacterium	s__Cyclobacterium amurskyense
OMD	MAG553	TARA_SAMEA4397363_METAG_PMMFCDAM	d__Bacteria	p__Bacteroidota	c__Bacteroidia	o__Cytophagales	f__Cyclobacteriaceae	g__Cyclobacterium	s__Cyclobacterium marinum
OMD	MAG187	TARA_SAMEA4397426_METAG_BAFGKOPN	d__Bacteria	p__Bacteroidota	c__Bacteroidia	o__Cytophagales	f__Cyclobacteriaceae	g__UBA4465	s__
OMD	MAG863	TARA_SAMEA4397445_METAG_BCDLPCKD	d__Bacteria	p__Bacteroidota	c__Bacteroidia	o__Flavobacteriales	f__Flavobacteriaceae	g__Aequorivita	s__Aequorivita sp002364215
OMD	MAG1000	TARA_SAMEA4397445_METAG_CJCKGMME	d__Bacteria	p__Bacteroidota	c__Bacteroidia	o__Cytophagales	f__Cyclobacteriaceae	g__Algoriphagus	s__
OMD	MAG1149	TARA_SAMEA4397445_METAG_HLJHHDAL	d__Bacteria	p__Bacteroidota	c__Bacteroidia	o__Cytophagales	f__Cyclobacteriaceae	g__Cyclobacterium	s__Cyclobacterium amurskyense
OMD	MAG468	TARA_SAMEA4397489_METAG_NNOLCNPJ	d__Bacteria	p__Bacteroidota	c__Bacteroidia	o__Cytophagales	f__Cyclobacteriaceae	g__Cyclobacterium	s__Cyclobacterium marinum
OMD	MAG1421	TARA_SAMEA4397536_METAG_KKDMKAOB	d__Bacteria	p__Bacteroidota	c__Bacteroidia	o__Cytophagales	f__Cyclobacteriaceae	g__Cyclobacterium	s__Cyclobacterium marinum
OMD	MAG828	TARA_SAMEA4397586_METAG_BDJBKEDA	d__Bacteria	p__Bacteroidota	c__Bacteroidia	o__Flavobacteriales	f__Flavobacteriaceae	g__Aequorivita	s__Aequorivita sp002715485
OMD	MAG557	TARA_SAMEA4397627_METAG_NFMKHDIK	d__Bacteria	p__Bacteroidota	c__Bacteroidia	o__Flavobacteriales	f__Flavobacteriaceae	g__Aequorivita	s__Aequorivita sp002364215
OMD	MAG1280	TARA_SAMEA4397722_METAG_LBFGKHBH	d__Bacteria	p__Bacteroidota	c__Bacteroidia	o__Flavobacteriales	f__Flavobacteriaceae	g__Aequorivita	s__Aequorivita sp002364215
OMD	MAG1506	TARA_SAMEA4397859_METAG_NIFMPLHG	d__Bacteria	p__Bacteroidota	c__Bacteroidia	o__Flavobacteriales	f__koll-22	g__BRH-c54	s__BRH-c54 sp002359215
OMD	MAG1509	TARA_SAMEA4397920_METAG_EHMHIBID	d__Bacteria	p__Bacteroidota	c__Bacteroidia	o__Flavobacteriales	f__koll-22	g__BRH-c54	s__BRH-c54 sp002359215
OMD	MAG1409	TARA_SAMEA4398001_METAG_IFEJKEHO	d__Bacteria	p__Bacteroidota	c__Bacteroidia	o__Flavobacteriales	f__Flavobacteriaceae	g__Aequorivita	s__Aequorivita vladivostokensis
OMD	MAG1404	TARA_SAMEA4398001_METAG_JPHIKJLL	d__Bacteria	p__Bacteroidota	c__Bacteroidia	o__Flavobacteriales	f__Flavobacteriaceae	g__UBA3611	s__UBA3611 sp002375495
OMD	MAG390	TARA_SAMEA4398027_METAG_CIIAMDFN	d__Bacteria	p__Bacteroidota	c__Bacteroidia	o__Cytophagales	f__Cyclobacteriaceae	g__Cyclobacterium	s__Cyclobacterium amurskyense
OMD	MAG423	TARA_SAMEA4398067_METAG_ADEEFOGF	d__Bacteria	p__Bacteroidota	c__Bacteroidia	o__Cytophagales	f__Cyclobacteriaceae	g__UBA4465	s__
OMD	MAG1007	TARA_SAMEA4398094_METAG_OJPBDFHD	d__Bacteria	p__Bacteroidota	c__Bacteroidia	o__Flavobacteriales	f__Flavobacteriaceae	g__	s__
OMD	MAG393	TARA_SAMEA4398193_METAG_HHEEBMME	d__Bacteria	p__Bacteroidota	c__Bacteroidia	o__Cytophagales	f__Cyclobacteriaceae	g__Cyclobacterium	s__Cyclobacterium marinum
OMD	MAG1063	TARA_SAMEA4398238_METAG_OBCCJFGL	d__Bacteria	p__Bacteroidota	c__Bacteroidia	o__Flavobacteriales	f__koll-22	g__BRH-c54	s__BRH-c54 sp002359215
OMD	MAG1310	TARA_SAMEA4398238_METAG_PBPBPMLH	d__Bacteria	p__Bacteroidota	c__Bacteroidia	o__Cytophagales	f__Cyclobacteriaceae	g__Cyclobacterium	s__Cyclobacterium marinum
OMD	MAG582	TARA_SAMEA4398360_METAG_FAEBLOGG	d__Bacteria	p__Bacteroidota	c__Bacteroidia	o__Cytophagales	f__Cyclobacteriaceae	g__Cyclobacterium	s__Cyclobacterium amurskyense
OMD	MAG15	TARA_SAMEA4398387_METAG_KHFOIAHK	d__Bacteria	p__Bacteroidota	c__Bacteroidia	o__Cytophagales	f__Cyclobacteriaceae	g__Cyclobacterium	s__
OMD	MAG1050	TARA_SAMEA4398432_METAG_CHANNJNG	d__Bacteria	p__Proteobacteria	c__Gammaproteobacteria	o__Pseudomonadales	f__Saccharospirillaceae	g__Thalassolituus	s__
OMD	MAG931	TARA_SAMN05326645_METAG_PSE00006	d__Bacteria	p__Bacteroidota	c__Bacteroidia	o__Flavobacteriales	f__koll-22	g__UBA5081	s__
OMD	MAG1070	TARA_SAMN05326650_METAG_MED00098	d__Bacteria	p__Bacteroidota	c__Bacteroidia	o__NS11-12g	f__UBA9320	g__MED-G17	s__MED-G17 sp002457675
HGM	MAG1819	DRR042352_bin.33	d__Bacteria	p__Bacteroidota	c__Bacteroidia	o__Bacteroidales	f__Porphyromonadaceae
HGM	MAG2772	DRR042398_bin.48	d__Bacteria	p__Bacteroidota	c__Bacteroidia	o__Bacteroidales	f__Porphyromonadaceae
HGM	MAG1810	DRR042452_bin.17	d__Bacteria	p__Bacteroidota	c__Bacteroidia	o__Bacteroidales	f__Porphyromonadaceae
HGM	MAG1831	DRR042453_bin.23	d__Bacteria	p__Bacteroidota	c__Bacteroidia	o__Bacteroidales	f__Porphyromonadaceae
HGM	MAG2076	ERR1018243_bin.25	d__Bacteria	p__Bacteroidota	c__Bacteroidia	o__Bacteroidales	f__Porphyromonadaceae
HGM	MAG2207	ERR1018258_bin.18	d__Bacteria	p__Bacteroidota	c__Bacteroidia	o__Bacteroidales	f__Porphyromonadaceae	g__Parabacteroides
HGM	MAG2240	ERR1018266_bin.75	d__Bacteria	p__Bacteroidota	c__Bacteroidia	o__Bacteroidales	f__Porphyromonadaceae
HGM	MAG2005	ERR1018293_bin.22	d__Bacteria	p__Bacteroidota	c__Bacteroidia	o__Bacteroidales	f__Porphyromonadaceae	g__Parabacteroides
HGM	MAG1991	ERR1190535_bin.43	d__Bacteria	p__Bacteroidota	c__Bacteroidia	o__Bacteroidales	f__Porphyromonadaceae
HGM	MAG2658	ERR1190536_bin.34	d__Bacteria	p__Bacteroidota	c__Bacteroidia	o__Bacteroidales	f__Rikenellaceae	g__Alistipes
HGM	MAG2205	ERR1190557_bin.12	d__Bacteria	p__Bacteroidota	c__Bacteroidia	o__Bacteroidales	f__Porphyromonadaceae
HGM	MAG2829	ERR1190561_bin.23	d__Bacteria	p__Bacteroidota	c__Bacteroidia	o__Bacteroidales	f__Porphyromonadaceae
HGM	MAG2351	ERR1190589_bin.5	d__Bacteria	p__Bacteroidota	c__Bacteroidia	o__Bacteroidales	f__Porphyromonadaceae
HGM	MAG2063	ERR1190611_bin.31	d__Bacteria	p__Bacteroidota	c__Bacteroidia	o__Bacteroidales	f__Rikenellaceae	g__Alistipes
HGM	MAG1649	ERR1190614_bin.53	d__Bacteria	p__Bacteroidota	c__Bacteroidia	o__Bacteroidales	f__Porphyromonadaceae
HGM	MAG2397	ERR1190617_bin.26	d__Bacteria	p__Bacteroidota	c__Bacteroidia	o__Bacteroidales	f__Bacteroidaceae	g__Bacteroides	s__Bacteroides_fragilis
HGM	MAG2123	ERR1190617_bin.6	d__Bacteria	p__Bacteroidota	c__Bacteroidia	o__Bacteroidales	f__Rikenellaceae	g__Alistipes
HGM	MAG2302	ERR1190626_bin.32	d__Bacteria	p__Bacteroidota	c__Bacteroidia	o__Bacteroidales	f__Rikenellaceae	g__Alistipes
HGM	MAG2295	ERR1190640_bin.21	d__Bacteria	p__Bacteroidota	c__Bacteroidia	o__Bacteroidales	f__Porphyromonadaceae
HGM	MAG2230	ERR1190650_bin.72	d__Bacteria	p__Bacteroidota	c__Bacteroidia	o__Bacteroidales	f__Porphyromonadaceae	g__Parabacteroides	s__Parabacteroides_merdae
HGM	MAG2450	ERR1190651_bin.13	d__Bacteria	p__Bacteroidota	c__Bacteroidia	o__Bacteroidales	f__Porphyromonadaceae
HGM	MAG1844	ERR1190657_bin.62	d__Bacteria	p__Bacteroidota	c__Bacteroidia	o__Bacteroidales	f__Porphyromonadaceae
HGM	MAG1682	ERR1190662_bin.15	d__Bacteria	p__Bacteroidota	c__Bacteroidia	o__Bacteroidales	f__Porphyromonadaceae
HGM	MAG1866	ERR1190686_bin.20	d__Bacteria	p__Bacteroidota	c__Bacteroidia	o__Bacteroidales	f__Porphyromonadaceae
HGM	MAG1783	ERR1190713_bin.11	d__Bacteria	p__Bacteroidota	c__Bacteroidia	o__Bacteroidales	f__Porphyromonadaceae
HGM	MAG2047	ERR1190713_bin.24	d__Bacteria	p__Bacteroidota	c__Bacteroidia	o__Bacteroidales	f__Bacteroidaceae	g__Bacteroides	s__Bacteroides_uniformis
HGM	MAG2731	ERR1190795_bin.9	d__Bacteria	p__Bacteroidota	c__Bacteroidia	o__Bacteroidales	f__Porphyromonadaceae
HGM	MAG1767	ERR1190818_bin.57	d__Bacteria	p__Bacteroidota	c__Bacteroidia	o__Bacteroidales	f__Bacteroidaceae	g__Bacteroides	s__Bacteroides_fragilis
HGM	MAG2738	ERR1190845_bin.30	d__Bacteria	p__Bacteroidota	c__Bacteroidia	o__Bacteroidales	f__Porphyromonadaceae	g__Odoribacter
HGM	MAG1679	ERR1190846_bin.58	d__Bacteria	p__Bacteroidota	c__Bacteroidia	o__Bacteroidales	f__Porphyromonadaceae	g__Odoribacter
HGM	MAG1752	ERR1190854_bin.40	d__Bacteria	p__Bacteroidota	c__Bacteroidia	o__Bacteroidales	f__Rikenellaceae	g__Alistipes
HGM	MAG1814	ERR1190856_bin.37	d__Bacteria	p__Bacteroidota	c__Bacteroidia	o__Bacteroidales	f__Porphyromonadaceae
HGM	MAG2291	ERR1190858_bin.16	d__Bacteria	p__Bacteroidota	c__Bacteroidia	o__Bacteroidales	f__Porphyromonadaceae
HGM	MAG2369	ERR1190873_bin.57	d__Bacteria	p__Bacteroidota	c__Bacteroidia	o__Bacteroidales	f__Porphyromonadaceae
HGM	MAG1985	ERR1190881_bin.28	d__Bacteria	p__Bacteroidota	c__Bacteroidia	o__Bacteroidales	f__Rikenellaceae	g__Alistipes
HGM	MAG2603	ERR1190901_bin.3	d__Bacteria	p__Bacteroidota	c__Bacteroidia	o__Bacteroidales	f__Bacteroidaceae	g__Bacteroides
HGM	MAG2402	ERR1190915_bin.8	d__Bacteria	p__Bacteroidota	c__Bacteroidia	o__Bacteroidales	f__Porphyromonadaceae
HGM	MAG1871	ERR1190921_bin.35	d__Bacteria	p__Bacteroidota	c__Bacteroidia	o__Bacteroidales	f__Rikenellaceae	g__Alistipes
HGM	MAG1781	ERR1190923_bin.19	d__Bacteria	p__Bacteroidota	c__Bacteroidia	o__Bacteroidales	f__Porphyromonadaceae	g__Parabacteroides
HGM	MAG2065	ERR1190957_bin.23	d__Bacteria	p__Bacteroidota	c__Bacteroidia	o__Bacteroidales	f__Porphyromonadaceae
HGM	MAG1681	ERR1293521_bin.7	d__Bacteria	p__Bacteroidota	c__Bacteroidia	o__Bacteroidales	f__Bacteroidaceae	g__Bacteroides
HGM	MAG1686	ERR1293522_bin.4	d__Bacteria	p__Bacteroidota	c__Bacteroidia	o__Bacteroidales	f__Bacteroidaceae	g__Bacteroides
HGM	MAG1711	ERR1293523_bin.4	d__Bacteria	p__Bacteroidota	c__Bacteroidia	o__Bacteroidales	f__Bacteroidaceae	g__Bacteroides
HGM	MAG1887	ERR1293524_bin.10	d__Bacteria	p__Bacteroidota	c__Bacteroidia	o__Bacteroidales	f__Bacteroidaceae	g__Bacteroides
HGM	MAG2570	ERR1293534_bin.12	d__Bacteria	p__Bacteroidota	c__Bacteroidia	o__Bacteroidales	f__Rikenellaceae	g__Alistipes
HGM	MAG1765	ERR1293536_bin.12	d__Bacteria	p__Bacteroidota	c__Bacteroidia	o__Bacteroidales	f__Rikenellaceae	g__Alistipes
HGM	MAG2465	ERR1293582_bin.15	d__Bacteria	p__Bacteroidota	c__Bacteroidia	o__Bacteroidales	f__Bacteroidaceae	g__Bacteroides	s__Bacteroides_thetaiotaomicron
HGM	MAG2441	ERR1293605_bin.2	d__Bacteria	p__Bacteroidota	c__Bacteroidia	o__Bacteroidales	f__Porphyromonadaceae	g__Odoribacter
HGM	MAG2793	ERR1293605_bin.7	d__Bacteria	p__Bacteroidota	c__Bacteroidia	o__Bacteroidales	f__Rikenellaceae	g__Alistipes
HGM	MAG2178	ERR1293606_bin.1	d__Bacteria	p__Bacteroidota	c__Bacteroidia	o__Bacteroidales	f__Porphyromonadaceae	g__Odoribacter
HGM	MAG2654	ERR1293606_bin.12	d__Bacteria	p__Bacteroidota	c__Bacteroidia	o__Bacteroidales	f__Rikenellaceae	g__Alistipes
HGM	MAG1986	ERR1293607_bin.3	d__Bacteria	p__Bacteroidota	c__Bacteroidia	o__Bacteroidales	f__Porphyromonadaceae	g__Odoribacter
HGM	MAG2539	ERR1293607_bin.8	d__Bacteria	p__Bacteroidota	c__Bacteroidia	o__Bacteroidales	f__Rikenellaceae	g__Alistipes
HGM	MAG2098	ERR1293608_bin.10	d__Bacteria	p__Bacteroidota	c__Bacteroidia	o__Bacteroidales	f__Rikenellaceae	g__Alistipes
HGM	MAG2566	ERR1293608_bin.11	d__Bacteria	p__Bacteroidota	c__Bacteroidia	o__Bacteroidales	f__Porphyromonadaceae	g__Odoribacter
HGM	MAG2719	ERR1293748_bin.7	d__Bacteria	p__Bacteroidota	c__Bacteroidia	o__Bacteroidales	f__Porphyromonadaceae
HGM	MAG2282	ERR1293749_bin.9	d__Bacteria	p__Bacteroidota	c__Bacteroidia	o__Bacteroidales	f__Porphyromonadaceae
HGM	MAG1745	ERR1293754_bin.18	d__Bacteria	p__Bacteroidota	c__Bacteroidia	o__Bacteroidales	f__Bacteroidaceae	g__Bacteroides
HGM	MAG2251	ERR1293755_bin.6	d__Bacteria	p__Bacteroidota	c__Bacteroidia	o__Bacteroidales	f__Bacteroidaceae	g__Bacteroides
HGM	MAG1992	ERR1293756_bin.12	d__Bacteria	p__Bacteroidota	c__Bacteroidia	o__Bacteroidales	f__Bacteroidaceae	g__Bacteroides
HGM	MAG1633	ERR1293757_bin.1	d__Bacteria	p__Bacteroidota	c__Bacteroidia	o__Bacteroidales	f__Bacteroidaceae	g__Bacteroides
HGM	MAG1801	ERR1293786_bin.22	d__Bacteria	p__Bacteroidota	c__Bacteroidia	o__Bacteroidales	f__Bacteroidaceae	g__Bacteroides
HGM	MAG1685	ERR1293789_bin.9	d__Bacteria	p__Bacteroidota	c__Bacteroidia	o__Bacteroidales	f__Bacteroidaceae	g__Bacteroides
HGM	MAG1824	ERR1293834_bin.19	d__Bacteria	p__Bacteroidota	c__Bacteroidia	o__Bacteroidales	f__Bacteroidaceae	g__Bacteroides	s__Bacteroides_fragilis
HGM	MAG1659	ERR1293835_bin.22	d__Bacteria	p__Bacteroidota	c__Bacteroidia	o__Bacteroidales	f__Bacteroidaceae	g__Bacteroides	s__Bacteroides_fragilis
HGM	MAG1963	ERR1293837_bin.16	d__Bacteria	p__Bacteroidota	c__Bacteroidia	o__Bacteroidales	f__Bacteroidaceae	g__Bacteroides	s__Bacteroides_fragilis
HGM	MAG2701	ERR1293930_bin.14	d__Bacteria	p__Bacteroidota	c__Bacteroidia	o__Bacteroidales	f__Bacteroidaceae	g__Bacteroides	s__Bacteroides_thetaiotaomicron
HGM	MAG2262	ERR1293931_bin.18	d__Bacteria	p__Bacteroidota	c__Bacteroidia	o__Bacteroidales	f__Bacteroidaceae	g__Bacteroides	s__Bacteroides_thetaiotaomicron
HGM	MAG1818	ERR1293932_bin.3	d__Bacteria	p__Bacteroidota	c__Bacteroidia	o__Bacteroidales	f__Bacteroidaceae	g__Bacteroides	s__Bacteroides_uniformis
HGM	MAG2707	ERR1297643_bin.18	d__Bacteria	p__Bacteroidota	c__Bacteroidia	o__Bacteroidales	f__Rikenellaceae	g__Alistipes
HGM	MAG2456	ERR1297738_bin.14	d__Bacteria	p__Bacteroidota	c__Bacteroidia	o__Bacteroidales	f__Rikenellaceae	g__Alistipes
HGM	MAG2061	ERR1297847_bin.13	d__Bacteria	p__Bacteroidota	c__Bacteroidia	o__Bacteroidales	f__Rikenellaceae	g__Alistipes
HGM	MAG1735	ERR1305884_bin.31	d__Bacteria	p__Bacteroidota	c__Bacteroidia	o__Bacteroidales	f__Rikenellaceae	g__Alistipes
HGM	MAG2690	ERR1305901_bin.86	d__Bacteria	p__Bacteroidota	c__Bacteroidia	o__Bacteroidales	f__Porphyromonadaceae
HGM	MAG2041	ERR1305907_bin.71	d__Bacteria	p__Bacteroidota	c__Bacteroidia	o__Bacteroidales	f__Porphyromonadaceae
HGM	MAG2656	ERR1578619_bin.45	d__Bacteria	p__Bacteroidota	c__Bacteroidia	o__Bacteroidales	f__Porphyromonadaceae	g__Odoribacter
HGM	MAG2235	ERR1578620_bin.50	d__Bacteria	p__Bacteroidota	c__Bacteroidia	o__Bacteroidales	f__Porphyromonadaceae
HGM	MAG2806	ERR1578626_bin.34	d__Bacteria	p__Bacteroidota	c__Bacteroidia	o__Bacteroidales	f__Rikenellaceae	g__Alistipes
HGM	MAG2775	ERR1578646_bin.39	d__Bacteria	p__Bacteroidota	c__Bacteroidia	o__Bacteroidales	f__Porphyromonadaceae	g__Parabacteroides	s__Parabacteroides_merdae
HGM	MAG2286	ERR1578710_bin.43	d__Bacteria	p__Bacteroidota	c__Bacteroidia	o__Bacteroidales	f__Bacteroidaceae	g__Bacteroides	s__Bacteroides_fragilis
HGM	MAG2370	ERR1620295_bin.19	d__Bacteria	p__Bacteroidota	c__Bacteroidia	o__Bacteroidales	f__Porphyromonadaceae
HGM	MAG2328	ERR1620308_bin.21	d__Bacteria	p__Bacteroidota	c__Bacteroidia	o__Bacteroidales	f__Bacteroidaceae	g__Bacteroides	s__Bacteroides_fragilis
HGM	MAG1875	ERR1620347_bin.76	d__Bacteria	p__Bacteroidota	c__Bacteroidia	o__Bacteroidales	f__Rikenellaceae	g__Alistipes
HGM	MAG2164	ERR1620352_bin.33	d__Bacteria	p__Bacteroidota	c__Bacteroidia	o__Bacteroidales	f__Rikenellaceae	g__Alistipes
HGM	MAG2200	ERR1912971_bin.19	d__Bacteria	p__Bacteroidota	c__Bacteroidia	o__Bacteroidales	f__Rikenellaceae	g__Alistipes
HGM	MAG2209	ERR1913010_bin.7	d__Bacteria	p__Bacteroidota	c__Bacteroidia	o__Bacteroidales	f__Rikenellaceae	g__Alistipes
HGM	MAG2374	ERR1913012_bin.16	d__Bacteria	p__Bacteroidota	c__Bacteroidia	o__Bacteroidales	f__Rikenellaceae	g__Alistipes
HGM	MAG2740	ERR1913055_bin.10	d__Bacteria	p__Bacteroidota	c__Bacteroidia	o__Bacteroidales	f__Rikenellaceae	g__Alistipes
HGM	MAG2330	ERR1913056_bin.12	d__Bacteria	p__Bacteroidota	c__Bacteroidia	o__Bacteroidales	f__Rikenellaceae	g__Alistipes
HGM	MAG1634	ERR1913084_bin.6	d__Bacteria	p__Bacteroidota	c__Bacteroidia	o__Bacteroidales	f__Rikenellaceae	g__Alistipes
HGM	MAG2767	ERR1913099_bin.18	d__Bacteria	p__Bacteroidota	c__Bacteroidia	o__Bacteroidales	f__Rikenellaceae	g__Alistipes
HGM	MAG1958	ERR1953523_bin.31	d__Bacteria	p__Bacteroidota	c__Bacteroidia	o__Bacteroidales	f__Porphyromonadaceae
HGM	MAG1938	ERR2013619_bin.2	d__Bacteria	p__Bacteroidota	c__Bacteroidia	o__Bacteroidales	f__Porphyromonadaceae
HGM	MAG2225	ERR2013647_bin.11	d__Bacteria	p__Bacteroidota	c__Bacteroidia	o__Bacteroidales	f__Porphyromonadaceae
HGM	MAG1878	ERR2013649_bin.40	d__Bacteria	p__Bacteroidota	c__Bacteroidia	o__Bacteroidales	f__Porphyromonadaceae
HGM	MAG2244	ERR209715_bin.14	d__Bacteria	p__Bacteroidota	c__Bacteroidia	o__Bacteroidales	f__Rikenellaceae	g__Alistipes
HGM	MAG1671	ERR209776_bin.17	d__Bacteria	p__Bacteroidota	c__Bacteroidia	o__Bacteroidales	f__Bacteroidaceae	g__Bacteroides	s__Bacteroides_vulgatus
HGM	MAG2163	ERR209777_bin.22	d__Bacteria	p__Bacteroidota	c__Bacteroidia	o__Bacteroidales	f__Bacteroidaceae	g__Bacteroides	s__Bacteroides_vulgatus
HGM	MAG2003	ERR209827_bin.13	d__Bacteria	p__Bacteroidota	c__Bacteroidia	o__Bacteroidales	f__Rikenellaceae	g__Alistipes
HGM	MAG1688	ERR209828_bin.21	d__Bacteria	p__Bacteroidota	c__Bacteroidia	o__Bacteroidales	f__Rikenellaceae	g__Alistipes
HGM	MAG2619	ERR321312_bin.19	d__Bacteria	p__Bacteroidota	c__Bacteroidia	o__Bacteroidales	f__Bacteroidaceae	g__Bacteroides	s__Bacteroides_fragilis
HGM	MAG1929	ERR414243_bin.27	d__Bacteria	p__Bacteroidota	c__Bacteroidia	o__Bacteroidales	f__Rikenellaceae	g__Alistipes
HGM	MAG1901	ERR414251_bin.80	d__Bacteria	p__Bacteroidota	c__Bacteroidia	o__Bacteroidales	f__Porphyromonadaceae	g__Odoribacter
HGM	MAG2737	ERR414266_bin.46	d__Bacteria	p__Bacteroidota	c__Bacteroidia	o__Bacteroidales	f__Rikenellaceae	g__Alistipes
HGM	MAG1841	ERR414279_bin.42	d__Bacteria	p__Bacteroidota	c__Bacteroidia	o__Bacteroidales	f__Bacteroidaceae	g__Bacteroides
HGM	MAG2254	ERR414309_bin.14	d__Bacteria	p__Bacteroidota	c__Bacteroidia	o__Bacteroidales	f__Bacteroidaceae	g__Bacteroides
HGM	MAG2404	ERR414320_bin.36	d__Bacteria	p__Bacteroidota	c__Bacteroidia	o__Bacteroidales	f__Rikenellaceae	g__Alistipes
HGM	MAG2833	ERR414330_bin.35	d__Bacteria	p__Bacteroidota	c__Bacteroidia	o__Bacteroidales	f__Rikenellaceae	g__Alistipes
HGM	MAG2385	ERR414353_bin.2	d__Bacteria	p__Bacteroidota	c__Bacteroidia	o__Bacteroidales	f__Porphyromonadaceae
HGM	MAG1798	ERR414355_bin.6	d__Bacteria	p__Bacteroidota	c__Bacteroidia	o__Bacteroidales	f__Porphyromonadaceae
HGM	MAG2698	ERR414472_bin.33	d__Bacteria	p__Bacteroidota	c__Bacteroidia	o__Bacteroidales	f__Porphyromonadaceae
HGM	MAG1957	ERR504975_bin.18	d__Bacteria	p__Bacteroidota	c__Bacteroidia	o__Bacteroidales	f__Bacteroidaceae	g__Bacteroides	s__Bacteroides_fragilis
HGM	MAG2789	ERR525699_bin.23	d__Bacteria	p__Bacteroidota	c__Bacteroidia	o__Bacteroidales	f__Porphyromonadaceae	g__Parabacteroides
HGM	MAG1926	ERR525713_bin.40	d__Bacteria	p__Bacteroidota	c__Bacteroidia	o__Bacteroidales	f__Porphyromonadaceae
HGM	MAG1822	ERR525718_bin.1	d__Bacteria	p__Bacteroidota	c__Bacteroidia	o__Bacteroidales	f__Rikenellaceae	g__Alistipes
HGM	MAG2770	ERR525725_bin.17	d__Bacteria	p__Bacteroidota	c__Bacteroidia	o__Bacteroidales	f__Rikenellaceae	g__Alistipes
HGM	MAG2823	ERR525729_bin.23	d__Bacteria	p__Bacteroidota	c__Bacteroidia	o__Bacteroidales	f__Porphyromonadaceae
HGM	MAG2768	ERR525760_bin.14	d__Bacteria	p__Bacteroidota	c__Bacteroidia	o__Bacteroidales	f__Porphyromonadaceae
HGM	MAG2083	ERR525776_bin.4	d__Bacteria	p__Bacteroidota	c__Bacteroidia	o__Bacteroidales	f__Bacteroidaceae	g__Bacteroides	s__Bacteroides_fragilis
HGM	MAG2562	ERR525871_bin.18	d__Bacteria	p__Bacteroidota	c__Bacteroidia	o__Bacteroidales	f__Rikenellaceae	g__Alistipes
HGM	MAG2714	ERR525920_bin.29	d__Bacteria	p__Bacteroidota	c__Bacteroidia	o__Bacteroidales	f__Rikenellaceae	g__Alistipes
HGM	MAG1782	ERR525983_bin.32	d__Bacteria	p__Bacteroidota	c__Bacteroidia	o__Bacteroidales	f__Porphyromonadaceae
HGM	MAG2499	ERR526012_bin.23	d__Bacteria	p__Bacteroidota	c__Bacteroidia	o__Bacteroidales	f__Bacteroidaceae	g__Bacteroides	s__Bacteroides_thetaiotaomicron
HGM	MAG1851	ERR526016_bin.7	d__Bacteria	p__Bacteroidota	c__Bacteroidia	o__Bacteroidales	f__Bacteroidaceae	g__Bacteroides	s__Bacteroides_thetaiotaomicron
HGM	MAG1978	ERR526066_bin.8	d__Bacteria	p__Bacteroidota	c__Bacteroidia	o__Bacteroidales	f__Porphyromonadaceae
HGM	MAG2774	ERR526071_bin.15	d__Bacteria	p__Bacteroidota	c__Bacteroidia	o__Bacteroidales	f__Bacteroidaceae	g__Bacteroides	s__Bacteroides_fragilis
HGM	MAG2120	ERR526079_bin.60	d__Bacteria	p__Bacteroidota	c__Bacteroidia	o__Bacteroidales	f__Porphyromonadaceae
HGM	MAG2497	ERR589533_bin.28	d__Bacteria	p__Bacteroidota	c__Bacteroidia	o__Bacteroidales	f__Porphyromonadaceae
HGM	MAG2079	ERR589577_bin.24	d__Bacteria	p__Bacteroidota	c__Bacteroidia	o__Bacteroidales	f__Bacteroidaceae	g__Bacteroides	s__Bacteroides_thetaiotaomicron
HGM	MAG2415	ERR636351_bin.12	d__Bacteria	p__Bacteroidota	c__Bacteroidia	o__Bacteroidales	f__Porphyromonadaceae
HGM	MAG1807	ERR688532_bin.28	d__Bacteria	p__Bacteroidota	c__Bacteroidia	o__Bacteroidales	f__Rikenellaceae	g__Alistipes
HGM	MAG2708	ERR688541_bin.29	d__Bacteria	p__Bacteroidota	c__Bacteroidia	o__Bacteroidales	f__Bacteroidaceae	g__Bacteroides
HGM	MAG2588	ERR912037_bin.8	d__Bacteria	p__Bacteroidota	c__Bacteroidia	o__Bacteroidales	f__Porphyromonadaceae
HGM	MAG2021	ERR912185_bin.6	d__Bacteria	p__Bacteroidota	c__Bacteroidia	o__Bacteroidales	f__Porphyromonadaceae
HGM	MAG2584	SRR1196453_bin.17	d__Bacteria	p__Bacteroidota	c__Bacteroidia	o__Bacteroidales	f__Bacteroidaceae	g__Bacteroides	s__Bacteroides_thetaiotaomicron
HGM	MAG1845	SRR1197527_bin.4	d__Bacteria	p__Bacteroidota	c__Bacteroidia	o__Bacteroidales	f__Bacteroidaceae	g__Bacteroides
HGM	MAG2372	SRR1197542_bin.3	d__Bacteria	p__Bacteroidota	c__Bacteroidia	o__Bacteroidales	f__Bacteroidaceae	g__Bacteroides	s__Bacteroides_thetaiotaomicron
HGM	MAG1988	SRR1765195_bin.3	d__Bacteria	p__Bacteroidota	c__Bacteroidia	o__Bacteroidales	f__Bacteroidaceae	g__Bacteroides
HGM	MAG2273	SRR1765336_bin.7	d__Bacteria	p__Bacteroidota	c__Bacteroidia	o__Bacteroidales	f__Bacteroidaceae	g__Bacteroides
HGM	MAG1836	SRR1779132_bin.5	d__Bacteria	p__Proteobacteria	c__Gammaproteobacteria	o__Enterobacteriales	f__Enterobacteriaceae
HGM	MAG2716	SRR1818227_bin.4	d__Bacteria	p__Bacteroidota	c__Bacteroidia	o__Bacteroidales	f__Porphyromonadaceae
HGM	MAG2030	SRR1916007_bin.2	d__Bacteria	p__Bacteroidota	c__Bacteroidia	o__Bacteroidales	f__Porphyromonadaceae
HGM	MAG2276	SRR1916018_bin.2	d__Bacteria	p__Bacteroidota	c__Bacteroidia	o__Bacteroidales	f__Porphyromonadaceae
HGM	MAG1709	SRR1916764_bin.6	d__Bacteria	p__Bacteroidota	c__Bacteroidia	o__Bacteroidales	f__Porphyromonadaceae
HGM	MAG1910	SRR1916818_bin.15	d__Bacteria	p__Bacteroidota	c__Bacteroidia	o__Bacteroidales	f__Porphyromonadaceae
HGM	MAG2520	SRR1918914_bin.1	d__Bacteria	p__Bacteroidota	c__Bacteroidia	o__Bacteroidales	f__Porphyromonadaceae
HGM	MAG2508	SRR1918919_bin.6	d__Bacteria	p__Bacteroidota	c__Bacteroidia	o__Bacteroidales	f__Porphyromonadaceae
HGM	MAG2469	SRR1918925_bin.2	d__Bacteria	p__Bacteroidota	c__Bacteroidia	o__Bacteroidales	f__Porphyromonadaceae
HGM	MAG2815	SRR2155174_bin.18	d__Bacteria	p__Bacteroidota	c__Bacteroidia	o__Bacteroidales	f__Porphyromonadaceae
HGM	MAG1683	SRR2155361_bin.17	d__Bacteria	p__Bacteroidota	c__Bacteroidia	o__Bacteroidales	f__Rikenellaceae	g__Alistipes
HGM	MAG2822	SRR2155372_bin.21	d__Bacteria	p__Bacteroidota	c__Bacteroidia	o__Bacteroidales	f__Rikenellaceae	g__Alistipes
HGM	MAG1763	SRR2155482_bin.37	d__Bacteria	p__Bacteroidota	c__Bacteroidia	o__Bacteroidales	f__Porphyromonadaceae
HGM	MAG2000	SRR2725847_bin.17	d__Bacteria	p__Bacteroidota	c__Bacteroidia	o__Bacteroidales	f__Rikenellaceae	g__Alistipes
HGM	MAG2467	SRR2725848_bin.26	d__Bacteria	p__Bacteroidota	c__Bacteroidia	o__Bacteroidales	f__Porphyromonadaceae
HGM	MAG1990	SRR2725849_bin.16	d__Bacteria	p__Bacteroidota	c__Bacteroidia	o__Bacteroidales	f__Porphyromonadaceae
HGM	MAG2216	SRR2725850_bin.25	d__Bacteria	p__Bacteroidota	c__Bacteroidia	o__Bacteroidales	f__Rikenellaceae	g__Alistipes
HGM	MAG2213	SRR2725928_bin.23	d__Bacteria	p__Bacteroidota	c__Bacteroidia	o__Bacteroidales	f__Rikenellaceae	g__Alistipes
HGM	MAG2805	SRR2912782_bin.36	d__Bacteria	p__Bacteroidota	c__Bacteroidia	o__Bacteroidales	f__Prevotellaceae	g__Paraprevotella
HGM	MAG2798	SRR2912806_bin.41	d__Bacteria	p__Bacteroidota	c__Bacteroidia	o__Bacteroidales	f__Rikenellaceae	g__Alistipes
HGM	MAG1691	SRR3131788_bin.3	d__Bacteria	p__Bacteroidota	c__Bacteroidia	o__Bacteroidales	f__Bacteroidaceae	g__Bacteroides	s__Bacteroides_fragilis
HGM	MAG2174	SRR3132005_bin.2	d__Bacteria	p__Bacteroidota	c__Bacteroidia	o__Bacteroidales	f__Bacteroidaceae	g__Bacteroides	s__Bacteroides_fragilis
HGM	MAG2734	SRR3132443_bin.8	d__Bacteria	p__Bacteroidota	c__Bacteroidia	o__Bacteroidales	f__Bacteroidaceae	g__Bacteroides	s__Bacteroides_fragilis
HGM	MAG2758	SRR341600_bin.8	d__Bacteria	p__Bacteroidota	c__Bacteroidia	o__Bacteroidales	f__Bacteroidaceae	g__Bacteroides	s__Bacteroides_fragilis
HGM	MAG1650	SRR341607_bin.10	d__Bacteria	p__Bacteroidota	c__Bacteroidia	o__Bacteroidales	f__Bacteroidaceae	g__Bacteroides	s__Bacteroides_thetaiotaomicron
HGM	MAG2544	SRR341607_bin.5	d__Bacteria	p__Bacteroidota	c__Bacteroidia	o__Bacteroidales	f__Bacteroidaceae	g__Bacteroides
HGM	MAG2521	SRR341673_bin.10	d__Bacteria	p__Bacteroidota	c__Bacteroidia	o__Bacteroidales	f__Porphyromonadaceae
HGM	MAG2129	SRR341681_bin.10	d__Bacteria	p__Bacteroidota	c__Bacteroidia	o__Bacteroidales	f__Porphyromonadaceae
HGM	MAG2052	SRR341682_bin.11	d__Bacteria	p__Bacteroidota	c__Bacteroidia	o__Bacteroidales	f__Porphyromonadaceae
HGM	MAG2058	SRR341685_bin.14	d__Bacteria	p__Bacteroidota	c__Bacteroidia	o__Bacteroidales	f__Porphyromonadaceae	g__Odoribacter
HGM	MAG2549	SRR341685_bin.29	d__Bacteria	p__Bacteroidota	c__Bacteroidia	o__Bacteroidales	f__Porphyromonadaceae
HGM	MAG2596	SRR341698_bin.27	d__Bacteria	p__Bacteroidota	c__Bacteroidia	o__Bacteroidales	f__Porphyromonadaceae
HGM	MAG1697	SRR341723_bin.15	d__Bacteria	p__Bacteroidota	c__Bacteroidia	o__Bacteroidales	f__Bacteroidaceae	g__Bacteroides	s__Bacteroides_uniformis
HGM	MAG1817	SRR3582159_bin.9	d__Bacteria	p__Bacteroidota	c__Bacteroidia	o__Bacteroidales	f__Rikenellaceae	g__Alistipes
HGM	MAG1654	SRR3582177_bin.33	d__Bacteria	p__Bacteroidota	c__Bacteroidia	o__Bacteroidales	f__Rikenellaceae	g__Alistipes
HGM	MAG1925	SRR3993033_bin.38	d__Bacteria	p__Bacteroidota	c__Bacteroidia	o__Bacteroidales	f__Porphyromonadaceae	g__Odoribacter
HGM	MAG2722	SRR4033068_bin.11	d__Bacteria	p__Bacteroidota	c__Bacteroidia	o__Bacteroidales	f__Porphyromonadaceae
HGM	MAG2211	SRR4033068_bin.14	d__Bacteria	p__Bacteroidota	c__Bacteroidia	o__Bacteroidales	f__Rikenellaceae	g__Alistipes
HGM	MAG2417	SRR4033072_bin.21	d__Bacteria	p__Bacteroidota	c__Bacteroidia	o__Bacteroidales	f__Porphyromonadaceae
HGM	MAG2754	SRR4033074_bin.3	d__Bacteria	p__Bacteroidota	c__Bacteroidia	o__Bacteroidales	f__Rikenellaceae	g__Alistipes
HGM	MAG2490	SRR4033076_bin.19	d__Bacteria	p__Bacteroidota	c__Bacteroidia	o__Bacteroidales	f__Rikenellaceae	g__Alistipes
HGM	MAG2018	SRR4305041_bin.1	d__Bacteria	p__Bacteroidota	c__Bacteroidia	o__Bacteroidales	f__Bacteroidaceae	g__Bacteroides
HGM	MAG2437	SRR4305071_bin.2	d__Bacteria	p__Bacteroidota	c__Bacteroidia	o__Bacteroidales	f__Bacteroidaceae	g__Bacteroides	s__Bacteroides_fragilis
HGM	MAG2832	SRR4305112_bin.4	d__Bacteria	p__Bacteroidota	c__Bacteroidia	o__Bacteroidales	f__Bacteroidaceae	g__Bacteroides	s__Bacteroides_fragilis
HGM	MAG2558	SRR4305134_bin.2	d__Bacteria	p__Bacteroidota	c__Bacteroidia	o__Bacteroidales	f__Bacteroidaceae	g__Bacteroides	s__Bacteroides_fragilis
HGM	MAG2812	SRR4305401_bin.5	d__Bacteria	p__Bacteroidota	c__Bacteroidia	o__Bacteroidales	f__Rikenellaceae	g__Alistipes
HGM	MAG2070	SRR4305422_bin.9	d__Bacteria	p__Bacteroidota	c__Bacteroidia	o__Bacteroidales	f__Rikenellaceae	g__Alistipes
HGM	MAG2464	SRR4408192_bin.6	d__Bacteria	p__Bacteroidota	c__Bacteroidia	o__Bacteroidales	f__Porphyromonadaceae	g__Parabacteroides
HGM	MAG1780	SRR4408219_bin.3	d__Bacteria	p__Bacteroidota	c__Bacteroidia	o__Bacteroidales	f__Rikenellaceae	g__Alistipes
HGM	MAG2439	SRR4408281_bin.3	d__Bacteria	p__Bacteroidota	c__Bacteroidia	o__Bacteroidales	f__Rikenellaceae	g__Alistipes
HGM	MAG1757	SRR4444766_bin.71	d__Bacteria	p__Bacteroidota	c__Bacteroidia	o__Bacteroidales	f__Rikenellaceae	g__Alistipes
HGM	MAG1724	SRR4444805_bin.5	d__Bacteria	p__Bacteroidota	c__Bacteroidia	o__Bacteroidales	f__Rikenellaceae	g__Alistipes
HGM	MAG2515	SRR4444875_bin.18	d__Bacteria	p__Bacteroidota	c__Bacteroidia	o__Bacteroidales	f__Porphyromonadaceae
HGM	MAG2315	SRR4451556_bin.78	d__Bacteria	p__Bacteroidota	c__Bacteroidia	o__Bacteroidales	f__Rikenellaceae	g__Alistipes
HGM	MAG1912	SRR4451615_bin.48	d__Bacteria	p__Bacteroidota	c__Bacteroidia	o__Bacteroidales	f__Rikenellaceae	g__Alistipes
HGM	MAG2268	SRR4451622_bin.93	d__Bacteria	p__Bacteroidota	c__Bacteroidia	o__Bacteroidales	f__Rikenellaceae	g__Alistipes
HGM	MAG2641	SRR4451646_bin.43	d__Bacteria	p__Bacteroidota	c__Bacteroidia	o__Bacteroidales	f__Rikenellaceae	g__Alistipes
HGM	MAG1982	SRR4481704_bin.83	d__Bacteria	p__Bacteroidota	c__Bacteroidia	o__Bacteroidales	f__Porphyromonadaceae
HGM	MAG1738	SRR4481706_bin.40	d__Bacteria	p__Bacteroidota	c__Bacteroidia	o__Bacteroidales	f__Rikenellaceae	g__Alistipes
HGM	MAG2666	SRR4481725_bin.3	d__Bacteria	p__Bacteroidota	c__Bacteroidia	o__Bacteroidales	f__Porphyromonadaceae
HGM	MAG1937	SRR4481725_bin.55	d__Bacteria	p__Bacteroidota	c__Bacteroidia	o__Bacteroidales	f__Rikenellaceae	g__Alistipes
HGM	MAG1933	SRR4481774_bin.53	d__Bacteria	p__Bacteroidota	c__Bacteroidia	o__Bacteroidales	f__Porphyromonadaceae
HGM	MAG1723	SRR4481807_bin.68	d__Bacteria	p__Bacteroidota	c__Bacteroidia	o__Bacteroidales	f__Rikenellaceae	g__Alistipes
HGM	MAG2288	SRR4481813_bin.36	d__Bacteria	p__Bacteroidota	c__Bacteroidia	o__Bacteroidales	f__Rikenellaceae	g__Alistipes
HGM	MAG2202	SRR4481820_bin.17	d__Bacteria	p__Bacteroidota	c__Bacteroidia	o__Bacteroidales	f__Porphyromonadaceae
HGM	MAG2750	SRR4783406_bin.111	d__Bacteria	p__Bacteroidota	c__Bacteroidia	o__Bacteroidales	f__Porphyromonadaceae
HGM	MAG1755	SRR4783504_bin.67	d__Bacteria	p__Bacteroidota	c__Bacteroidia	o__Bacteroidales	f__Porphyromonadaceae
HGM	MAG1847	SRR4783506_bin.75	d__Bacteria	p__Bacteroidota	c__Bacteroidia	o__Bacteroidales	f__Porphyromonadaceae
HGM	MAG2287	SRR5032306_bin.4	d__Bacteria	p__Bacteroidota	c__Bacteroidia	o__Bacteroidales	f__Rikenellaceae	g__Alistipes
HGM	MAG1651	SRR5056644_bin.56	d__Bacteria	p__Bacteroidota	c__Bacteroidia	o__Bacteroidales	f__Porphyromonadaceae
HGM	MAG2154	SRR5056644_bin.57	d__Bacteria	p__Bacteroidota	c__Bacteroidia	o__Bacteroidales	f__Porphyromonadaceae	g__Odoribacter
HGM	MAG1658	SRR5056648_bin.2	d__Bacteria	p__Bacteroidota	c__Bacteroidia	o__Bacteroidales	f__Bacteroidaceae	g__Bacteroides	s__Bacteroides_thetaiotaomicron
HGM	MAG2553	SRR5056650_bin.8	d__Bacteria	p__Bacteroidota	c__Bacteroidia	o__Bacteroidales	f__Porphyromonadaceae
HGM	MAG2344	SRR5056668_bin.48	d__Bacteria	p__Bacteroidota	c__Bacteroidia	o__Bacteroidales	f__Porphyromonadaceae
HGM	MAG2434	SRR5056735_bin.23	d__Bacteria	p__Bacteroidota	c__Bacteroidia	o__Bacteroidales	f__Bacteroidaceae	g__Bacteroides
HGM	MAG2152	SRR5056763_bin.65	d__Bacteria	p__Bacteroidota	c__Bacteroidia	o__Bacteroidales	f__Porphyromonadaceae
HGM	MAG2112	SRR5056789_bin.77	d__Bacteria	p__Bacteroidota	c__Bacteroidia	o__Bacteroidales	f__Porphyromonadaceae
HGM	MAG2505	SRR5056825_bin.42	d__Bacteria	p__Bacteroidota	c__Bacteroidia	o__Bacteroidales	f__Porphyromonadaceae
HGM	MAG1892	SRR5056825_bin.72	d__Bacteria	p__Bacteroidota	c__Bacteroidia	o__Bacteroidales	f__Rikenellaceae	g__Alistipes
HGM	MAG2278	SRR5056836_bin.10	d__Bacteria	p__Bacteroidota	c__Bacteroidia	o__Bacteroidales	f__Porphyromonadaceae
HGM	MAG1997	SRR5056852_bin.17	d__Bacteria	p__Bacteroidota	c__Bacteroidia	o__Bacteroidales	f__Porphyromonadaceae
HGM	MAG1721	SRR5056867_bin.59	d__Bacteria	p__Bacteroidota	c__Bacteroidia	o__Bacteroidales	f__Porphyromonadaceae
HGM	MAG2078	SRR5056868_bin.23	d__Bacteria	p__Bacteroidota	c__Bacteroidia	o__Bacteroidales	f__Porphyromonadaceae
HGM	MAG2487	SRR5056875_bin.113	d__Bacteria	p__Bacteroidota	c__Bacteroidia	o__Bacteroidales	f__Porphyromonadaceae
HGM	MAG2485	SRR5056901_bin.56	d__Bacteria	p__Bacteroidota	c__Bacteroidia	o__Bacteroidales	f__Porphyromonadaceae
HGM	MAG2013	SRR5056921_bin.90	d__Bacteria	p__Bacteroidota	c__Bacteroidia	o__Bacteroidales	f__Porphyromonadaceae
HGM	MAG2705	SRR5056948_bin.15	d__Bacteria	p__Bacteroidota	c__Bacteroidia	o__Bacteroidales	f__Porphyromonadaceae
HGM	MAG2496	SRR5057013_bin.58	d__Bacteria	p__Bacteroidota	c__Bacteroidia	o__Bacteroidales	f__Porphyromonadaceae
HGM	MAG1640	SRR5057033_bin.31	d__Bacteria	p__Bacteroidota	c__Bacteroidia	o__Bacteroidales	f__Porphyromonadaceae
HGM	MAG1924	SRR5057035_bin.10	d__Bacteria	p__Bacteroidota	c__Bacteroidia	o__Bacteroidales	f__Porphyromonadaceae
HGM	MAG1712	SRR5057070_bin.72	d__Bacteria	p__Bacteroidota	c__Bacteroidia	o__Bacteroidales	f__Porphyromonadaceae
HGM	MAG2786	SRR5057094_bin.79	d__Bacteria	p__Bacteroidota	c__Bacteroidia	o__Bacteroidales	f__Porphyromonadaceae
HGM	MAG2501	SRR5106295_bin.28	d__Bacteria	p__Bacteroidota	c__Bacteroidia	o__Bacteroidales	f__Porphyromonadaceae
HGM	MAG2194	SRR5106402_bin.2	d__Bacteria	p__Bacteroidota	c__Bacteroidia	o__Bacteroidales	f__Bacteroidaceae	g__Bacteroides	s__Bacteroides_fragilis
HGM	MAG1908	SRR5127415_bin.7	d__Bacteria	p__Bacteroidota	c__Bacteroidia	o__Bacteroidales	f__Rikenellaceae	g__Alistipes
HGM	MAG2423	SRR5127551_bin.21	d__Bacteria	p__Bacteroidota	c__Bacteroidia	o__Bacteroidales	f__Bacteroidaceae	g__Bacteroides	s__Bacteroides_dorei
HGM	MAG1628	SRR5127773_bin.22	d__Bacteria	p__Bacteroidota	c__Bacteroidia	o__Bacteroidales	f__Rikenellaceae	g__Alistipes
HGM	MAG2082	SRR5275484_bin.22	d__Bacteria	p__Bacteroidota	c__Bacteroidia	o__Bacteroidales	f__Porphyromonadaceae
HGM	MAG1832	SRR5279230_bin.19	d__Bacteria	p__Bacteroidota	c__Bacteroidia	o__Bacteroidales	f__Rikenellaceae	g__Alistipes
HGM	MAG2051	SRR5279255_bin.34	d__Bacteria	p__Bacteroidota	c__Bacteroidia	o__Bacteroidales	f__Rikenellaceae	g__Alistipes
HGM	MAG2378	SRR5279287_bin.8	d__Bacteria	p__Bacteroidota	c__Bacteroidia	o__Bacteroidales	f__Bacteroidaceae	g__Bacteroides	s__Bacteroides_uniformis
HGM	MAG2252	SRR5279296_bin.3	d__Bacteria	p__Bacteroidota	c__Bacteroidia	o__Bacteroidales	f__Rikenellaceae	g__Alistipes
HGM	MAG1644	SRR5558091_bin.51	d__Bacteria	p__Bacteroidota	c__Bacteroidia	o__Bacteroidales	f__Porphyromonadaceae
HGM	MAG2522	SRR5558093_bin.26	d__Bacteria	p__Bacteroidota	c__Bacteroidia	o__Bacteroidales	f__Porphyromonadaceae
HGM	MAG2560	SRR5558305_bin.36	d__Bacteria	p__Bacteroidota	c__Bacteroidia	o__Bacteroidales	f__Porphyromonadaceae
HGM	MAG2001	SRR5579974_bin.50	d__Bacteria	p__Bacteroidota	c__Bacteroidia	o__Bacteroidales	f__Porphyromonadaceae
HGM	MAG2801	SRR5580121_bin.82	d__Bacteria	p__Bacteroidota	c__Bacteroidia	o__Bacteroidales	f__Porphyromonadaceae
HGM	MAG2028	SRR5963258_bin.3	d__Bacteria	p__Bacteroidota	c__Bacteroidia	o__Bacteroidales	f__Porphyromonadaceae	g__Dysgonomonas
HGM	MAG1657	SRR6028232_bin.8	d__Bacteria	p__Bacteroidota	c__Bacteroidia	o__Bacteroidales	f__Rikenellaceae	g__Alistipes
HGM	MAG2625	SRR6028269_bin.3	d__Bacteria	p__Bacteroidota	c__Bacteroidia	o__Bacteroidales	f__Bacteroidaceae	g__Bacteroides	s__Bacteroides_dorei
HGM	MAG2598	SRR6028354_bin.2	d__Bacteria	p__Bacteroidota	c__Bacteroidia	o__Bacteroidales	f__Porphyromonadaceae
HGM	MAG1776	SRR6028369_bin.2	d__Bacteria	p__Bacteroidota	c__Bacteroidia	o__Bacteroidales	f__Porphyromonadaceae	g__Odoribacter
HGM	MAG2260	SRR6028388_bin.8	d__Bacteria	p__Bacteroidota	c__Bacteroidia	o__Bacteroidales	f__Rikenellaceae	g__Alistipes

## Sheet: Fig.2A&Fig.3A
Geographic and phylogenetic distribution of CISs in the GEM.														Coverage map of CIS genes in CIS gene clusters from the GEM
MAG	genome_id	Domain	Phylum	Class	Order	Family	Genus	Species	ecosystem_category	ecosystem_type	habitat	longitude	latitude	Cis1(Inner tube)	Cis2/3/4(Sheath)	Cis5(Tube initiator)	Cis6(Spike plug)	Cis7(Tube initiator)	Cis8(Spike)	Cis9(Baseplate sheath adapter)	Cis10(Spike tip)	Cis11(Baseplate)	Cis12(Baseplate)	Cis13(Tail fiber protein)	Alg19(Ig-like fold protein)	Cis14(Tape measure protein)	Cis15(AAA+ATPase)	Cis16(Cap)
MAG191	3300000162_1	d__Bacteria	p__Bacteroidetes	c__Chlorobia	o__Chlorobiales	f__Chlorobiaceae	g__Chlorobium	s__	Aquatic	Freshwater	Freshwater	-89.6864	46.0412	1	1	1	0	1	1	1	1	0	1	0	0	1	1	0
MAG1120	3300000232_1	d__Bacteria	p__Bacteroidetes	c__Bacteroidia	o__Bacteroidales	f__BBW3	g__UBA8529	s__	Aquatic	Freshwater	Groundwater	12.95	43.3833	1	2	1	0	1	1	1	1	0	1	0	1	1	1	0
MAG263	3300000232_1	d__Bacteria	p__Bacteroidetes	c__Bacteroidia	o__Bacteroidales	f__BBW3	g__UBA8529	s__	Aquatic	Freshwater	Groundwater	12.95	43.3833	1	1	1	1	1	1	1	1	0	1	0	0	1	1	1
MAG1023	3300000234_15	d__Bacteria	p__Bacteroidetes	c__Bacteroidia	o__Bacteroidales	f__Prolixibacteraceae	g__Draconibacterium	s__	Aquatic	Freshwater	Groundwater	12.95	43.3833	1	1	1	1	1	1	1	0	0	0	0	0	0	0	0
MAG158	3300000520_1	d__Bacteria	p__Bacteroidetes	c__Chlorobia	o__Chlorobiales	f__Chlorobiaceae	g__Chlorobium	s__	Aquatic	Freshwater	Freshwater	-89.686	46.041	1	1	1	0	1	1	1	1	0	1	0	0	1	1	0
MAG1226	3300007517_24	d__Bacteria	p__Cyanobacteriota	c__Cyanobacteriia	o__Pseudophormidiales	f__Pseudophormidiaceae	g__	s__	Aquatic	Freshwater	Freshwater	163.163	-77.605	1	1	1	1	1	1	1	1	0	1	0	1	1	0	2
MAG427	3300007517_25	d__Bacteria	p__Bacteroidetes	c__Bacteroidia	o__Cytophagales	f__Bernardetiaceae	g__	s__	Aquatic	Freshwater	Freshwater	163.163	-77.605	1	1	1	1	1	1	1	0	0	1	0	0	0	0	2
MAG1512	3300009083_50	d__Bacteria	p__Bacteroidetes	c__Bacteroidia	o__Chitinophagales	f__Chitinophagaceae	g__	s__	Aquatic	Freshwater	Freshwater	163.163	-77.605	1	1	1	1	1	1	1	1	0	0	0	0	0	0	1
MAG965	3300009083_62	d__Bacteria	p__Bacteroidetes	c__Bacteroidia	o__Chitinophagales	f__Saprospiraceae	g__UBA10441	s__	Aquatic	Freshwater	Freshwater	163.163	-77.605	0	0	0	1	1	1	1	0	0	0	0	0	0	0	0
MAG57	3300009083_78	d__Bacteria	p__Bacteroidetes	c__Bacteroidia	o__Chitinophagales	f__Chitinophagaceae	g__UBA1946	s__	Aquatic	Freshwater	Freshwater	163.163	-77.605	1	1	1	0	1	1	1	1	0	0	0	0	0	0	0
MAG554	3300009084_40	d__Bacteria	p__Cyanobacteriota	c__Cyanobacteriia	o__Leptolyngbyales	f__Leptolyngbyaceae	g__	s__	Aquatic	Freshwater	Freshwater	163.163	-77.605	1	1	1	1	1	1	1	1	0	1	0	1	1	0	2
MAG1233	3300009084_42	d__Bacteria	p__Bacteroidetes	c__Bacteroidia	o__Chitinophagales	f__Saprospiraceae	g__UBA10441	s__	Aquatic	Freshwater	Freshwater	163.163	-77.605	1	1	1	1	1	1	1	1	0	1	0	1	1	0	1
MAG595	3300012044_15	d__Bacteria	p__Proteobacteria	c__Gammaproteobacteria	o__Betaproteobacteriales	f__Rhodocyclaceae	g__Dechloromonas	s__	Aquatic	Freshwater	Polar desert sand	163.719	-78.0729	1	1	1	1	1	1	1	1	0	1	0	0	0	0	1
MAG1155	3300013006_31	d__Bacteria	p__Bacteroidetes	c__Bacteroidia	o__Cytophagales	f__Cyclobacteriaceae	g__Algoriphagus	s__	Aquatic	Freshwater	freshwater	-89.701	46.008	2	1	2	1	1	1	1	0	0	1	0	0	1	1	1
MAG1551	3300013014_28	d__Bacteria	p__Bacteroidetes	c__Bacteroidia	o__Cytophagales	f__Cyclobacteriaceae	g__Algoriphagus	s__	Aquatic	Freshwater	freshwater	-89.701	46.008	2	1	2	1	1	1	1	0	0	1	0	0	1	1	1
MAG1505	3300013123_27	d__Bacteria	p__Bacteroidetes	c__Bacteroidia	o__Bacteroidales	f__Lentimicrobiaceae	g__Lentimicrobium	s__	Aquatic	Freshwater	freshwater	29.05	-1.64	1	1	1	1	1	1	1	1	0	1	0	1	0	1	1
MAG115	3300013123_41	d__Bacteria	p__Bacteroidetes	c__Chlorobia	o__Chlorobiales	f__Chlorobiaceae	g__Chlorobaculum	s__	Aquatic	Freshwater	freshwater	29.05	-1.64	0	0	1	1	1	1	1	1	0	1	0	1	1	1	0
MAG124	3300013125_25	d__Bacteria	p__Bacteroidetes	c__Bacteroidia	o__Bacteroidales	f__Lentimicrobiaceae	g__Lentimicrobium	s__	Aquatic	Freshwater	freshwater	29.05	-1.64	1	1	1	1	1	1	1	1	0	1	0	1	0	1	1
MAG849	3300013125_48	d__Bacteria	p__Bacteroidetes	c__Chlorobia	o__Chlorobiales	f__Chlorobiaceae	g__Chlorobaculum	s__	Aquatic	Freshwater	freshwater	29.05	-1.64	1	1	1	1	1	1	1	1	0	1	0	1	1	0	1
MAG429	3300013126_27	d__Bacteria	p__Desulfuromonadota	c__Desulfuromonadia	o__Geobacterales	f__Pelobacteraceae	g__UBA8499	s__	Aquatic	Freshwater	freshwater	29.05	-1.64	1	1	1	1	1	1	1	1	0	1	0	0	0	0	0
MAG411	3300013126_34	d__Bacteria	p__Bacteroidetes	c__Bacteroidia	o__Bacteroidales	f__Lentimicrobiaceae	g__Lentimicrobium	s__	Aquatic	Freshwater	freshwater	29.05	-1.64	1	1	1	1	1	1	1	1	0	1	0	1	0	1	1
MAG782	3300013131_33	d__Bacteria	p__Bacteroidetes	c__Bacteroidia	o__Chitinophagales	f__Saprospiraceae	g__UBA10441	s__	Aquatic	Freshwater	freshwater	29.05	-1.64	1	1	0	0	1	1	1	1	0	1	0	0	1	1	1
MAG1376	3300013136_30	d__Bacteria	p__Bacteroidetes	c__Bacteroidia	o__Bacteroidales	f__Lentimicrobiaceae	g__Lentimicrobium	s__	Aquatic	Freshwater	freshwater	29.05	-1.64	1	1	1	1	1	1	1	1	0	1	0	1	0	0	1
MAG1094	3300013137_37	d__Bacteria	p__Bacteroidetes	c__Bacteroidia	o__Bacteroidales	f__Lentimicrobiaceae	g__Lentimicrobium	s__	Aquatic	Freshwater	freshwater	29.05	-1.64	1	1	1	1	1	1	1	1	0	1	0	1	0	1	1
MAG759	3300013137_63	d__Bacteria	p__Bacteroidetes	c__Chlorobia	o__Chlorobiales	f__Chlorobiaceae	g__Chlorobaculum	s__	Aquatic	Freshwater	freshwater	29.05	-1.64	1	1	1	1	1	1	1	1	0	1	0	1	1	1	1
MAG534	3300013138_37	d__Bacteria	p__Bacteroidetes	c__Bacteroidia	o__Bacteroidales	f__Lentimicrobiaceae	g__Lentimicrobium	s__	Aquatic	Freshwater	freshwater	29.05	-1.64	1	1	1	1	1	1	1	1	0	1	0	1	0	1	1
MAG1472	3300014060_46	d__Bacteria	p__Proteobacteria	c__Zetaproteobacteria	o__Mariprofundales	f__Mariprofundaceae	g__UBA1543	s__GCA_001873825	Aquatic	Freshwater	Freshwater	-110.08	38.938	1	1	1	0	1	1	1	0	0	0	0	0	0	0	0
MAG193	3300015360_47	d__Bacteria	p__Bacteroidetes	c__Bacteroidia	o__Cytophagales	f__Spirosomaceae	g__	s__	Aquatic	Freshwater	freshwater microbial mat	161.59	-77.5281	1	1	1	1	1	1	0	1	0	0	0	0	0	0	0
MAG136	3300015360_49	d__Bacteria	p__Bacteroidetes	c__Bacteroidia	o__Chitinophagales	f__Saprospiraceae	g__	s__	Aquatic	Freshwater	freshwater microbial mat	161.59	-77.5281	1	1	1	1	1	1	1	1	0	1	0	1	1	1	0
MAG132	3300015370_13	d__Bacteria	p__Proteobacteria	c__Gammaproteobacteria	o__Methylococcales	f__Methylomonadaceae	g__Methylomicrobium_A	s__	Aquatic	Freshwater	Groundwater	16.66	57.4344	1	1	1	1	1	1	1	1	0	1	0	1	1	1	2
MAG1540	3300017434_8	d__Bacteria	p__Proteobacteria	c__Gammaproteobacteria	o__Betaproteobacteriales	f__Gallionellaceae	g__Gallionella	s__	Aquatic	Freshwater	Wastewater	5.919	52.2278	1	1	1	1	1	1	1	1	0	1	0	2	1	0	0
MAG909	3300017518_24	d__Bacteria	p__Bacteroidetes	c__Bacteroidia	o__Flavobacteriales	f__Crocinitomicaceae	g__Fluviicola	s__	Aquatic	Freshwater	Glacier valley	-81.583	81.017	1	1	1	1	1	1	1	1	0	1	0	1	1	1	2
MAG1530	3300017518_24	d__Bacteria	p__Bacteroidetes	c__Bacteroidia	o__Flavobacteriales	f__Crocinitomicaceae	g__Fluviicola	s__	Aquatic	Freshwater	Glacier valley	-81.583	81.017	2	1	1	1	1	1	1	1	0	1	0	0	1	1	0
MAG1235	3300017522_8	d__Bacteria	p__Proteobacteria	c__Gammaproteobacteria	o__Methylococcales	f__Methylococcaceae	g__Methyloterricola	s__	Aquatic	Freshwater	Freshwater	25.1	61.2	2	1	1	1	1	1	1	2	0	1	0	0	1	0	0
MAG642	3300017522_8	d__Bacteria	p__Proteobacteria	c__Gammaproteobacteria	o__Methylococcales	f__Methylococcaceae	g__Methyloterricola	s__	Aquatic	Freshwater	Freshwater	25.1	61.2	2	1	1	1	1	1	1	1	0	1	0	0	1	0	0
MAG853	3300020084_37	d__Bacteria	p__Bacteroidetes	c__Bacteroidia	o__Chitinophagales	f__Chitinophagaceae	g__	s__	Aquatic	Freshwater	freshwater lake	29.4853	-4.9054	1	1	1	0	1	1	1	0	0	0	0	0	0	0	0
MAG1205	3300020183_27	d__Bacteria	p__Bacteroidetes	c__Bacteroidia	o__Chitinophagales	f__Chitinophagaceae	g__	s__	Aquatic	Freshwater	freshwater lake	29.9042	-6.4446	1	1	1	0	1	1	1	0	0	1	0	0	1	1	0
MAG1307	3300020190_31	d__Bacteria	p__Bacteroidetes	c__Bacteroidia	o__Chitinophagales	f__Chitinophagaceae	g__	s__	Aquatic	Freshwater	freshwater lake	29.8102	-6.0012	1	1	1	0	1	1	1	0	0	1	0	0	1	1	0
MAG527	3300020192_25	d__Bacteria	p__Bacteroidetes	c__Bacteroidia	o__Chitinophagales	f__Saprospiraceae	g__UBA2329	s__	Aquatic	Freshwater	freshwater microbial mat	161.59	-77.5281	1	1	1	1	1	1	1	1	0	0	0	0	0	0	1
MAG1443	3300020192_37	d__Bacteria	p__Bacteroidetes	c__Bacteroidia	o__Chitinophagales	f__Saprospiraceae	g__	s__	Aquatic	Freshwater	freshwater microbial mat	161.59	-77.5281	1	1	1	1	1	1	1	1	0	1	0	1	1	1	0
MAG471	3300020201_26	d__Bacteria	p__Bacteroidetes	c__Bacteroidia	o__Cytophagales	f__Microscillaceae	g__	s__	Aquatic	Freshwater	freshwater microbial mat	161.59	-77.5281	2	1	0	1	1	1	1	1	0	0	0	0	0	0	0
MAG896	3300020204_32	d__Bacteria	p__Bacteroidetes	c__Bacteroidia	o__Chitinophagales	f__Chitinophagaceae	g__	s__	Aquatic	Freshwater	freshwater lake	29.9408	-6.4662	1	1	1	0	1	1	1	0	0	1	0	0	1	1	0
MAG1461	3300020213_14	d__Bacteria	p__Bacteroidetes	c__Bacteroidia	o__Chitinophagales	f__Saprospiraceae	g__	s__	Aquatic	Freshwater	freshwater microbial mat	161.59	-77.5281	1	1	1	1	1	1	1	1	0	1	0	1	1	1	0
MAG505	3300020219_15	d__Bacteria	p__Bacteroidetes	c__Bacteroidia	o__Chitinophagales	f__Saprospiraceae	g__UBA2329	s__	Aquatic	Freshwater	freshwater microbial mat	161.59	-77.5281	1	1	1	1	1	1	1	1	0	0	0	0	0	0	1
MAG1450	3300020219_20	d__Bacteria	p__Bacteroidetes	c__Bacteroidia	o__Chitinophagales	f__Saprospiraceae	g__	s__	Aquatic	Freshwater	freshwater microbial mat	161.59	-77.5281	1	1	1	1	1	1	1	1	0	1	0	1	1	1	0
MAG793	3300020220_47	d__Bacteria	p__Bacteroidetes	c__Bacteroidia	o__Chitinophagales	f__Chitinophagaceae	g__	s__	Aquatic	Freshwater	freshwater lake	29.658	-6.1786	1	1	1	0	1	1	1	0	0	1	0	0	1	1	0
MAG872	3300020222_46	d__Bacteria	p__Bacteroidetes	c__Bacteroidia	o__Chitinophagales	f__Chitinophagaceae	g__	s__	Aquatic	Freshwater	freshwater lake	29.4853	-4.9054	1	1	1	0	1	1	1	0	0	1	0	0	1	1	0
MAG1457	3300020603_46	d__Bacteria	p__Bacteroidetes	c__Bacteroidia	o__Chitinophagales	f__Chitinophagaceae	g__	s__	Aquatic	Freshwater	freshwater lake	29.4853	-4.9054	1	1	1	0	1	1	1	0	0	0	0	0	0	0	0
MAG242	3300020679_2	d__Bacteria	p__Bacteroidetes	c__Chlorobia	o__Chlorobiales	f__Chlorobiaceae	g__Chlorobium	s__	Aquatic	Freshwater	Freshwater	-89.686	46.041	1	1	1	0	1	1	1	1	0	1	0	0	1	1	0
MAG1608	3300020683_2	d__Bacteria	p__Bacteroidetes	c__Chlorobia	o__Chlorobiales	f__Chlorobiaceae	g__Chlorobium	s__	Aquatic	Freshwater	Freshwater	-89.686	46.041	1	1	1	0	1	1	1	1	0	1	0	0	1	1	0
MAG257	3300020686_1	d__Bacteria	p__Bacteroidetes	c__Chlorobia	o__Chlorobiales	f__Chlorobiaceae	g__Chlorobium	s__	Aquatic	Freshwater	Freshwater	-89.686	46.041	1	1	1	0	1	1	1	1	0	1	0	0	1	1	0
MAG663	3300020688_2	d__Bacteria	p__Bacteroidetes	c__Chlorobia	o__Chlorobiales	f__Chlorobiaceae	g__Chlorobium	s__	Aquatic	Freshwater	Freshwater	-89.686	46.041	1	1	1	0	1	1	1	1	0	1	0	0	1	1	0
MAG407	3300020691_2	d__Bacteria	p__Bacteroidetes	c__Chlorobia	o__Chlorobiales	f__Chlorobiaceae	g__Chlorobium	s__	Aquatic	Freshwater	Freshwater	-89.686	46.041	1	1	1	0	1	1	1	1	0	1	0	0	1	1	0
MAG875	3300020695_3	d__Bacteria	p__Bacteroidetes	c__Chlorobia	o__Chlorobiales	f__Chlorobiaceae	g__Chlorobium	s__	Aquatic	Freshwater	Freshwater	-89.686	46.041	1	1	1	0	1	1	1	1	0	1	0	0	1	1	0
MAG767	3300020698_2	d__Bacteria	p__Bacteroidetes	c__Chlorobia	o__Chlorobiales	f__Chlorobiaceae	g__Chlorobium	s__	Aquatic	Freshwater	Freshwater	-89.686	46.041	1	1	1	0	1	1	1	1	0	1	0	0	1	1	0
MAG1121	3300020707_2	d__Bacteria	p__Bacteroidetes	c__Chlorobia	o__Chlorobiales	f__Chlorobiaceae	g__Chlorobium	s__	Aquatic	Freshwater	Freshwater	-89.686	46.041	1	1	1	0	1	1	1	1	0	1	0	0	1	1	0
MAG564	3300020710_1	d__Bacteria	p__Bacteroidetes	c__Chlorobia	o__Chlorobiales	f__Chlorobiaceae	g__Chlorobium	s__	Aquatic	Freshwater	Freshwater	-89.686	46.041	1	1	1	0	1	1	1	1	0	1	0	0	1	1	0
MAG1575	3300020712_5	d__Bacteria	p__Bacteroidetes	c__Chlorobia	o__Chlorobiales	f__Chlorobiaceae	g__Chlorobium	s__	Aquatic	Freshwater	Freshwater	-89.686	46.041	1	1	1	0	1	1	1	1	0	1	0	0	1	1	0
MAG591	3300020713_1	d__Bacteria	p__Bacteroidetes	c__Chlorobia	o__Chlorobiales	f__Chlorobiaceae	g__Chlorobium	s__	Aquatic	Freshwater	Freshwater	-89.686	46.041	1	1	1	0	1	1	1	1	0	1	0	0	1	1	0
MAG1615	3300020717_6	d__Bacteria	p__Bacteroidetes	c__Chlorobia	o__Chlorobiales	f__Chlorobiaceae	g__Chlorobium	s__	Aquatic	Freshwater	Freshwater	-89.686	46.041	1	1	1	0	1	1	1	1	0	1	0	0	1	1	0
MAG215	3300020720_6	d__Bacteria	p__Bacteroidetes	c__Chlorobia	o__Chlorobiales	f__Chlorobiaceae	g__Chlorobium	s__	Aquatic	Freshwater	Freshwater	-89.686	46.041	1	1	1	0	1	1	1	1	0	1	0	0	1	1	0
MAG984	3300020721_3	d__Bacteria	p__Bacteroidetes	c__Chlorobia	o__Chlorobiales	f__Chlorobiaceae	g__Chlorobium	s__	Aquatic	Freshwater	Freshwater	-89.686	46.041	1	1	1	0	1	1	1	1	0	1	0	0	1	1	0
MAG1011	3300020722_2	d__Bacteria	p__Bacteroidetes	c__Chlorobia	o__Chlorobiales	f__Chlorobiaceae	g__Chlorobium	s__	Aquatic	Freshwater	Freshwater	-89.686	46.041	1	1	1	0	1	1	1	1	0	1	0	0	1	1	0
MAG686	3300020730_4	d__Bacteria	p__Bacteroidetes	c__Chlorobia	o__Chlorobiales	f__Chlorobiaceae	g__Chlorobium	s__	Aquatic	Freshwater	Freshwater	-89.686	46.041	1	1	1	0	1	1	1	1	0	1	0	0	1	1	0
MAG499	3300020733_4	d__Bacteria	p__Bacteroidetes	c__Chlorobia	o__Chlorobiales	f__Chlorobiaceae	g__Chlorobium	s__	Aquatic	Freshwater	Freshwater	-89.686	46.041	1	1	1	0	1	1	1	1	0	1	0	0	1	1	0
MAG111	3300020735_6	d__Bacteria	p__Bacteroidetes	c__Chlorobia	o__Chlorobiales	f__Chlorobiaceae	g__Chlorobium	s__	Aquatic	Freshwater	Freshwater	-89.686	46.041	1	1	1	0	1	1	1	1	0	1	0	0	1	1	0
MAG994	3300021092_26	d__Bacteria	p__Bacteroidetes	c__Bacteroidia	o__Chitinophagales	f__Chitinophagaceae	g__	s__	Aquatic	Freshwater	freshwater lake	29.658	-6.1786	1	1	1	0	1	1	1	0	0	1	0	0	1	1	0
MAG274	3300021093_31	d__Bacteria	p__Bacteroidetes	c__Bacteroidia	o__Chitinophagales	f__Chitinophagaceae	g__	s__	Aquatic	Freshwater	freshwater lake	29.514	-5.5789	1	1	1	0	1	1	1	0	0	1	0	0	1	1	0
MAG721	3300021116_2	d__Bacteria	p__Bacteroidetes	c__Chlorobia	o__Chlorobiales	f__Chlorobiaceae	g__Chlorobium	s__	Aquatic	Freshwater	Freshwater	-89.686	46.041	1	1	1	0	1	1	1	1	0	1	0	0	1	1	0
MAG1585	3300021120_3	d__Bacteria	p__Bacteroidetes	c__Chlorobia	o__Chlorobiales	f__Chlorobiaceae	g__Chlorobium	s__	Aquatic	Freshwater	Freshwater	-89.686	46.041	1	1	1	0	1	1	1	1	0	1	0	0	1	1	0
MAG971	3300021123_2	d__Bacteria	p__Bacteroidetes	c__Chlorobia	o__Chlorobiales	f__Chlorobiaceae	g__Chlorobium	s__	Aquatic	Freshwater	Freshwater	-89.686	46.041	1	1	1	0	1	1	1	1	0	1	0	0	1	1	0
MAG1331	3300021125_2	d__Bacteria	p__Bacteroidetes	c__Chlorobia	o__Chlorobiales	f__Chlorobiaceae	g__Chlorobium	s__	Aquatic	Freshwater	Freshwater	-89.686	46.041	1	1	1	0	1	1	1	1	0	1	0	0	1	1	0
MAG198	3300021126_3	d__Bacteria	p__Bacteroidetes	c__Chlorobia	o__Chlorobiales	f__Chlorobiaceae	g__Chlorobium	s__	Aquatic	Freshwater	Freshwater	-89.686	46.041	1	1	1	0	1	1	1	1	0	1	0	0	1	1	0
MAG29	3300021128_1	d__Bacteria	p__Bacteroidetes	c__Chlorobia	o__Chlorobiales	f__Chlorobiaceae	g__Chlorobium	s__	Aquatic	Freshwater	Freshwater	-89.686	46.041	1	1	1	0	1	1	1	1	0	1	0	0	1	1	0
MAG356	3300021130_4	d__Bacteria	p__Bacteroidetes	c__Chlorobia	o__Chlorobiales	f__Chlorobiaceae	g__Chlorobium	s__	Aquatic	Freshwater	Freshwater	-89.686	46.041	1	1	1	0	1	1	1	1	0	1	0	0	1	1	0
MAG214	3300021135_7	d__Bacteria	p__Bacteroidetes	c__Chlorobia	o__Chlorobiales	f__Chlorobiaceae	g__Chlorobium	s__	Aquatic	Freshwater	Freshwater	-89.686	46.041	1	1	1	0	1	1	1	1	0	1	0	0	1	1	0
MAG2	3300021424_24	d__Bacteria	p__Bacteroidetes	c__Bacteroidia	o__Chitinophagales	f__Chitinophagaceae	g__	s__	Aquatic	Freshwater	freshwater lake	29.9194	-5.7366	1	1	1	0	1	1	1	0	0	0	0	0	0	0	0
MAG1164	3300021515_3	d__Bacteria	p__Bacteroidetes	c__Bacteroidia	o__Chitinophagales	f__Saprospiraceae	g__UBA2329	s__	Aquatic	Freshwater	freshwater microbial mat	161.59	-77.5281	1	1	1	1	1	1	1	1	0	1	0	1	1	1	1
MAG555	3300021518_6	d__Bacteria	p__Bacteroidetes	c__Bacteroidia	o__Chitinophagales	f__Saprospiraceae	g__UBA2329	s__	Aquatic	Freshwater	Freshwater sediment	121.232	-2.651	1	1	1	1	1	1	1	1	0	0	0	0	0	0	1
MAG735	3300024280_1	d__Bacteria	p__Proteobacteria	c__Gammaproteobacteria	o__Betaproteobacteriales	f__Burkholderiaceae	g__JOSHI-001	s__	Aquatic	Freshwater	Freshwater	-89.9778	29.8571	2	0	1	0	1	1	1	1	0	1	0	0	1	1	0
MAG610	3300024285_1	d__Bacteria	p__Proteobacteria	c__Gammaproteobacteria	o__Betaproteobacteriales	f__Burkholderiaceae	g__JOSHI-001	s__	Aquatic	Freshwater	Freshwater	-89.9778	29.8571	2	0	1	0	1	1	1	1	0	0	0	0	0	0	0
MAG1550	3300024311_1	d__Bacteria	p__Proteobacteria	c__Gammaproteobacteria	o__Betaproteobacteriales	f__Burkholderiaceae	g__JOSHI-001	s__	Aquatic	Freshwater	Freshwater	-89.9778	29.8571	2	0	1	0	1	1	1	1	0	0	0	0	0	0	0
MAG1154	3300024504_1	d__Bacteria	p__Proteobacteria	c__Alphaproteobacteria	o__Reyranellales	f__Reyranellaceae	g__Reyranella	s__	Aquatic	Freshwater	Freshwater	-81.6053	31.4271	0	0	1	0	1	1	1	1	0	1	0	1	1	0	0
MAG714	3300024514_1	d__Bacteria	p__Proteobacteria	c__Alphaproteobacteria	o__Reyranellales	f__Reyranellaceae	g__Reyranella	s__	Aquatic	Freshwater	Freshwater	-81.6053	31.4271	1	1	1	0	1	1	1	1	0	1	0	1	1	0	1
MAG138	3300024897_1	d__Bacteria	p__Proteobacteria	c__Gammaproteobacteria	o__Methylococcales	f__Methylomonadaceae	g__Methylobacter_A	s__	Aquatic	Freshwater	Freshwater Sediment	-122.16	48.3807	2	1	1	1	1	1	1	1	0	1	0	0	1	1	0
MAG438	3300024898_1	d__Bacteria	p__Proteobacteria	c__Gammaproteobacteria	o__Methylococcales	f__Methylomonadaceae	g__Methylobacter_A	s__	Aquatic	Freshwater	Freshwater Sediment	-122.16	48.3807	2	1	1	1	1	1	1	1	0	1	0	0	1	1	0
MAG656	3300024899_1	d__Bacteria	p__Proteobacteria	c__Gammaproteobacteria	o__Methylococcales	f__Methylomonadaceae	g__Methylobacter_A	s__	Aquatic	Freshwater	Freshwater Sediment	-122.16	48.3807	2	1	1	1	1	1	1	1	0	1	0	0	1	1	0
MAG903	3300024905_1	d__Bacteria	p__Proteobacteria	c__Gammaproteobacteria	o__Methylococcales	f__Methylomonadaceae	g__Methylobacter_A	s__	Aquatic	Freshwater	Freshwater Sediment	-122.16	48.3807	2	1	1	1	1	1	1	1	0	1	0	0	1	1	0
MAG850	3300024911_1	d__Bacteria	p__Proteobacteria	c__Gammaproteobacteria	o__Methylococcales	f__Methylomonadaceae	g__Methylobacter_A	s__	Aquatic	Freshwater	Freshwater	-122.16	48.3807	2	1	1	1	1	1	1	1	0	1	0	0	1	1	0
MAG145	3300024922_4	d__Bacteria	p__Proteobacteria	c__Gammaproteobacteria	o__Betaproteobacteriales	f__Rhodocyclaceae	g__Dechloromonas	s__	Aquatic	Freshwater	Freshwater Sediment	-122.16	48.3807	1	1	1	1	1	1	1	1	0	1	0	1	0	1	1
MAG1040	3300024939_3	d__Bacteria	p__Proteobacteria	c__Gammaproteobacteria	o__Methylococcales	f__Methylomonadaceae	g__Methylobacter	s__	Aquatic	Freshwater	Freshwater Sediment	-122.16	48.3807	1	1	1	1	1	1	1	1	0	1	0	1	1	1	1
MAG1199	3300024953_8	d__Bacteria	p__Proteobacteria	c__Gammaproteobacteria	o__Betaproteobacteriales	f__Rhodocyclaceae	g__Dechloromonas	s__	Aquatic	Freshwater	Freshwater Sediment	-122.16	48.3807	1	1	1	1	1	1	1	1	0	1	0	1	0	1	1
MAG148	3300024954_3	d__Bacteria	p__Proteobacteria	c__Gammaproteobacteria	o__Methylococcales	f__Methylomonadaceae	g__Methylobacter	s__	Aquatic	Freshwater	Freshwater	-122.16	48.3807	1	1	1	1	1	1	1	1	0	1	0	1	1	1	1
MAG22	3300024956_3	d__Bacteria	p__Bacteroidetes	c__Bacteroidia	o__Flavobacteriales	f__Flavobacteriaceae	g__Flavobacterium	s__	Aquatic	Freshwater	Freshwater Sediment	-122.16	48.3807	1	1	1	1	1	1	1	1	0	1	0	1	1	1	0
MAG795	3300024961_3	d__Bacteria	p__Proteobacteria	c__Gammaproteobacteria	o__Methylococcales	f__Methylomonadaceae	g__Methylobacter	s__	Aquatic	Freshwater	Freshwater Sediment	-122.16	48.3807	1	1	1	1	1	1	1	1	0	1	0	1	1	1	1
MAG980	3300024975_5	d__Bacteria	p__Bacteroidetes	c__Bacteroidia	o__Flavobacteriales	f__Flavobacteriaceae	g__Flavobacterium	s__	Aquatic	Freshwater	Freshwater Sediment	-122.16	48.3807	1	1	1	1	1	1	1	1	0	1	0	1	1	1	0
MAG751	3300025378_1	d__Bacteria	p__Proteobacteria	c__Gammaproteobacteria	o__Methylococcales	f__Methylomonadaceae	g__Methylovulum	s__	Aquatic	Freshwater	Freshwater	-89.6063	46.0072	1	1	1	1	1	1	1	1	0	0	0	0	0	0	1
MAG1238	3300025395_2	d__Bacteria	p__Bacteroidetes	c__Chlorobia	o__Chlorobiales	f__Chlorobiaceae	g__Chlorobium	s__	Aquatic	Freshwater	Freshwater	-89.6063	46.0072	1	1	1	0	1	1	1	1	0	1	0	0	1	1	0
MAG1093	3300025410_2	d__Bacteria	p__Bacteroidetes	c__Chlorobia	o__Chlorobiales	f__Chlorobiaceae	g__Chlorobium	s__	Aquatic	Freshwater	Freshwater	-89.6063	46.0072	1	1	1	0	1	1	1	1	0	1	0	0	1	1	0
MAG893	3300025420_3	d__Bacteria	p__Bacteroidetes	c__Chlorobia	o__Chlorobiales	f__Chlorobiaceae	g__Chlorobium	s__	Aquatic	Freshwater	Freshwater	-89.6063	46.0072	1	1	1	0	1	1	1	1	0	1	0	0	1	1	0
MAG220	3300025436_3	d__Bacteria	p__Proteobacteria	c__Gammaproteobacteria	o__Methylococcales	f__Methylomonadaceae	g__KS41	s__	Aquatic	Freshwater	Freshwater	-89.6063	46.0072	2	1	1	1	1	1	1	1	0	1	0	0	1	1	0
MAG440	3300025447_6	d__Bacteria	p__Proteobacteria	c__Gammaproteobacteria	o__Methylococcales	f__Methylomonadaceae	g__KS41	s__	Aquatic	Freshwater	Freshwater	-89.6063	46.0072	2	1	1	1	1	1	1	1	0	0	0	0	0	0	0
MAG59	3300025476_3	d__Bacteria	p__Proteobacteria	c__Gammaproteobacteria	o__Methylococcales	f__Methylomonadaceae	g__KS41	s__	Aquatic	Freshwater	Freshwater	-89.6063	46.0072	2	1	1	1	1	1	1	1	0	0	0	0	0	0	0
MAG1330	3300025591_2	d__Bacteria	p__Proteobacteria	c__Gammaproteobacteria	o__Methylococcales	f__Methylococcaceae	g__Methyloterricola	s__	Aquatic	Freshwater	Freshwater	-89.6063	46.0072	2	1	1	1	1	1	1	1	0	0	0	0	0	0	0
MAG152	3300025779_1	d__Bacteria	p__Bacteroidetes	c__Chlorobia	o__Chlorobiales	f__Chlorobiaceae	g__Chlorobium	s__	Aquatic	Freshwater	Freshwater	-89.6063	46.0072	1	1	1	0	1	1	1	1	0	1	0	0	1	1	0
MAG1305	3300025788_3	d__Bacteria	p__Bacteroidetes	c__Chlorobia	o__Chlorobiales	f__Chlorobiaceae	g__Chlorobium	s__	Aquatic	Freshwater	Freshwater	-89.6063	46.0072	1	1	1	0	1	1	1	1	0	1	0	0	1	1	0
MAG1293	3300026473_1	d__Bacteria	p__Proteobacteria	c__Alphaproteobacteria	o__Reyranellales	f__Reyranellaceae	g__Reyranella	s__	Aquatic	Freshwater	Freshwater	-81.6053	31.4271	1	1	1	0	1	1	1	1	0	0	0	0	0	0	1
MAG775	3300027339_2	d__Bacteria	p__Proteobacteria	c__Gammaproteobacteria	o__Betaproteobacteriales	f__Burkholderiaceae	g__JOSHI-001	s__	Aquatic	Freshwater	Freshwater	-89.9778	29.8571	2	1	1	0	1	1	1	1	0	1	0	0	1	1	0
MAG1442	3300027503_6	d__Bacteria	p__Bacteroidetes	c__Bacteroidia	o__Chitinophagales	f__Saprospiraceae	g__Haliscomenobacter	s__	Aquatic	Freshwater	Freshwater	-81.6053	31.4271	1	1	1	0	1	1	1	1	0	1	0	0	1	1	1
MAG694	3300027679_3	d__Bacteria	p__Bacteroidetes	c__Bacteroidia	o__Cytophagales	f__Cyclobacteriaceae	g__Algoriphagus	s__	Aquatic	Freshwater	Freshwater lake	-86.5698	43.1998	2	1	2	1	1	1	1	0	0	0	0	0	0	0	1
MAG941	3300027722_3	d__Bacteria	p__Bacteroidetes	c__Ignavibacteria	o__SJA-28	f__OLB5	g__	s__	Aquatic	Freshwater	Freshwater sediment	-99.1001	47.0956	1	1	1	1	1	1	1	1	0	1	0	1	1	1	1
MAG315	3300027739_14	d__Bacteria	p__Bacteroidetes	c__Chlorobia	o__Chlorobiales	f__Chlorobiaceae	g__Chlorobium	s__Chlorobium limicola_A	Aquatic	Freshwater	Freshwater	-3.1724	55.9225	1	1	1	1	1	1	1	1	0	1	0	1	1	1	1
MAG1467	3300027760_16	d__Bacteria	p__Bacteroidetes	c__Bacteroidia	o__Chitinophagales	f__Saprospiraceae	g__	s__	Aquatic	Freshwater	Freshwater lake	-72.0994	45.4091	1	1	1	0	1	1	1	1	0	0	0	0	0	0	1
MAG1043	3300027763_4	d__Bacteria	p__Bacteroidetes	c__Bacteroidia	o__Chitinophagales	f__Saprospiraceae	g__	s__	Aquatic	Freshwater	Freshwater lake	-71.2508	48.2311	1	1	1	0	1	1	1	1	0	1	0	0	1	1	1
MAG912	3300027792_1	d__Bacteria	p__Bacteroidetes	c__Bacteroidia	o__Bacteroidales	f__BBW3	g__UBA8529	s__	Aquatic	Freshwater	Freshwater sediment	-99.1044	47.0991	1	1	1	0	1	1	1	1	0	1	0	1	1	1	0
MAG35	3300027806_15	d__Bacteria	p__Proteobacteria	c__Gammaproteobacteria	o__Betaproteobacteriales	f__Ga0077523	g__Ga0077523	s__	Aquatic	Freshwater	Freshwater lake	-83.2941	41.6996	1	1	1	0	1	1	1	1	0	1	0	0	1	1	0
MAG1588	3300027819_25	d__Bacteria	p__Proteobacteria	c__Gammaproteobacteria	o__Methylococcales	f__Methylomonadaceae	g__Methylovulum	s__Methylovulum miyakonense	Aquatic	Freshwater	Groundwater	-73.6044	43.0994	1	1	1	0	1	1	1	1	0	1	0	1	1	1	0
MAG1266	3300027823_9	d__Bacteria	p__Bacteroidetes	c__Bacteroidia	o__Chitinophagales	f__Saprospiraceae	g__UBA10441	s__	Aquatic	Freshwater	Freshwater	163.163	-77.605	1	1	1	1	1	1	1	1	0	1	0	1	1	0	1
MAG316	3300027850_25	d__Bacteria	p__Bacteroidetes	c__Bacteroidia	o__Chitinophagales	f__Saprospiraceae	g__UBA10441	s__	Aquatic	Freshwater	Freshwater	163.163	-77.605	1	1	1	1	1	1	1	1	0	1	0	1	1	1	1
MAG939	3300027878_25	d__Bacteria	p__Bacteroidetes	c__Bacteroidia	o__Chitinophagales	f__Saprospiraceae	g__UBA10441	s__	Aquatic	Freshwater	Freshwater	163.163	-77.605	1	1	1	1	1	1	1	1	0	1	0	1	1	2	1
MAG46	3300027878_27	d__Bacteria	p__Bacteroidetes	c__Bacteroidia	o__Chitinophagales	f__Chitinophagaceae	g__UBA1946	s__	Aquatic	Freshwater	Freshwater	163.163	-77.605	1	1	1	0	1	1	1	1	0	1	0	0	1	1	0
MAG1364	3300027878_32	d__Bacteria	p__Bacteroidetes	c__Bacteroidia	o__Chitinophagales	f__Chitinophagaceae	g__	s__	Aquatic	Freshwater	Freshwater	163.163	-77.605	1	1	1	1	1	1	1	1	0	1	0	1	1	0	1
MAG599	3300027878_35	d__Bacteria	p__Bacteroidetes	c__Bacteroidia	o__Chitinophagales	f__Saprospiraceae	g__UBA10441	s__	Aquatic	Freshwater	Freshwater	163.163	-77.605	0	0	1	0	1	1	1	1	0	1	0	1	1	1	0
MAG1066	3300027878_35	d__Bacteria	p__Bacteroidetes	c__Bacteroidia	o__Chitinophagales	f__Saprospiraceae	g__UBA10441	s__	Aquatic	Freshwater	Freshwater	163.163	-77.605	2	1	0	0	1	1	1	1	0	1	0	0	1	1	1
MAG672	3300027878_65	d__Bacteria	p__Bacteroidetes	c__Bacteroidia	o__Chitinophagales	f__Saprospiraceae	g__UBA10441	s__	Aquatic	Freshwater	Freshwater	163.163	-77.605	1	0	1	1	1	1	1	1	0	0	0	0	0	0	0
MAG1161	3300027878_65	d__Bacteria	p__Bacteroidetes	c__Bacteroidia	o__Chitinophagales	f__Saprospiraceae	g__UBA10441	s__	Aquatic	Freshwater	Freshwater	163.163	-77.605	0	0	0	0	1	1	1	0	0	0	0	0	0	0	0
MAG541	3300027963_13	d__Bacteria	p__Bacteroidetes	c__Bacteroidia	o__Cytophagales	f__Cyclobacteriaceae	g__Algoriphagus	s__	Aquatic	Freshwater	Freshwater lake	-72.0994	45.4091	1	1	1	0	1	1	1	0	0	1	0	0	1	1	1
MAG1410	3300027970_24	d__Bacteria	p__Bacteroidetes	c__Bacteroidia	o__Cytophagales	f__	g__	s__	Aquatic	Freshwater	freshwater	-1.8737	39.9879	1	1	1	1	1	1	1	1	0	0	0	0	0	0	0
MAG1593	3300028091_2	d__Bacteria	p__Proteobacteria	c__Alphaproteobacteria	o__Reyranellales	f__Reyranellaceae	g__Reyranella	s__	Aquatic	Freshwater	Freshwater	-89.9778	29.8571	1	1	1	0	1	1	1	1	0	0	0	0	0	0	0
MAG1083	3300028103_1	d__Bacteria	p__Proteobacteria	c__Alphaproteobacteria	o__Reyranellales	f__Reyranellaceae	g__Reyranella	s__	Aquatic	Freshwater	Freshwater	-81.6053	31.4271	1	1	1	0	1	1	1	1	0	1	0	1	1	0	1
MAG1134	3300028275_1	d__Bacteria	p__Proteobacteria	c__Alphaproteobacteria	o__Reyranellales	f__Reyranellaceae	g__Reyranella	s__	Aquatic	Freshwater	Freshwater	-81.6053	31.4271	1	1	1	0	1	1	1	1	0	0	0	0	0	0	1
MAG1110	3300028553_25	d__Bacteria	p__Bacteroidetes	c__Chlorobia	o__Chlorobiales	f__Chlorobiaceae	g__Chlorobium	s__Chlorobium phaeoclathratiforme	Aquatic	Freshwater	freshwater	-1.8737	39.9879	1	2	1	1	1	1	1	1	0	1	0	1	1	1	2
MAG1526	3300028581_33	d__Bacteria	p__Bacteroidetes	c__Chlorobia	o__Chlorobiales	f__Chlorobiaceae	g__Chlorobium	s__Chlorobium phaeoclathratiforme	Aquatic	Freshwater	freshwater	-1.8737	39.9879	1	2	1	1	1	1	1	1	0	1	0	1	1	1	2
MAG1397	3300029818_6	d__Bacteria	p__Proteobacteria	c__Gammaproteobacteria	o__Enterobacterales	f__Alteromonadaceae	g__Rheinheimera	s__GCA_002840125	Aquatic	Freshwater	Groundwater	141.859	45.0453	1	1	1	0	1	2	1	2	0	1	0	0	1	3	1
MAG855	3300029898_8	d__Bacteria	p__Bacteroidetes	c__Bacteroidia	o__Sphingobacteriales	f__	g__	s__	Aquatic	Freshwater	Cryconite	-38.51	65.41	1	1	1	1	1	1	1	1	0	0	0	0	0	0	0
MAG359	3300029900_10	d__Bacteria	p__Bacteroidetes	c__Bacteroidia	o__Sphingobacteriales	f__	g__	s__	Aquatic	Freshwater	Cryconite	-38.51	65.41	1	1	1	1	1	1	1	1	0	0	0	0	0	0	0
MAG515	3300000500_2	d__Bacteria	p__Bacteroidetes	c__Chlorobia	o__Chlorobiales	f__Chloroherpetonaceae	g__	s__	Aquatic	Marine	Salt Marsh	-70.6358	41.5759	1	1	1	1	1	1	1	1	0	0	0	0	0	0	1
MAG1079	3300005722_2	d__Bacteria	p__Bacteroidetes	c__Bacteroidia	o__Flavobacteriales	f__Flavobacteriaceae	g__BACL21	s__	Aquatic	Marine	Marine	-158	22.75	1	1	1	1	1	1	1	1	0	1	0	1	1	1	2
MAG1057	3300007345_9	d__Bacteria	p__Proteobacteria	c__Gammaproteobacteria	o__Enterobacterales	f__Alteromonadaceae	g__Rheinheimera	s__	Aquatic	Marine	Aqueous	-75.2499	39.1302	1	1	1	0	1	1	1	1	0	1	0	0	1	1	0
MAG788	3300007640_7	d__Bacteria	p__Proteobacteria	c__Gammaproteobacteria	o__Enterobacterales	f__Alteromonadaceae	g__Rheinheimera	s__	Aquatic	Marine	Aqueous	-75.2883	39.1493	1	1	1	0	1	1	1	1	0	1	0	0	1	1	0
MAG1085	3300010153_7	d__Bacteria	p__Bacteroidetes	c__Bacteroidia	o__Flavobacteriales	f__koll-22	g__BRH-c54	s__GCA_002359215	Aquatic	Marine	Marine	-76.63	-16.21	1	1	1	0	1	1	1	0	0	1	0	0	1	1	0
MAG1319	3300010153_8	d__Bacteria	p__Bacteroidetes	c__Bacteroidia	o__Flavobacteriales	f__Flavobacteriaceae	g__Aequorivita	s__GCA_002364215	Aquatic	Marine	Marine	-76.63	-16.21	1	1	1	1	1	1	1	1	0	1	0	0	0	0	2
MAG1296	3300012928_3	d__Bacteria	p__Bacteroidetes	c__Bacteroidia	o__	f__	g__	s__	Aquatic	Marine	surface seawater	-97.0511	2.0416	1	1	1	1	1	1	1	0	0	1	0	1	1	1	0
MAG1096	3300012928_3	d__Bacteria	p__Bacteroidetes	c__Bacteroidia	o__	f__	g__	s__	Aquatic	Marine	surface seawater	-97.0511	2.0416	2	1	1	0	1	1	1	0	0	0	0	0	0	0	0
MAG977	3300012954_10	d__Bacteria	p__Bacteroidetes	c__Bacteroidia	o__	f__	g__	s__	Aquatic	Marine	surface seawater	-97.0511	0.8736	2	1	1	0	1	1	1	1	0	1	0	0	1	2	0
MAG469	3300012954_10	d__Bacteria	p__Bacteroidetes	c__Bacteroidia	o__	f__	g__	s__	Aquatic	Marine	surface seawater	-97.0511	0.8736	1	2	1	1	1	1	1	0	0	1	0	1	1	1	1
MAG1248	3300013759_2	d__Bacteria	p__Bacteroidetes	c__Bacteroidia	o__Cytophagales	f__Cyclobacteriaceae	g__UBA9867	s__UBA9867 sp1	Aquatic	Marine	Intertidal thrombolitic mat	-76.49	24.43	1	1	1	1	1	1	1	1	0	0	0	0	0	0	0
MAG1343	3300020182_20	d__Bacteria	p__Bacteroidetes	c__Bacteroidia	o__Flavobacteriales	f__1G12	g__	s__	Aquatic	Marine	seawater	7.9	54.1841	1	1	0	0	1	1	1	1	0	1	0	0	1	1	0
MAG245	3300020367_2	d__Bacteria	p__Bacteroidetes	c__Bacteroidia	o__Flavobacteriales	f__1G12	g__UBA6770	s__GCA_002713215	Aquatic	Marine	Marine	-17.9142	-8.7887	1	1	1	0	1	1	1	0	0	1	0	0	1	1	0
MAG1175	3300020375_7	d__Bacteria	p__Bacteroidetes	c__Bacteroidia	o__Flavobacteriales	f__Flavobacteriaceae	g__Leeuwenhoekiella	s__	Aquatic	Marine	Marine	-85.2995	-5.2771	1	1	1	1	1	1	1	1	0	1	0	1	0	1	0
MAG963	3300020383_4	d__Bacteria	p__Bacteroidetes	c__Bacteroidia	o__Flavobacteriales	f__Flavobacteriaceae	g__Leeuwenhoekiella	s__	Aquatic	Marine	Marine	-84.5107	2.1008	1	1	1	1	1	1	1	1	0	0	0	0	0	0	2
MAG1317	3300020398_11	d__Bacteria	p__Bacteroidetes	c__Bacteroidia	o__Flavobacteriales	f__Flavobacteriaceae	g__Aequorivita	s__GCA_002715485	Aquatic	Marine	Marine	-129.671	-23.1719	1	1	1	1	1	1	1	1	0	0	0	0	0	0	2
MAG137	3300020398_5	d__Bacteria	p__Bacteroidetes	c__Bacteroidia	o__Flavobacteriales	f__Flavobacteriaceae	g__Leeuwenhoekiella	s__GCA_002708845	Aquatic	Marine	Marine	-129.671	-23.1719	1	1	1	1	1	1	1	1	0	1	0	1	1	1	2
MAG949	3300020415_11	d__Bacteria	p__Bacteroidetes	c__Bacteroidia	o__Flavobacteriales	f__Flavobacteriaceae	g__UBA2674	s__GCA_002379985	Aquatic	Marine	Marine	-70.0111	39.0869	1	1	1	1	1	1	1	1	0	1	0	1	1	1	2
MAG1537	3300020415_6	d__Bacteria	p__Bacteroidetes	c__Bacteroidia	o__Flavobacteriales	f__Flavobacteriaceae	g__Leeuwenhoekiella	s__	Aquatic	Marine	Marine	-70.0111	39.0869	1	1	1	1	1	1	1	1	0	1	0	0	0	0	0
MAG436	3300020415_8	d__Bacteria	p__Bacteroidetes	c__Bacteroidia	o__Flavobacteriales	f__Flavobacteriaceae	g__Leeuwenhoekiella	s__GCA_002708845	Aquatic	Marine	Marine	-70.0111	39.0869	1	1	1	1	1	1	1	1	0	1	0	1	1	1	2
MAG1178	3300020426_8	d__Bacteria	p__Bacteroidetes	c__Bacteroidia	o__Flavobacteriales	f__Flavobacteriaceae	g__Mesonia	s__GCA_002413625	Aquatic	Marine	Marine	43.2843	-15.3216	1	1	1	0	1	1	1	0	0	1	0	0	1	1	1
MAG1166	3300020426_9	d__Bacteria	p__Bacteroidetes	c__Bacteroidia	o__Flavobacteriales	f__Flavobacteriaceae	g__Leeuwenhoekiella	s__Leeuwenhoekiella blandensis	Aquatic	Marine	Marine	43.2843	-15.3216	1	1	1	1	1	1	1	1	0	1	0	1	0	0	0
MAG461	3300020432_11	d__Bacteria	p__Bacteroidetes	c__Bacteroidia	o__Flavobacteriales	f__Flavobacteriaceae	g__Leeuwenhoekiella	s__GCA_002716005	Aquatic	Marine	Marine	-88.4916	25.7109	1	1	1	1	1	1	1	1	0	0	0	0	0	0	0
MAG1311	3300020443_8	d__Bacteria	p__Bacteroidetes	c__Bacteroidia	o__Flavobacteriales	f__Flavobacteriaceae	g__Leeuwenhoekiella	s__GCA_002708845	Aquatic	Marine	Marine	-16.8935	43.7649	1	1	1	1	1	1	1	1	0	1	0	1	1	1	2
MAG11	3300021338_20	d__Bacteria	p__Bacteroidetes	c__Bacteroidia	o__Flavobacteriales	f__Flavobacteriaceae	g__	s__	Aquatic	Marine	seawater	-81.2145	29.6703	1	1	1	1	1	1	1	0	0	1	0	0	1	1	0
MAG1162	3300021341_19	d__Bacteria	p__Bacteroidetes	c__Bacteroidia	o__Flavobacteriales	f__Flavobacteriaceae	g__	s__	Aquatic	Marine	seawater	-81.2145	29.6703	1	1	1	1	1	1	1	0	0	0	0	0	0	0	0
MAG781	3300021341_5	d__Bacteria	p__Bacteroidetes	c__Bacteroidia	o__Chitinophagales	f__Saprospiraceae	g__Phaeodactylibacter	s__	Aquatic	Marine	seawater	-81.2145	29.6703	1	1	1	0	1	1	1	0	0	1	0	1	1	1	1
MAG1483	3300021343_14	d__Bacteria	p__Bacteroidetes	c__Bacteroidia	o__Flavobacteriales	f__Flavobacteriaceae	g__	s__	Aquatic	Marine	seawater	-81.2145	29.6703	1	1	1	1	1	1	1	0	0	1	0	0	1	1	0
MAG1098	3300021409_10	d__Bacteria	p__Bacteroidetes	c__Bacteroidia	o__Sphingobacteriales	f__Sphingobacteriaceae	g__Pedobacter	s__Pedobacter agri	Aquatic	Marine	seawater	-81.2145	29.6703	1	2	1	0	1	1	1	1	0	1	0	1	1	1	0
MAG1502	3300021414_4	d__Bacteria	p__Bacteroidetes	c__Bacteroidia	o__Sphingobacteriales	f__Sphingobacteriaceae	g__Pedobacter	s__Pedobacter agri	Aquatic	Marine	seawater	-81.2145	29.6703	1	2	1	0	1	1	1	1	0	1	0	1	1	1	0
MAG693	3300021417_7	d__Bacteria	p__Bacteroidetes	c__Bacteroidia	o__Sphingobacteriales	f__Sphingobacteriaceae	g__Pedobacter	s__Pedobacter agri	Aquatic	Marine	seawater	-81.2145	29.6703	1	2	1	0	1	1	1	1	0	1	0	1	1	1	0
MAG1504	3300021419_15	d__Bacteria	p__Proteobacteria	c__Gammaproteobacteria	o__Pseudomonadales	f__Pseudohongiellaceae	g__UBA9145	s__	Aquatic	Marine	seawater	-81.2145	29.6703	1	1	1	0	1	1	1	1	0	1	0	0	1	1	0
MAG36	3300021419_18	d__Bacteria	p__Bacteroidetes	c__Bacteroidia	o__Flavobacteriales	f__Flavobacteriaceae	g__	s__	Aquatic	Marine	seawater	-81.2145	29.6703	1	1	1	1	1	1	1	0	0	0	0	0	0	0	0
MAG572	3300022937_26	d__Bacteria	p__Proteobacteria	c__Gammaproteobacteria	o__Pseudomonadales	f__Pseudohongiellaceae	g__UBA9145	s__	Aquatic	Marine	Salt marsh	-81.028	31.972	1	1	1	0	1	1	1	1	0	0	0	0	0	0	1
MAG492	3300025044_12	d__Bacteria	p__Bacteroidetes	c__Bacteroidia	o__Flavobacteriales	f__koll-22	g__BRH-c54	s__GCA_002359215	Aquatic	Marine	Marine	-145	49.9998	1	1	1	0	1	1	1	0	0	1	0	0	1	2	1
MAG666	3300025048_4	d__Bacteria	p__Bacteroidetes	c__Bacteroidia	o__Flavobacteriales	f__koll-22	g__BRH-c54	s__GCA_002359215	Aquatic	Marine	Marine	-145	50.0003	1	1	1	0	1	1	1	0	0	1	0	0	1	2	1
MAG562	3300025086_6	d__Bacteria	p__Bacteroidetes	c__Bacteroidia	o__Flavobacteriales	f__koll-22	g__BRH-c54	s__GCA_002359215	Aquatic	Marine	Marine	-80.801	-12.999	1	1	1	0	1	1	1	0	0	1	0	0	1	1	0
MAG466	3300025103_5	d__Bacteria	p__Bacteroidetes	c__Bacteroidia	o__Flavobacteriales	f__Flavobacteriaceae	g__Aequorivita	s__GCA_002364215	Aquatic	Marine	Marine	-76.2	-14.51	1	1	1	1	1	1	1	1	0	1	0	1	1	0	2
MAG1336	3300025114_4	d__Bacteria	p__Bacteroidetes	c__Bacteroidia	o__Flavobacteriales	f__koll-22	g__BRH-c54	s__GCA_002359215	Aquatic	Marine	Marine	-80.809	-13.003	1	1	1	0	1	1	1	0	0	0	0	0	0	0	0
MAG1036	3300025251_2	d__Bacteria	p__Bacteroidetes	c__Bacteroidia	o__Flavobacteriales	f__Flavobacteriaceae	g__Leeuwenhoekiella	s__	Aquatic	Marine	Deep ocean	8.1	43.29	1	1	1	1	1	1	1	1	0	1	0	1	1	1	2
MAG495	3300025274_6	d__Bacteria	p__Bacteroidetes	c__Bacteroidia	o__Flavobacteriales	f__Flavobacteriaceae	g__Leeuwenhoekiella	s__	Aquatic	Marine	Deep ocean	11.53	39.47	1	1	1	1	1	1	1	1	0	1	0	1	1	1	2
MAG1458	3300025296_7	d__Bacteria	p__Bacteroidetes	c__Bacteroidia	o__Flavobacteriales	f__Flavobacteriaceae	g__Leeuwenhoekiella	s__	Aquatic	Marine	Deep ocean	10.16	38.48	1	1	1	1	1	1	1	1	0	1	0	1	1	0	2
MAG552	3300025300_2	d__Bacteria	p__Bacteroidetes	c__Bacteroidia	o__Flavobacteriales	f__Flavobacteriaceae	g__Leeuwenhoekiella	s__	Aquatic	Marine	Deep ocean	5.24	39.48	1	1	1	1	1	1	1	1	0	1	0	1	1	1	2
MAG734	3300025305_5	d__Bacteria	p__Bacteroidetes	c__Bacteroidia	o__Flavobacteriales	f__Flavobacteriaceae	g__Leeuwenhoekiella	s__	Aquatic	Marine	Deep ocean	2.3	40.24	1	1	1	1	1	1	1	1	0	1	0	1	1	1	2
MAG1479	3300025632_6	d__Bacteria	p__Bacteroidetes	c__Bacteroidia	o__Cytophagales	f__Cyclobacteriaceae	g__UBA4465	s__UBA4465 sp1	Aquatic	Marine	Pelagic marine	7.9	54.1883	3	1	0	1	1	1	1	0	0	0	0	0	0	0	1
MAG1469	3300025641_9	d__Bacteria	p__Bacteroidetes	c__Bacteroidia	o__Flavobacteriales	f__1G12	g__	s__	Aquatic	Marine	Pelagic marine	7.9	54.1883	1	1	0	0	1	1	1	1	0	1	0	0	1	1	0
MAG920	3300025641_9	d__Bacteria	p__Bacteroidetes	c__Bacteroidia	o__Flavobacteriales	f__1G12	g__	s__	Aquatic	Marine	Pelagic marine	7.9	54.1883	1	1	0	0	1	1	1	1	0	1	0	0	1	1	0
MAG281	3300025654_12	d__Bacteria	p__Bacteroidetes	c__Bacteroidia	o__Flavobacteriales	f__1G12	g__	s__	Aquatic	Marine	Pelagic marine	7.9	54.1883	1	1	0	0	1	1	1	1	0	1	0	0	1	1	0
MAG1342	3300025666_20	d__Bacteria	p__Bacteroidetes	c__Bacteroidia	o__Flavobacteriales	f__1G12	g__	s__	Aquatic	Marine	Pelagic marine	7.9	54.1883	1	1	0	0	1	1	1	1	0	1	0	0	1	1	0
MAG294	3300025666_9	d__Bacteria	p__Bacteroidetes	c__Bacteroidia	o__Cytophagales	f__Cyclobacteriaceae	g__UBA4465	s__UBA4465 sp1	Aquatic	Marine	Pelagic marine	7.9	54.1883	3	1	0	1	1	1	1	0	0	0	0	0	0	0	0
MAG876	3300025680_8	d__Bacteria	p__Bacteroidetes	c__Bacteroidia	o__Flavobacteriales	f__1G12	g__SHAN690	s__GCA_002336485	Aquatic	Marine	Pelagic marine	7.9	54.1883	2	1	1	0	1	1	1	1	0	1	0	0	1	1	0
MAG232	3300025685_10	d__Bacteria	p__Bacteroidetes	c__Bacteroidia	o__Flavobacteriales	f__1G12	g__SHAN690	s__GCA_002336485	Aquatic	Marine	Pelagic marine	7.9	54.1883	2	1	1	0	1	1	1	1	0	1	0	0	1	1	1
MAG1268	3300025685_7	d__Bacteria	p__Bacteroidetes	c__Bacteroidia	o__Flavobacteriales	f__Flavobacteriaceae	g__Dokdonia	s__	Aquatic	Marine	Pelagic marine	7.9	54.1883	1	1	1	1	1	1	1	1	0	1	0	1	1	1	2
MAG1112	3300025690_6	d__Bacteria	p__Bacteroidetes	c__Bacteroidia	o__Flavobacteriales	f__1G12	g__SHAN690	s__GCA_002336485	Aquatic	Marine	Pelagic marine	7.9	54.1883	2	1	1	0	1	1	1	1	0	1	0	0	1	1	1
MAG54	3300025694_12	d__Bacteria	p__Bacteroidetes	c__Bacteroidia	o__Flavobacteriales	f__1G12	g__	s__	Aquatic	Marine	Pelagic marine	7.9	54.1883	1	1	0	0	1	1	1	1	0	1	0	0	1	1	0
MAG179	3300025699_11	d__Bacteria	p__Bacteroidetes	c__Bacteroidia	o__Flavobacteriales	f__1G12	g__SHAN690	s__GCA_002336485	Aquatic	Marine	Pelagic marine	7.9	54.1883	2	1	1	0	1	1	1	1	0	1	0	0	1	1	1
MAG321	3300025699_14	d__Bacteria	p__Bacteroidetes	c__Bacteroidia	o__Cytophagales	f__Cyclobacteriaceae	g__UBA4465	s__UBA4465 sp1	Aquatic	Marine	Pelagic marine	7.9	54.1883	3	1	0	1	1	1	1	0	0	0	0	0	0	0	1
MAG482	3300025699_17	d__Bacteria	p__Bacteroidetes	c__Bacteroidia	o__Flavobacteriales	f__1G12	g__	s__	Aquatic	Marine	Pelagic marine	7.9	54.1883	1	1	0	0	1	1	1	1	0	1	0	0	1	1	0
MAG1580	3300025809_23	d__Bacteria	p__Bacteroidetes	c__Bacteroidia	o__Flavobacteriales	f__1G12	g__	s__	Aquatic	Marine	Pelagic marine	7.9	54.1883	1	1	0	0	1	1	1	1	0	1	0	0	1	1	0
MAG74	3300025809_34	d__Bacteria	p__Bacteroidetes	c__Bacteroidia	o__Flavobacteriales	f__1G12	g__SHAN690	s__GCA_002389645	Aquatic	Marine	Pelagic marine	7.9	54.1883	3	1	0	0	1	1	1	1	0	1	0	0	1	1	1
MAG1039	3300025821_18	d__Bacteria	p__Bacteroidetes	c__Bacteroidia	o__Flavobacteriales	f__1G12	g__	s__	Aquatic	Marine	Pelagic marine	7.9	54.1883	1	1	0	0	1	1	1	1	0	1	0	0	1	1	0
MAG300	3300025822_10	d__Bacteria	p__Bacteroidetes	c__Bacteroidia	o__Cytophagales	f__Cyclobacteriaceae	g__UBA4465	s__UBA4465 sp1	Aquatic	Marine	Pelagic marine	7.9	54.1883	3	1	0	1	1	1	1	0	0	0	0	0	0	0	1
MAG1471	3300025822_9	d__Bacteria	p__Bacteroidetes	c__Bacteroidia	o__Flavobacteriales	f__1G12	g__SHAN690	s__GCA_002336485	Aquatic	Marine	Pelagic marine	7.9	54.1883	2	1	1	0	1	1	1	1	0	1	0	0	1	1	1
MAG916	3300025830_10	d__Bacteria	p__Bacteroidetes	c__Bacteroidia	o__Cytophagales	f__Cyclobacteriaceae	g__UBA4465	s__UBA4465 sp1	Aquatic	Marine	Pelagic marine	7.9	54.1883	3	1	0	1	1	1	1	0	0	0	0	0	0	0	1
MAG1144	3300025832_12	d__Bacteria	p__Bacteroidetes	c__Bacteroidia	o__Flavobacteriales	f__1G12	g__	s__	Aquatic	Marine	Pelagic marine	7.9	54.1883	1	1	0	0	1	1	1	1	0	1	0	0	1	1	0
MAG1160	3300025853_6	d__Bacteria	p__Proteobacteria	c__Gammaproteobacteria	o__Enterobacterales	f__Alteromonadaceae	g__Rheinheimera	s__	Aquatic	Marine	Aqueous	-75.25	39.12	1	1	1	0	1	1	1	1	0	1	0	0	1	1	0
MAG812	3300025869_22	d__Bacteria	p__Bacteroidetes	c__Bacteroidia	o__Flavobacteriales	f__1G12	g__	s__	Aquatic	Marine	Pelagic marine	7.9	54.1883	1	1	0	0	1	1	1	1	0	1	0	0	1	1	0
MAG357	3300025874_15	d__Bacteria	p__Bacteroidetes	c__Bacteroidia	o__Cytophagales	f__Cyclobacteriaceae	g__UBA4465	s__UBA4465 sp1	Aquatic	Marine	Pelagic marine	7.9	54.1842	3	1	0	1	1	1	1	0	0	0	0	0	0	0	0
MAG1192	3300025876_17	d__Bacteria	p__Bacteroidetes	c__Bacteroidia	o__Flavobacteriales	f__1G12	g__SHAN690	s__GCA_002336485	Aquatic	Marine	Pelagic marine	7.9	54.1842	2	1	1	0	1	1	1	1	0	1	0	0	1	1	1
MAG77	3300025876_28	d__Bacteria	p__Bacteroidetes	c__Bacteroidia	o__Flavobacteriales	f__1G12	g__	s__	Aquatic	Marine	Pelagic marine	7.9	54.1842	1	1	0	0	1	1	1	1	0	1	0	0	1	1	0
MAG1125	3300025880_28	d__Bacteria	p__Bacteroidetes	c__Bacteroidia	o__Flavobacteriales	f__1G12	g__	s__	Aquatic	Marine	Pelagic marine	7.9	54.1842	1	1	0	0	1	1	1	1	0	1	0	0	1	1	0
MAG1491	3300025880_37	d__Bacteria	p__Bacteroidetes	c__Bacteroidia	o__Flavobacteriales	f__1G12	g__SHAN690	s__GCA_002389645	Aquatic	Marine	Pelagic marine	7.9	54.1842	3	1	0	0	1	1	1	1	0	1	0	0	1	1	1
MAG826	3300025881_24	d__Bacteria	p__Bacteroidetes	c__Bacteroidia	o__Cytophagales	f__Cyclobacteriaceae	g__UBA4465	s__UBA4465 sp1	Aquatic	Marine	Pelagic marine	7.9	54.1883	3	1	0	1	1	1	1	0	0	0	0	0	0	0	1
MAG68	3300025886_22	d__Bacteria	p__Bacteroidetes	c__Bacteroidia	o__Flavobacteriales	f__1G12	g__	s__	Aquatic	Marine	Pelagic marine	7.9	54.1842	1	1	0	0	1	1	1	1	0	1	0	0	1	1	0
MAG504	3300025886_23	d__Bacteria	p__Bacteroidetes	c__Bacteroidia	o__Flavobacteriales	f__1G12	g__SHAN690	s__GCA_002389645	Aquatic	Marine	Pelagic marine	7.9	54.1842	3	1	0	0	1	1	1	1	0	1	0	0	1	1	1
MAG620	3300025886_28	d__Bacteria	p__Bacteroidetes	c__Bacteroidia	o__Flavobacteriales	f__1G12	g__SHAN690	s__GCA_002336485	Aquatic	Marine	Pelagic marine	7.9	54.1842	2	1	1	0	1	1	1	1	0	1	0	0	1	1	1
MAG336	3300025890_31	d__Bacteria	p__Bacteroidetes	c__Bacteroidia	o__Flavobacteriales	f__1G12	g__	s__	Aquatic	Marine	Pelagic marine	7.9	54.1842	1	1	0	0	1	1	1	1	0	1	0	0	1	1	0
MAG671	3300025894_26	d__Bacteria	p__Bacteroidetes	c__Bacteroidia	o__Flavobacteriales	f__1G12	g__	s__	Aquatic	Marine	Pelagic marine	7.9	54.1842	1	1	0	0	1	1	1	1	0	1	0	0	1	1	0
MAG1406	3300025897_17	d__Bacteria	p__Bacteroidetes	c__Bacteroidia	o__Flavobacteriales	f__1G12	g__SHAN690	s__GCA_002336485	Aquatic	Marine	Pelagic marine	7.9	54.1842	2	1	1	0	1	1	1	1	0	1	0	0	1	1	1
MAG1232	3300025897_35	d__Bacteria	p__Bacteroidetes	c__Bacteroidia	o__Flavobacteriales	f__1G12	g__	s__	Aquatic	Marine	Pelagic marine	7.9	54.1842	1	1	0	0	1	1	1	1	0	1	0	0	1	1	0
MAG574	3300026096_3	d__Bacteria	p__Bacteroidetes	c__Bacteroidia	o__Flavobacteriales	f__Flavobacteriaceae	g__Leeuwenhoekiella	s__	Aquatic	Marine	Marine Oceanic	-38.9985	3.5037	1	1	1	1	1	1	1	1	0	1	0	1	1	1	2
MAG1599	3300026534_36	d__Bacteria	p__Proteobacteria	c__Gammaproteobacteria	o__UBA7966	f__	g__	s__	Aquatic	Marine	hydrothermal vent	-32.2765	37.2904	1	1	1	1	1	1	1	1	0	1	0	0	0	0	0
MAG1597	3300027607_6	d__Bacteria	p__Bacteroidetes	c__Bacteroidia	o__Cytophagales	f__Flammeovirgaceae	g__GCA-2729595	s__	Aquatic	Marine	Marine	-79.97	9.28	1	1	1	0	1	1	1	1	0	1	0	1	1	1	1
MAG312	3300027607_9	d__Bacteria	p__Cyanobacteriota	c__Cyanobacteriia	o__Cyanobacteriales	f__Coleofasciculaceae	g__	s__	Aquatic	Marine	Marine	-79.97	9.28	1	1	1	1	1	1	1	1	0	0	0	0	0	1	1
MAG1532	3300027828_27	d__Bacteria	p__Bacteroidetes	c__Bacteroidia	o__Bacteroidales	f__UBA12077	g__UBA12077	s__	Aquatic	Marine	Marine sediment			1	1	1	0	1	1	1	1	0	1	0	0	1	2	1
MAG1554	3300027834_22	d__Bacteria	p__Bacteroidetes	c__Bacteroidia	o__Flavobacteriales	f__Flavobacteriaceae	g__UBA3611	s__	Aquatic	Marine	Marine	-119.846	34.3923	1	1	1	1	1	1	1	1	0	1	0	1	1	1	2
MAG177	3300027980_21	d__Bacteria	p__Bacteroidetes	c__Bacteroidia	o__Bacteroidales	f__UBA12077	g__UBA12077	s__	Aquatic	Marine	Marine sediment			1	1	1	0	1	1	1	1	0	1	0	0	1	2	1
MAG1325	3300028030_16	d__Bacteria	p__Bacteroidetes	c__Bacteroidia	o__Bacteroidales	f__Prolixibacteraceae	g__Draconibacterium	s__	Aquatic	Marine	hydrothermal vent	-176.568	-21.9896	1	1	1	1	1	1	1	0	0	1	0	1	1	0	1
MAG779	3300028399_24	d__Bacteria	p__Nitrospirota	c__Thermodesulfovibrionia	o__Thermodesulfovibrionales	f__JdFR-85	g__	s__	Aquatic	Marine	hydrothermal vent	-176.191	-20.761	1	1	1	1	1	1	1	1	0	1	0	1	1	1	1
MAG918	3300000353_2	d__Bacteria	p__Cyanobacteriota	c__Cyanobacteriia	o__Cyanobacteriales	f__Coleofasciculaceae	g__Coleofasciculus	s__	Aquatic	Non-marine Saline and Alkaline	Hypersaline mat	-121.744	36.8219	1	1	1	1	1	1	1	1	0	1	0	0	0	0	0
MAG1302	3300012182_17	d__Bacteria	p__Bacteroidetes	c__Rhodothermia	o__Balneolales	f__Balneolaceae	g__	s__	Aquatic	Non-marine Saline and Alkaline	Saline lake	78.1913	-68.5558	1	2	1	1	1	1	1	1	0	1	0	1	1	1	1
MAG1101	3300012269_3	d__Bacteria	p__Bacteroidetes	c__Bacteroidia	o__Flavobacteriales	f__Flavobacteriaceae	g__Maribacter	s__	Aquatic	Non-marine Saline and Alkaline	Saline lake	78.1913	-68.5558	1	1	1	0	1	1	1	1	0	1	0	0	1	1	1
MAG1294	3300012270_6	d__Bacteria	p__Bacteroidetes	c__Rhodothermia	o__Balneolales	f__Balneolaceae	g__	s__	Aquatic	Non-marine Saline and Alkaline	Saline lake	78.1913	-68.5558	1	1	1	1	1	1	1	1	0	1	0	0	1	1	1
MAG47	3300022827_2	d__Bacteria	p__Bacteroidetes	c__Bacteroidia	o__Cytophagales	f__Cyclobacteriaceae	g__Algoriphagus	s__	Aquatic	Non-marine Saline and Alkaline	saline water	78.188	-68.4725	1	2	1	0	1	1	1	1	0	1	0	1	1	1	0
MAG569	3300022829_1	d__Bacteria	p__Bacteroidetes	c__Bacteroidia	o__Cytophagales	f__Cyclobacteriaceae	g__Algoriphagus	s__	Aquatic	Non-marine Saline and Alkaline	saline water	78.188	-68.4725	1	2	1	0	1	1	1	1	0	1	0	1	1	1	0
MAG463	3300023230_1	d__Bacteria	p__Bacteroidetes	c__Bacteroidia	o__Cytophagales	f__Cyclobacteriaceae	g__Algoriphagus	s__	Aquatic	Non-marine Saline and Alkaline	saline water	78.188	-68.4725	1	2	1	0	1	1	1	1	0	1	0	1	1	1	0
MAG579	3300023230_1	d__Bacteria	p__Bacteroidetes	c__Bacteroidia	o__Cytophagales	f__Cyclobacteriaceae	g__Algoriphagus	s__	Aquatic	Non-marine Saline and Alkaline	saline water	78.188	-68.4725	1	1	1	0	1	1	1	0	0	1	0	0	1	1	1
MAG1566	3300025347_5	d__Bacteria	p__Bacteroidetes	c__Bacteroidia	o__Cytophagales	f__Cyclobacteriaceae	g__Algoriphagus	s__Algoriphagus marincola_A	Aquatic	Non-marine Saline and Alkaline	Hypersaline mat	-119.478	48.9726	1	2	1	0	1	1	1	1	0	1	0	1	1	1	1
MAG404	3300026561_7	d__Bacteria	p__Bacteroidetes	c__Bacteroidia	o__Cytophagales	f__Cyclobacteriaceae	g__Algoriphagus	s__Algoriphagus marincola_A	Aquatic	Non-marine Saline and Alkaline	Hypersaline mat	-119.478	48.9726	1	2	1	0	1	1	1	1	0	1	0	1	1	1	1
MAG887	3300006057_4	d__Bacteria	p__Bacteroidetes	c__Bacteroidia	o__Chitinophagales	f__Chitinophagaceae	g__	s__	Aquatic	Sediment	watersheds	-78.5142	41.5935	1	1	1	1	1	1	1	1	0	1	0	1	1	1	0
MAG1552	3300017444_148	d__Bacteria	p__Bacteroidetes	c__Bacteroidia	o__Chitinophagales	f__Chitinophagaceae	g__UBA3961	s__	Aquatic	Thermal springs	hot spring sediment	-125.513	60.1987	1	1	1	1	1	1	1	1	0	1	0	0	1	3	1
MAG267	3300018414_4	d__Bacteria	p__Bacteroidetes	c__Bacteroidia	o__Flavobacteriales	f__Flavobacteriaceae	g__Flavobacterium	s__	Aquatic	Unclassified	watersheds	-78.4726	41.1707	1	1	1	1	1	1	1	1	0	1	0	0	2	1	1
MAG37	3300000364_12	d__Bacteria	p__Bacteroidetes	c__Bacteroidia	o__Chitinophagales	f__Chitinophagaceae	g__UBA8621	s__	Terrestrial	Soil	Soil	-77.1012	39.0043	1	1	1	1	1	1	1	1	0	0	0	0	0	0	0
MAG1196	3300005337_12	d__Bacteria	p__Bacteroidetes	c__Bacteroidia	o__Chitinophagales	f__Chitinophagaceae	g__UBA10320	s__	Terrestrial	Soil	Corn rhizosphere	-85.3738	42.3948	1	1	1	1	1	1	1	1	0	0	0	0	1	1	1
MAG1365	3300010042_4	d__Bacteria	p__Myxococcota	c__Myxococcia	o__Myxococcales	f__Myxococcaceae	g__Myxococcus	s__	Terrestrial	Soil	Serpentine soil	-122.427	38.8723	1	1	1	0	1	1	1	1	0	1	0	0	1	1	0
MAG1176	3300010371_30	d__Bacteria	p__Bacteroidetes	c__Bacteroidia	o__Chitinophagales	f__Chitinophagaceae	g__UBA8621	s__	Terrestrial	Soil	Terrestrial soil	-85.3708	42.3938	1	1	1	1	1	1	1	1	0	0	0	0	0	0	1
MAG1453	3300010373_19	d__Bacteria	p__Bacteroidetes	c__Bacteroidia	o__Chitinophagales	f__Chitinophagaceae	g__UBA8621	s__	Terrestrial	Soil	Terrestrial soil	-85.3708	42.3938	1	1	1	1	1	1	1	1	0	0	0	0	0	0	1
MAG270	3300010373_21	d__Bacteria	p__Proteobacteria	c__Gammaproteobacteria	o__Betaproteobacteriales	f__Burkholderiaceae	g__	s__	Terrestrial	Soil	Terrestrial soil	-85.3708	42.3938	1	1	1	0	1	1	1	0	0	1	0	0	1	1	0
MAG882	3300010373_44	d__Bacteria	p__Bacteroidetes	c__Bacteroidia	o__AKYH767	f__b-17BO	g__	s__	Terrestrial	Soil	Terrestrial soil	-85.3708	42.3938	1	1	1	1	1	1	1	1	0	0	0	0	0	0	1
MAG287	3300010399_12	d__Bacteria	p__Bacteroidetes	c__Bacteroidia	o__Sphingobacteriales	f__Sphingobacteriaceae	g__Mucilaginibacter	s__	Terrestrial	Soil	Terrestrial soil	-85.3708	42.3938	1	1	1	1	1	1	1	1	0	1	0	1	1	1	1
MAG1203	3300010403_12	d__Bacteria	p__Bacteroidetes	c__Bacteroidia	o__AKYH767-A	f__OLB10	g__	s__	Terrestrial	Soil	Terrestrial soil	-85.3708	42.3938	1	1	1	0	1	1	1	1	0	1	0	0	1	1	0
MAG419	3300012808_3	d__Bacteria	p__Bacteroidetes	c__Bacteroidia	o__Flavobacteriales	f__Flavobacteriaceae	g__Flavobacterium	s__	Terrestrial	Soil	soil	-89.4011	43.073	1	1	1	1	1	1	1	1	0	1	0	1	1	1	2
MAG643	3300012808_8	d__Bacteria	p__Bacteroidetes	c__Bacteroidia	o__Flavobacteriales	f__Flavobacteriaceae	g__Flavobacterium	s__	Terrestrial	Soil	soil	-89.4011	43.073	2	1	1	1	1	1	1	1	0	1	0	1	0	0	0
MAG175	3300012816_1	d__Bacteria	p__Bacteroidetes	c__Bacteroidia	o__Flavobacteriales	f__Flavobacteriaceae	g__Flavobacterium	s__	Terrestrial	Soil	soil	-89.4011	43.073	1	1	1	1	1	1	1	1	0	1	0	1	1	1	2
MAG1181	3300012816_11	d__Bacteria	p__Bacteroidetes	c__Bacteroidia	o__Flavobacteriales	f__Flavobacteriaceae	g__Flavobacterium	s__	Terrestrial	Soil	soil	-89.4011	43.073	2	1	1	1	1	1	1	1	0	1	0	1	0	0	0
MAG1616	3300012838_1	d__Bacteria	p__Bacteroidetes	c__Bacteroidia	o__Chitinophagales	f__Chitinophagaceae	g__Niastella	s__	Terrestrial	Soil	soil	-89.4011	43.073	1	1	1	1	1	1	1	1	0	1	0	1	1	1	1
MAG1292	3300012842_1	d__Bacteria	p__Bacteroidetes	c__Bacteroidia	o__Flavobacteriales	f__Flavobacteriaceae	g__Flavobacterium	s__	Terrestrial	Soil	soil	-89.4011	43.073	1	1	1	1	1	1	1	1	0	1	0	1	1	1	2
MAG259	3300012842_13	d__Bacteria	p__Bacteroidetes	c__Bacteroidia	o__Flavobacteriales	f__Flavobacteriaceae	g__Flavobacterium	s__	Terrestrial	Soil	soil	-89.4011	43.073	2	1	1	1	1	1	1	1	0	1	0	0	0	0	0
MAG1048	3300012842_5	d__Bacteria	p__Bacteroidetes	c__Bacteroidia	o__Chitinophagales	f__Chitinophagaceae	g__Niabella	s__	Terrestrial	Soil	soil	-89.4011	43.073	1	1	1	1	1	1	1	1	0	1	0	1	1	1	1
MAG1038	3300012851_2	d__Bacteria	p__Bacteroidetes	c__Bacteroidia	o__Chitinophagales	f__Chitinophagaceae	g__Niastella	s__	Terrestrial	Soil	soil	-89.4011	43.073	1	1	1	1	1	1	1	1	0	0	0	0	0	0	1
MAG1141	3300012853_1	d__Bacteria	p__Bacteroidetes	c__Bacteroidia	o__Chitinophagales	f__Chitinophagaceae	g__Niastella	s__	Terrestrial	Soil	soil	-89.4011	43.073	1	1	1	1	1	1	1	1	0	1	0	1	1	1	1
MAG1076	3300012864_1	d__Bacteria	p__Bacteroidetes	c__Bacteroidia	o__Chitinophagales	f__Chitinophagaceae	g__Niastella	s__	Terrestrial	Soil	soil	-89.4011	43.073	1	1	1	1	1	1	1	1	0	1	0	1	1	0	1
MAG588	3300012864_13	d__Bacteria	p__Bacteroidetes	c__Bacteroidia	o__Flavobacteriales	f__Weeksellaceae	g__Chryseobacterium	s__Chryseobacterium indoltheticum	Terrestrial	Soil	soil	-89.4011	43.073	1	0	1	1	1	1	1	1	0	1	0	2	0	1	0
MAG280	3300012864_7	d__Bacteria	p__Bacteroidetes	c__Bacteroidia	o__Sphingobacteriales	f__Sphingobacteriaceae	g__Pedobacter	s__Pedobacter agri	Terrestrial	Soil	soil	-89.4011	43.073	1	1	1	0	1	1	1	1	0	1	0	1	1	1	0
MAG49	3300012865_2	d__Bacteria	p__Bacteroidetes	c__Bacteroidia	o__Chitinophagales	f__Chitinophagaceae	g__Niastella	s__	Terrestrial	Soil	soil	-89.4011	43.073	1	1	1	1	1	1	1	1	0	1	0	1	1	1	1
MAG1366	3300012865_9	d__Bacteria	p__Bacteroidetes	c__Bacteroidia	o__Sphingobacteriales	f__Sphingobacteriaceae	g__Pedobacter	s__Pedobacter agri	Terrestrial	Soil	soil	-89.4011	43.073	1	1	1	0	1	1	1	1	0	1	0	1	1	1	0
MAG681	3300012880_4	d__Bacteria	p__Bacteroidetes	c__Bacteroidia	o__Flavobacteriales	f__Flavobacteriaceae	g__Flavobacterium	s__	Terrestrial	Soil	soil	-89.4011	43.073	1	1	1	1	1	1	1	1	0	1	0	1	1	1	2
MAG1345	3300012921_13	d__Bacteria	p__Bacteroidetes	c__Bacteroidia	o__Chitinophagales	f__Chitinophagaceae	g__UBA1946	s__	Terrestrial	Soil	Contaminated culture	-109.55	38.5733	2	1	0	0	1	1	1	1	0	2	0	0	1	1	1
MAG236	3300012921_20	d__Bacteria	p__Proteobacteria	c__Gammaproteobacteria	o__Betaproteobacteriales	f__Burkholderiaceae	g__	s__	Terrestrial	Soil	Contaminated culture	-109.55	38.5733	1	1	1	1	1	1	1	1	0	1	0	0	1	1	0
MAG1204	3300012921_34	d__Bacteria	p__Bacteroidetes	c__Bacteroidia	o__Chitinophagales	f__Chitinophagaceae	g__UBA12329	s__	Terrestrial	Soil	Contaminated culture	-109.55	38.5733	2	1	0	0	1	1	1	1	0	1	0	0	1	1	0
MAG1071	3300012940_21	d__Bacteria	p__Bacteroidetes	c__Bacteroidia	o__Sphingobacteriales	f__Sphingobacteriaceae	g__Parapedobacter	s__	Terrestrial	Soil	compost	-122.29	37.83	1	1	1	0	1	1	1	1	0	1	0	1	1	1	1
MAG929	3300012940_23	d__Bacteria	p__Bacteroidetes	c__Bacteroidia	o__Chitinophagales	f__Chitinophagaceae	g__Chitinophaga	s__	Terrestrial	Soil	compost	-122.29	37.83	1	1	1	0	1	1	1	1	0	1	0	0	1	1	0
MAG1006	3300012940_27	d__Bacteria	p__Bacteroidetes	c__Bacteroidia	o__Sphingobacteriales	f__Sphingobacteriaceae	g__Parapedobacter	s__	Terrestrial	Soil	compost	-122.29	37.83	1	1	1	0	1	1	1	1	0	0	0	0	0	0	1
MAG1308	3300012940_36	d__Bacteria	p__Bacteroidetes	c__Bacteroidia	o__Chitinophagales	f__Chitinophagaceae	g__Niastella	s__	Terrestrial	Soil	compost	-122.29	37.83	1	1	1	1	1	1	1	1	0	1	0	0	1	1	1
MAG1596	3300012940_43	d__Bacteria	p__Bacteroidetes	c__Bacteroidia	o__Chitinophagales	f__Chitinophagaceae	g__Chitinophaga	s__GCF_002557795	Terrestrial	Soil	compost	-122.29	37.83	1	2	1	1	1	1	1	1	0	0	0	0	0	0	2
MAG486	3300017544_7	d__Bacteria	p__Bacteroidetes	c__Bacteroidia	o__Sphingobacteriales	f__Sphingobacteriaceae	g__Parapedobacter	s__Parapedobacter indicus	Terrestrial	Soil	compost	-122.29	37.83	1	1	1	0	1	1	1	1	0	0	0	0	0	0	1
MAG249	3300017548_7	d__Bacteria	p__Bacteroidetes	c__Bacteroidia	o__AKYH767	f__	g__	s__	Terrestrial	Soil	compost	-122.29	37.83	1	1	1	1	1	1	1	1	0	1	0	0	1	1	0
MAG1072	3300017553_9	d__Bacteria	p__Bacteroidetes	c__Bacteroidia	o__Chitinophagales	f__Chitinophagaceae	g__UBA1952	s__	Terrestrial	Soil	compost	-122.29	37.83	1	1	1	1	1	1	1	0	0	1	0	1	1	1	2
MAG601	3300017646_12	d__Bacteria	p__Bacteroidetes	c__Bacteroidia	o__AKYH767	f__	g__	s__	Terrestrial	Soil	compost	-122.29	37.83	1	1	1	1	1	1	1	1	0	1	0	0	1	1	0
MAG389	3300017649_10	d__Bacteria	p__Bacteroidetes	c__Bacteroidia	o__Chitinophagales	f__Chitinophagaceae	g__Niastella	s__	Terrestrial	Soil	compost	-122.29	37.83	1	1	1	1	1	1	1	1	0	1	0	0	1	1	1
MAG342	3300017652_11	d__Bacteria	p__Bacteroidetes	c__Bacteroidia	o__AKYH767	f__	g__	s__	Terrestrial	Soil	compost	-122.29	37.83	1	1	1	1	1	1	1	1	0	1	0	0	1	1	0
MAG201	3300017652_8	d__Bacteria	p__Bacteroidetes	c__Bacteroidia	o__Chitinophagales	f__Chitinophagaceae	g__46-32	s__	Terrestrial	Soil	compost	-122.29	37.83	1	1	1	1	1	1	1	1	0	0	0	0	0	0	0
MAG1501	3300017658_22	d__Bacteria	p__Bacteroidetes	c__Bacteroidia	o__AKYH767	f__	g__	s__	Terrestrial	Soil	compost	-122.29	37.83	1	1	1	1	1	1	1	1	0	1	0	0	1	1	0
MAG1081	3300017658_24	d__Bacteria	p__Bacteroidetes	c__Bacteroidia	o__Chitinophagales	f__Chitinophagaceae	g__UBA1952	s__	Terrestrial	Soil	compost	-122.29	37.83	1	1	1	1	1	1	1	0	0	1	0	1	1	1	2
MAG1435	3300018906_2	d__Bacteria	p__Gemmatimonadota	c__Gemmatimonadetes	o__	f__	g__	s__	Terrestrial	Soil	Soil	-109.695	38.7121	1	1	1	1	1	1	1	1	0	1	0	1	0	1	0
MAG358	3300018946_6	d__Bacteria	p__Proteobacteria	c__Alphaproteobacteria	o__Sphingomonadales	f__Sphingomonadaceae	g__Sphingomonas_F	s__	Terrestrial	Soil	Soil	-109.695	38.7121	1	1	1	1	1	1	1	1	0	1	0	0	0	1	0
MAG323	3300019124_4	d__Bacteria	p__Myxococcota	c__Myxococcia	o__Myxococcales	f__Myxococcaceae	g__Myxococcus	s__	Terrestrial	Soil	Soil	-109.695	38.7121	1	1	1	1	1	1	1	1	0	1	0	1	1	1	1
MAG951	3300020146_5	d__Bacteria	p__Bacteroidetes	c__Bacteroidia	o__AKYH767	f__GCA-2737665	g__	s__	Terrestrial	Soil	soil	-116.255	33.305	1	1	1	1	1	1	1	1	0	0	0	0	0	0	0
MAG462	3300020156_7	d__Bacteria	p__Bacteroidetes	c__Bacteroidia	o__AKYH767	f__	g__	s__	Terrestrial	Soil	soil	-116.255	33.3049	1	1	1	1	1	1	1	1	0	1	0	0	1	1	1
MAG433	3300020202_7	d__Bacteria	p__Chloroflexota	c__Anaerolineae	o__Anaerolineales	f__envOPS12	g__UBA5195	s__	Terrestrial	Soil	soil	-116.255	33.3049	1	0	1	1	1	1	1	1	0	0	0	0	0	0	0
MAG502	3300020591_7	d__Bacteria	p__Bacteroidetes	c__Bacteroidia	o__AKYH767	f__	g__	s__	Terrestrial	Soil	compost	-122.29	37.83	1	1	1	1	1	1	1	1	0	1	0	0	1	1	0
MAG520	3300020594_5	d__Bacteria	p__Bacteroidetes	c__Bacteroidia	o__Sphingobacteriales	f__Sphingobacteriaceae	g__Parapedobacter	s__Parapedobacter indicus	Terrestrial	Soil	compost	-122.29	37.83	1	1	1	0	1	1	1	1	0	1	0	1	1	1	1
MAG602	3300021067_4	d__Bacteria	p__Bacteroidetes	c__Bacteroidia	o__AKYH767	f__GCA-2737665	g__	s__	Terrestrial	Soil	soil	-116.255	33.305	1	1	1	1	1	1	1	1	0	1	0	0	0	0	0
MAG255	3300021168_6	d__Bacteria	p__Bacteroidetes	c__Bacteroidia	o__Chitinophagales	f__Chitinophagaceae	g__UBA1946	s__	Terrestrial	Soil	soil	-72.1783	42.481	2	1	0	0	1	1	1	1	0	1	0	0	1	1	1
MAG279	3300021407_5	d__Bacteria	p__Bacteroidetes	c__Bacteroidia	o__Chitinophagales	f__Chitinophagaceae	g__UBA8621	s__	Terrestrial	Soil	soil	-72.1783	42.481	1	1	1	1	1	1	1	1	0	1	0	0	1	1	1
MAG1420	3300021444_5	d__Bacteria	p__Bacteroidetes	c__Bacteroidia	o__Chitinophagales	f__Chitinophagaceae	g__Chitinophaga	s__	Terrestrial	Soil	bulk soil	-43.5919	-19.28	1	1	1	0	1	1	1	1	0	1	0	0	1	1	1
MAG435	3300021444_7	d__Bacteria	p__Proteobacteria	c__Gammaproteobacteria	o__Enterobacterales	f__Enterobacteriaceae	g__Enterobacter_B	s__	Terrestrial	Soil	bulk soil	-43.5919	-19.28	1	3	1	1	1	1	1	1	1	0	0	0	0	0	0
MAG409	3300025575_7	d__Bacteria	p__Bacteroidetes	c__Bacteroidia	o__Bacteroidales	f__Prolixibacteraceae	g__Prolixibacter	s__	Terrestrial	Soil	Arctic peat soil	-156.788	71.2909	1	1	1	1	1	1	1	1	0	1	0	1	1	1	1
MAG1606	3300025600_8	d__Bacteria	p__Bacteroidetes	c__Bacteroidia	o__Bacteroidales	f__Prolixibacteraceae	g__Prolixibacter	s__	Terrestrial	Soil	Arctic peat soil	-156.788	71.2909	1	1	1	1	1	1	1	1	0	1	0	1	1	1	1
MAG1304	3300025615_11	d__Bacteria	p__Planctomycetota	c__Phycisphaerae	o__Phycisphaerales	f__SM1A02	g__	s__	Terrestrial	Soil	Natural and restored wetlands	-122.502	38.015	1	1	1	1	1	1	1	1	0	1	0	1	1	1	1
MAG25	3300025615_12	d__Bacteria	p__Desulfuromonadota	c__Desulfuromonadia	o__Desulfuromonadales	f__Geopsychrobacteraceae	g__Malonomonas	s__	Terrestrial	Soil	Natural and restored wetlands	-122.502	38.015	1	1	1	1	1	1	1	1	0	1	0	1	1	1	1
MAG1459	3300025817_9	d__Bacteria	p__Desulfuromonadota	c__Desulfuromonadia	o__Desulfuromonadales	f__Geopsychrobacteraceae	g__Malonomonas	s__	Terrestrial	Soil	Natural and restored wetlands	-122.509	37.9264	1	0	1	1	1	1	1	1	0	0	0	0	0	0	0
MAG503	3300025823_11	d__Bacteria	p__Desulfuromonadota	c__Desulfuromonadia	o__Desulfuromonadales	f__Geopsychrobacteraceae	g__Malonomonas	s__	Terrestrial	Soil	Natural and restored wetlands	-122.509	37.9264	1	1	1	1	1	1	1	1	0	1	0	0	0	0	1
MAG129	3300025917_16	d__Bacteria	p__Bacteroidetes	c__Bacteroidia	o__Chitinophagales	f__Chitinophagaceae	g__UBA8621	s__	Terrestrial	Soil	Corn rhizosphere	-85.3738	42.3948	1	0	1	1	1	1	1	1	0	0	0	0	0	0	0
MAG1014	3300025921_21	d__Bacteria	p__Bacteroidetes	c__Bacteroidia	o__Chitinophagales	f__Chitinophagaceae	g__65-1	s__	Terrestrial	Soil	Corn rhizosphere	-85.3738	42.3948	1	1	1	1	1	1	1	1	0	0	0	0	0	0	1
MAG1126	3300025921_25	d__Bacteria	p__Bacteroidetes	c__Bacteroidia	o__Chitinophagales	f__Chitinophagaceae	g__UBA8621	s__	Terrestrial	Soil	Corn rhizosphere	-85.3738	42.3948	1	1	1	1	1	1	1	2	0	1	0	0	1	1	1
MAG1257	3300026127_1	d__Bacteria	p__Acidobacteriota	c__Thermoanaerobaculia	o__UBA5704	f__UBA5704	g__	s__	Terrestrial	Soil	Soil	-122.133	37.4965	1	1	1	0	1	1	1	1	0	1	0	0	1	1	0
MAG1411	3300026167_6	d__Bacteria	p__Bacteroidetes	c__Bacteroidia	o__Flavobacteriales	f__Flavobacteriaceae	g__Psychroflexus	s__	Terrestrial	Soil	Pond soil	-122.133	37.4968	1	1	1	1	1	1	1	1	0	1	0	1	1	1	0
MAG768	3300026185_2	d__Bacteria	p__Bacteroidetes	c__Bacteroidia	o__Chitinophagales	f__Saprospiraceae	g__Phaeodactylibacter	s__	Terrestrial	Soil	Pond soil	-122.133	37.4958	1	2	1	1	1	1	1	1	0	1	0	1	1	1	1
MAG1227	3300026983_5	d__Bacteria	p__Bacteroidetes	c__Bacteroidia	o__Chitinophagales	f__Chitinophagaceae	g__UBA1930	s__	Terrestrial	Soil	Tropical forest soil	-65	18	2	1	0	0	1	1	1	1	0	0	0	0	0	0	0
MAG1003	3300027653_17	d__Bacteria	p__Bacteroidetes	c__Rhodothermia	o__Balneolales	f__Balneolaceae	g__	s__	Terrestrial	Soil	Agricultural soil	-83.4195	33.8834	1	2	1	0	1	1	1	1	0	0	0	0	0	0	1
MAG56	3300027711_10	d__Bacteria	p__Bacteroidetes	c__Bacteroidia	o__Cytophagales	f__Cyclobacteriaceae	g__Anditalea	s__	Terrestrial	Soil	Agricultural soil	-111.814	41.7655	1	1	1	1	1	1	1	1	0	1	0	0	0	0	1
MAG1189	3300027857_21	d__Bacteria	p__Proteobacteria	c__Alphaproteobacteria	o__Caulobacterales	f__Caulobacteraceae	g__Phenylobacterium	s__	Terrestrial	Soil	Surface soil	-76.3402	40.7999	1	1	1	0	1	1	1	1	0	0	0	0	1	1	1
MAG621	3300027905_36	d__Bacteria	p__Desulfuromonadota	c__Desulfuromonadia	o__Geobacterales	f__Geobacteraceae	g__	s__	Terrestrial	Soil	Peatlands soil	11.88	50.13	1	1	1	1	1	1	1	1	0	1	0	1	1	1	1
MAG277	3300002544_12	d__Bacteria	p__Actinobacteriota	c__Actinobacteria	o__Actinomycetales	f__Demequinaceae	g__Demequina_C	s__	Terrestrial	Deep subsurface	Deep subsurface	7.1648	47.379	2	1	0	0	1	1	1	1	0	0	0	0	0	1	0
MAG830	3300003364_8	d__Bacteria	p__Actinobacteriota	c__Actinobacteria	o__Actinomycetales	f__Demequinaceae	g__Demequina_C	s__	Terrestrial	Deep subsurface	Deep subsurface	7.1648	47.379	2	1	0	0	1	1	1	1	0	0	0	0	0	1	0
MAG600	3300025520_2	d__Bacteria	p__Bacteroidetes	c__Bacteroidia	o__Chitinophagales	f__Chitinophagaceae	g__UBA1931	s__	Terrestrial	Deep subsurface	Serpentinite rock and fluid	-122.439	38.874	1	1	1	1	1	1	1	1	0	1	0	1	1	1	0
MAG985	3300025526_10	d__Bacteria	p__Bacteroidetes	c__Bacteroidia	o__Chitinophagales	f__Chitinophagaceae	g__UBA1931	s__	Terrestrial	Deep subsurface	Serpentinite rock and fluid	-122.439	38.874	1	1	1	1	1	1	1	1	0	1	0	1	1	1	2
MAG861	3300025526_11	d__Bacteria	p__Bacteroidetes	c__Bacteroidia	o__Chitinophagales	f__Chitinophagaceae	g__UBA1931	s__	Terrestrial	Deep subsurface	Serpentinite rock and fluid	-122.439	38.874	1	1	1	1	1	1	1	1	0	1	0	1	1	1	1
MAG549	3300027282_13	d__Bacteria	p__Actinobacteriota	c__Actinobacteria	o__Actinomycetales	f__Demequinaceae	g__Demequina_C	s__	Terrestrial	Deep subsurface	Deep subsurface	7.1648	47.379	2	1	0	0	1	1	1	1	0	0	0	0	0	1	0
MAG313	3300027283_36	d__Bacteria	p__Actinobacteriota	c__Actinobacteria	o__Actinomycetales	f__Demequinaceae	g__Demequina_C	s__	Terrestrial	Deep subsurface	Deep surbsurface	7.1648	47.379	2	1	0	0	1	1	1	1	0	0	0	0	0	1	0
MAG82	3300027640_17	d__Bacteria	p__Bacteroidetes	c__Bacteroidia	o__Bacteroidales	f__Prolixibacteraceae	g__Sunxiuqinia	s__Sunxiuqinia dokdonensis	Terrestrial	Deep subsurface	Deep subsurface	7.1648	47.379	1	1	1	1	1	1	1	1	0	1	0	1	1	1	1
MAG535	3300022897_5	d__Bacteria	p__Bacteroidetes	c__Bacteroidia	o__Cytophagales	f__Cyclobacteriaceae	g__Ohtaekwangia	s__	Terrestrial	Plant litter	plant litter	-89.38	43.3	1	1	1	1	1	1	1	1	0	1	0	0	1	1	1
MAG961	3300022918_9	d__Bacteria	p__Bacteroidetes	c__Bacteroidia	o__AKYH767	f__	g__	s__	Terrestrial	Plant litter	plant litter	-89.38	43.3	1	1	1	1	1	1	1	1	0	0	0	0	0	0	0
MAG1100	3300022932_5	d__Bacteria	p__Bacteroidetes	c__Bacteroidia	o__Flavobacteriales	f__Flavobacteriaceae	g__Flavobacterium	s__	Terrestrial	Plant litter	plant litter	-89.38	43.3	2	1	0	0	1	1	1	1	0	1	0	0	1	1	1
MAG1545	3300023169_3	d__Bacteria	p__Bacteroidetes	c__Bacteroidia	o__Cytophagales	f__Cyclobacteriaceae	g__Ohtaekwangia	s__	Terrestrial	Plant litter	plant litter	-89.38	43.3	1	1	1	1	1	1	1	1	0	0	0	0	0	0	1
MAG140	3300023171_9	d__Bacteria	p__Bacteroidetes	c__Bacteroidia	o__Flavobacteriales	f__Crocinitomicaceae	g__Fluviicola	s__	Terrestrial	Plant litter	plant litter	-89.38	43.3	1	1	1	0	1	1	1	0	0	1	0	0	1	1	0
MAG478	3300023314_6	d__Bacteria	p__Bacteroidetes	c__Bacteroidia	o__Cytophagales	f__Hymenobacteraceae	g__Hymenobacter	s__	Terrestrial	Plant litter	plant litter	-89.38	43.3	1	1	1	1	1	1	1	1	0	1	0	0	1	1	1
MAG410	3300023314_6	d__Bacteria	p__Bacteroidetes	c__Bacteroidia	o__Cytophagales	f__Hymenobacteraceae	g__Hymenobacter	s__	Terrestrial	Plant litter	plant litter	-89.38	43.3	1	1	1	1	1	1	1	1	0	1	0	0	0	0	1
MAG661	3300006252_2	d__Bacteria	p__Bacteroidetes	c__Bacteroidia	o__Bacteroidales	f__Bacteroidaceae	g__Bacteroides	s__Bacteroides fragilis	Human	Digestive system	Human	-77.1012	39.0043	1	1	1	0	1	1	1	1	0	1	0	0	1	1	0
MAG708	3300006312_4	d__Bacteria	p__Bacteroidetes	c__Bacteroidia	o__Bacteroidales	f__Tannerellaceae	g__Parabacteroides	s__Parabacteroides distasonis	Human	Digestive system	Human	-77.1012	39.0043	1	1	1	0	1	1	1	0	0	1	0	0	1	1	0
MAG1333	3300006464_11	d__Bacteria	p__Bacteroidetes	c__Bacteroidia	o__Bacteroidales	f__Rikenellaceae	g__Alistipes	s__Alistipes onderdonkii	Human	Digestive system	Human	-77.1012	39.0043	1	1	1	0	1	1	1	0	0	1	0	0	1	1	1
MAG915	3300006476_1	d__Bacteria	p__Bacteroidetes	c__Bacteroidia	o__Bacteroidales	f__Bacteroidaceae	g__Bacteroides	s__Bacteroides cellulosilyticus	Human	Digestive system	Human	-77.1012	39.0043	1	2	1	0	1	1	1	1	0	1	0	0	0	2	1
MAG142	3300006747_1	d__Bacteria	p__Bacteroidetes	c__Bacteroidia	o__Bacteroidales	f__Bacteroidaceae	g__Bacteroides	s__Bacteroides cellulosilyticus	Human	Digestive system	Human	-77.1012	39.0043	1	1	1	0	1	1	1	1	0	1	0	0	0	1	0
MAG352	3300006747_7	d__Bacteria	p__Bacteroidetes	c__Bacteroidia	o__Bacteroidales	f__Rikenellaceae	g__Alistipes	s__Alistipes onderdonkii	Human	Digestive system	Human	-77.1012	39.0043	1	1	1	0	1	1	1	0	0	1	0	0	1	1	1
MAG1202	3300007098_7	d__Bacteria	p__Bacteroidetes	c__Bacteroidia	o__Bacteroidales	f__Rikenellaceae	g__Alistipes	s__Alistipes onderdonkii	Human	Digestive system	Human	-77.1012	39.0043	1	1	1	0	1	1	1	0	0	1	0	0	1	1	0
MAG1321	3300007109_4	d__Bacteria	p__Bacteroidetes	c__Bacteroidia	o__Bacteroidales	f__Tannerellaceae	g__Parabacteroides	s__Parabacteroides distasonis	Human	Digestive system	Human	-77.1012	39.0043	1	1	1	0	1	1	1	0	0	0	0	0	1	1	0
MAG119	3300007299_2	d__Bacteria	p__Bacteroidetes	c__Bacteroidia	o__Bacteroidales	f__Tannerellaceae	g__Parabacteroides	s__	Human	Digestive system	Human	-77.1012	39.0043	1	2	1	0	1	1	1	1	0	1	0	0	1	1	0
MAG1225	3300007669_10	d__Bacteria	p__Bacteroidetes	c__Bacteroidia	o__Bacteroidales	f__Rikenellaceae	g__Alistipes	s__Alistipes onderdonkii	Human	Digestive system	Human	-77.1012	39.0043	1	1	1	0	1	1	1	0	0	1	0	0	1	1	1
MAG1090	3300007717_2	d__Bacteria	p__Bacteroidetes	c__Bacteroidia	o__Bacteroidales	f__Bacteroidaceae	g__Bacteroides	s__Bacteroides cellulosilyticus	Human	Digestive system	Human	-77.1012	39.0043	1	1	1	0	1	1	1	1	0	1	0	0	0	1	0
MAG1487	3300007806_3	d__Bacteria	p__Bacteroidetes	c__Bacteroidia	o__Bacteroidales	f__Tannerellaceae	g__Parabacteroides	s__Parabacteroides distasonis	Human	Digestive system	Human	-77.1012	39.0043	1	1	1	0	1	2	1	0	0	1	0	0	1	1	0
MAG1313	3300008103_3	d__Bacteria	p__Bacteroidetes	c__Bacteroidia	o__Bacteroidales	f__Tannerellaceae	g__Parabacteroides	s__Parabacteroides distasonis	Human	Digestive system	Human	-77.1012	39.0043	1	1	1	0	1	2	1	1	0	1	0	0	1	1	0
MAG1480	3300008132_2	d__Bacteria	p__Bacteroidetes	c__Bacteroidia	o__Bacteroidales	f__Bacteroidaceae	g__Bacteroides	s__Bacteroides cellulosilyticus	Human	Digestive system	Human	-77.1012	39.0043	1	1	1	0	1	1	1	1	0	1	0	0	0	1	0
MAG386	3300008268_7	d__Bacteria	p__Bacteroidetes	c__Bacteroidia	o__Bacteroidales	f__Tannerellaceae	g__Parabacteroides	s__Parabacteroides distasonis	Human	Digestive system	Human	-77.1012	39.0043	1	1	1	0	1	2	1	0	0	1	0	0	1	1	0
MAG810	3300008301_3	d__Bacteria	p__Bacteroidetes	c__Bacteroidia	o__Bacteroidales	f__Tannerellaceae	g__Parabacteroides	s__Parabacteroides distasonis	Human	Digestive system	Human			1	1	1	0	1	2	1	0	0	1	0	0	1	1	0
MAG268	3300008326_2	d__Bacteria	p__Bacteroidetes	c__Bacteroidia	o__Bacteroidales	f__Bacteroidaceae	g__Bacteroides_B	s__	Human	Digestive system	Human			1	1	1	0	1	1	1	1	0	1	0	0	0	1	0
MAG540	3300008478_2	d__Bacteria	p__Bacteroidetes	c__Bacteroidia	o__Bacteroidales	f__Bacteroidaceae	g__Bacteroides	s__Bacteroides cellulosilyticus	Human	Digestive system	Human			1	1	1	0	1	1	1	1	0	1	0	0	0	1	0
MAG809	3300008499_2	d__Bacteria	p__Bacteroidetes	c__Bacteroidia	o__Bacteroidales	f__Bacteroidaceae	g__Bacteroides	s__Bacteroides cellulosilyticus	Human	Digestive system	Human	-77.1012	39.0043	1	1	1	0	1	1	1	1	0	1	0	0	0	1	0
MAG192	3300008520_2	d__Bacteria	p__Bacteroidetes	c__Bacteroidia	o__Bacteroidales	f__Tannerellaceae	g__Parabacteroides	s__Parabacteroides distasonis	Human	Digestive system	Human	-77.1012	39.0043	1	1	1	0	1	1	1	0	0	0	0	0	1	1	0
MAG1326	3300008599_1	d__Bacteria	p__Bacteroidetes	c__Bacteroidia	o__Bacteroidales	f__Bacteroidaceae	g__Bacteroides	s__Bacteroides cellulosilyticus	Human	Digestive system	Human	-77.1012	39.0043	1	2	1	0	1	1	1	1	0	1	0	0	0	2	1
MAG859	3300008599_3	d__Bacteria	p__Bacteroidetes	c__Bacteroidia	o__Bacteroidales	f__Tannerellaceae	g__Parabacteroides	s__Parabacteroides distasonis	Human	Digestive system	Human	-77.1012	39.0043	1	1	1	0	1	2	1	0	0	1	0	0	1	1	0
MAG244	3300008676_2	d__Bacteria	p__Bacteroidetes	c__Bacteroidia	o__Bacteroidales	f__Tannerellaceae	g__Parabacteroides	s__Parabacteroides distasonis	Human	Digestive system	Human	-77.1012	39.0043	1	1	1	0	1	1	1	0	0	1	0	0	1	1	0
MAG196	3300008725_6	d__Bacteria	p__Bacteroidetes	c__Bacteroidia	o__Bacteroidales	f__Tannerellaceae	g__Parabacteroides	s__Parabacteroides distasonis	Human	Digestive system	Human			1	1	1	0	1	1	1	0	0	0	0	0	1	1	0
MAG143	3300009343_2	d__Bacteria	p__Bacteroidetes	c__Bacteroidia	o__Bacteroidales	f__Bacteroidaceae	g__Bacteroides	s__Bacteroides cellulosilyticus	Human	Digestive system	Human	-77.1012	39.0043	1	1	1	0	1	1	1	1	0	1	0	0	0	1	0
MAG508	3300014522_2	d__Bacteria	p__Bacteroidetes	c__Bacteroidia	o__Bacteroidales	f__Tannerellaceae	g__Parabacteroides	s__Parabacteroides distasonis	Human	Digestive system	Human host-associated	12.531	55.678	1	1	1	0	1	1	1	0	0	1	0	0	1	1	0
MAG1042	3300014522_6	d__Bacteria	p__Bacteroidetes	c__Bacteroidia	o__Bacteroidales	f__Rikenellaceae	g__Alistipes	s__Alistipes onderdonkii	Human	Digestive system	Human host-associated	12.531	55.678	1	1	1	0	1	1	1	0	0	1	0	0	1	1	1
MAG630	3300014557_4	d__Bacteria	p__Bacteroidetes	c__Bacteroidia	o__Bacteroidales	f__Tannerellaceae	g__Parabacteroides	s__Parabacteroides distasonis	Human	Digestive system	Human host-associated	12.531	55.678	1	1	1	0	1	1	1	0	0	1	0	0	1	1	0
MAG1563	3300014565_6	d__Bacteria	p__Bacteroidetes	c__Bacteroidia	o__Bacteroidales	f__Tannerellaceae	g__Parabacteroides	s__Parabacteroides distasonis	Human	Digestive system	Human host-associated	12.531	55.678	1	1	1	0	1	1	1	0	0	1	0	0	1	1	0
MAG953	3300014737_3	d__Bacteria	p__Bacteroidetes	c__Bacteroidia	o__Bacteroidales	f__Tannerellaceae	g__Parabacteroides	s__Parabacteroides distasonis	Human	Digestive system	Human host-associated	12.531	55.678	1	1	1	0	1	1	1	0	0	1	0	0	1	1	0
MAG1089	3300014748_2	d__Bacteria	p__Bacteroidetes	c__Bacteroidia	o__Bacteroidales	f__Tannerellaceae	g__Parabacteroides	s__Parabacteroides distasonis	Human	Digestive system	Human host-associated	12.531	55.678	1	1	1	0	1	2	1	0	0	1	0	0	1	1	0
MAG1438	3300014749_2	d__Bacteria	p__Bacteroidetes	c__Bacteroidia	o__Bacteroidales	f__Tannerellaceae	g__Parabacteroides	s__Parabacteroides distasonis	Human	Digestive system	Human host-associated	12.531	55.678	1	1	1	0	1	1	1	0	0	1	0	0	1	1	0
MAG378	3300014752_4	d__Bacteria	p__Bacteroidetes	c__Bacteroidia	o__Bacteroidales	f__Tannerellaceae	g__Parabacteroides	s__Parabacteroides distasonis	Human	Digestive system	Human host-associated	12.531	55.678	1	1	1	0	1	1	1	0	0	1	0	0	1	1	0
MAG1449	3300014791_2	d__Bacteria	p__Bacteroidetes	c__Bacteroidia	o__Bacteroidales	f__Tannerellaceae	g__Parabacteroides	s__Parabacteroides distasonis	Human	Digestive system	Human fecal			1	1	1	0	1	2	1	0	0	1	0	0	1	1	0
MAG960	3300014794_9	d__Bacteria	p__Bacteroidetes	c__Bacteroidia	o__Bacteroidales	f__Rikenellaceae	g__Tidjanibacter	s__Tidjanibacter massiliensis	Human	Digestive system	Human fecal			1	1	1	0	1	1	1	0	0	1	0	0	1	1	1
MAG632	3300014799_3	d__Bacteria	p__Bacteroidetes	c__Bacteroidia	o__Bacteroidales	f__Tannerellaceae	g__Parabacteroides	s__Parabacteroides distasonis	Human	Digestive system	Human fecal			1	1	1	0	1	2	1	0	0	1	0	0	1	1	0
MAG1370	3300014934_4	d__Bacteria	p__Bacteroidetes	c__Bacteroidia	o__Bacteroidales	f__Tannerellaceae	g__Parabacteroides	s__Parabacteroides distasonis	Human	Digestive system	Human host-associated	12.531	55.678	1	1	1	0	1	1	1	0	0	0	0	0	1	1	0
MAG1603	3300014950_4	d__Bacteria	p__Bacteroidetes	c__Bacteroidia	o__Bacteroidales	f__Tannerellaceae	g__Parabacteroides	s__Parabacteroides distasonis	Human	Digestive system	Human host-associated	12.531	55.678	1	1	1	0	1	2	1	0	0	1	0	0	1	1	0
MAG1206	3300014956_11	d__Bacteria	p__Bacteroidetes	c__Bacteroidia	o__Bacteroidales	f__Rikenellaceae	g__Tidjanibacter	s__Tidjanibacter massiliensis	Human	Digestive system	Human fecal			1	1	1	0	1	1	1	0	0	1	0	0	1	1	1
MAG739	3300014971_16	d__Bacteria	p__Bacteroidetes	c__Bacteroidia	o__Bacteroidales	f__Rikenellaceae	g__Tidjanibacter	s__Tidjanibacter massiliensis	Human	Digestive system	Human fecal			1	1	1	0	1	1	1	0	0	1	0	0	1	1	0
MAG311	3300028967_3	d__Bacteria	p__Bacteroidetes	c__Bacteroidia	o__Bacteroidales	f__Tannerellaceae	g__Parabacteroides	s__Parabacteroides distasonis	Human	Digestive system	Human host-associated	12.531	55.678	1	1	1	0	1	2	1	0	0	1	0	0	1	1	0
MAG1613	3300028982_2	d__Bacteria	p__Bacteroidetes	c__Bacteroidia	o__Bacteroidales	f__Tannerellaceae	g__Parabacteroides	s__Parabacteroides distasonis	Human	Digestive system	Human host-associated	12.531	55.678	1	1	1	0	1	2	1	0	0	1	0	0	1	1	0
MAG547	3300029003_4	d__Bacteria	p__Bacteroidetes	c__Bacteroidia	o__Bacteroidales	f__Tannerellaceae	g__Parabacteroides	s__Parabacteroides distasonis	Human	Digestive system	Human host-associated	12.531	55.678	1	1	1	0	1	1	1	0	0	1	0	0	1	1	0
MAG690	3300029010_3	d__Bacteria	p__Bacteroidetes	c__Bacteroidia	o__Bacteroidales	f__Tannerellaceae	g__Parabacteroides	s__Parabacteroides distasonis	Human	Digestive system	Human host-associated	12.531	55.678	1	1	1	0	1	1	1	0	0	0	0	0	1	1	0
MAG489	3300029040_3	d__Bacteria	p__Bacteroidetes	c__Bacteroidia	o__Bacteroidales	f__Tannerellaceae	g__Parabacteroides	s__Parabacteroides distasonis	Human	Digestive system	Human host-associated	12.531	55.678	1	1	1	0	1	1	1	0	0	1	0	0	1	1	0
MAG844	3300029045_3	d__Bacteria	p__Bacteroidetes	c__Bacteroidia	o__Bacteroidales	f__Tannerellaceae	g__Parabacteroides	s__Parabacteroides distasonis	Human	Digestive system	Human host-associated	12.531	55.678	1	0	1	0	1	1	1	0	0	1	0	0	1	1	0
MAG754	3300029073_2	d__Bacteria	p__Bacteroidetes	c__Bacteroidia	o__Bacteroidales	f__Tannerellaceae	g__Parabacteroides	s__Parabacteroides distasonis	Human	Digestive system	Human host-associated	12.5683	55.6761	1	1	1	0	1	1	1	0	0	1	0	0	1	1	0
MAG846	3300029074_2	d__Bacteria	p__Bacteroidetes	c__Bacteroidia	o__Bacteroidales	f__Tannerellaceae	g__Parabacteroides	s__Parabacteroides distasonis	Human	Digestive system	Human host-associated	12.5683	55.6761	1	1	1	0	1	1	1	1	0	1	0	0	1	1	0
MAG800	3300029077_2	d__Bacteria	p__Bacteroidetes	c__Bacteroidia	o__Bacteroidales	f__Tannerellaceae	g__Parabacteroides	s__Parabacteroides distasonis	Human	Digestive system	Human host-associated	12.5683	55.6761	1	1	1	0	1	1	1	0	0	1	0	0	1	1	0
MAG154	3300029081_2	d__Bacteria	p__Bacteroidetes	c__Bacteroidia	o__Bacteroidales	f__Tannerellaceae	g__Parabacteroides	s__Parabacteroides distasonis	Human	Digestive system	Human host-associated	12.5683	55.6761	1	1	1	0	1	1	1	0	0	1	0	0	1	1	0
MAG889	3300029086_3	d__Bacteria	p__Bacteroidetes	c__Bacteroidia	o__Bacteroidales	f__Tannerellaceae	g__Parabacteroides	s__Parabacteroides distasonis	Human	Digestive system	Human host-associated	12.5683	55.6761	1	1	1	0	1	1	1	0	0	1	0	0	1	1	0
MAG105	3300029090_5	d__Bacteria	p__Bacteroidetes	c__Bacteroidia	o__Bacteroidales	f__Tannerellaceae	g__Parabacteroides	s__Parabacteroides distasonis	Human	Digestive system	Human host-associated	12.5683	55.6761	1	1	1	0	1	1	1	0	0	1	0	0	1	1	0
MAG501	3300029191_6	d__Bacteria	p__Bacteroidetes	c__Bacteroidia	o__Bacteroidales	f__Tannerellaceae	g__Parabacteroides	s__Parabacteroides distasonis	Human	Digestive system	Host-associated	116.416	39.9119	1	1	1	0	1	2	1	0	0	1	0	0	1	1	0
MAG1138	3300029208_4	d__Bacteria	p__Bacteroidetes	c__Bacteroidia	o__Bacteroidales	f__Tannerellaceae	g__Parabacteroides	s__Parabacteroides distasonis	Human	Digestive system	Host-associated	116.416	39.9119	1	1	1	0	1	1	1	0	0	1	0	0	1	1	0
MAG1536	3300029217_4	d__Bacteria	p__Bacteroidetes	c__Bacteroidia	o__Bacteroidales	f__Bacteroidaceae	g__Prevotella	s__Prevotella sp17	Human	Digestive system	Host-associated	116.416	39.9119	2	1	0	0	1	1	1	1	0	1	0	0	1	1	0
MAG290	3300029248_5	d__Bacteria	p__Bacteroidetes	c__Bacteroidia	o__Bacteroidales	f__Tannerellaceae	g__Parabacteroides	s__Parabacteroides distasonis	Human	Digestive system	Host-associated	116.416	39.9119	1	1	1	0	1	1	1	0	0	1	0	0	1	1	0
MAG702	3300029329_6	d__Bacteria	p__Bacteroidetes	c__Bacteroidia	o__Bacteroidales	f__Tannerellaceae	g__Parabacteroides	s__Parabacteroides distasonis	Human	Digestive system	Human feces	-76.6259	39.2885	1	1	1	0	1	2	1	0	0	1	0	0	1	1	0
MAG1528	3300029329_9	d__Bacteria	p__Bacteroidetes	c__Bacteroidia	o__Bacteroidales	f__Rikenellaceae	g__Alistipes	s__Alistipes onderdonkii	Human	Digestive system	Human feces	-76.6259	39.2885	1	1	1	0	1	1	1	0	0	2	0	0	1	1	1
MAG1135	3300029330_7	d__Bacteria	p__Bacteroidetes	c__Bacteroidia	o__Bacteroidales	f__Tannerellaceae	g__Parabacteroides	s__Parabacteroides distasonis	Human	Digestive system	Human feces	-76.6259	39.2885	1	1	1	0	1	2	1	0	0	1	0	0	1	1	0
MAG982	3300029331_7	d__Bacteria	p__Bacteroidetes	c__Bacteroidia	o__Bacteroidales	f__Tannerellaceae	g__Parabacteroides	s__Parabacteroides distasonis	Human	Digestive system	Human feces	-76.6259	39.2885	1	1	1	0	1	1	1	0	0	0	0	0	1	1	0
MAG1511	3300029337_14	d__Bacteria	p__Bacteroidetes	c__Bacteroidia	o__Bacteroidales	f__Rikenellaceae	g__Alistipes	s__Alistipes onderdonkii	Human	Digestive system	Human fecal	120	30	1	1	1	0	1	1	1	0	0	1	0	0	1	1	1
MAG1464	3300029353_7	d__Bacteria	p__Bacteroidetes	c__Bacteroidia	o__Bacteroidales	f__Tannerellaceae	g__Parabacteroides	s__Parabacteroides distasonis	Human	Digestive system	Human feces	-76.6259	39.2885	1	1	1	0	1	1	1	0	0	1	0	0	1	1	0
MAG771	3300029355_6	d__Bacteria	p__Bacteroidetes	c__Bacteroidia	o__Bacteroidales	f__Tannerellaceae	g__Parabacteroides	s__Parabacteroides distasonis	Human	Digestive system	Human feces	-76.6259	39.2885	1	1	1	0	1	1	1	0	0	1	0	0	1	1	0
MAG741	3300029357_8	d__Bacteria	p__Bacteroidetes	c__Bacteroidia	o__Bacteroidales	f__Tannerellaceae	g__Parabacteroides	s__Parabacteroides distasonis	Human	Digestive system	Human feces	-76.6259	39.2885	1	1	1	0	1	1	1	0	0	1	0	0	1	1	0
MAG1351	3300029369_7	d__Bacteria	p__Bacteroidetes	c__Bacteroidia	o__Bacteroidales	f__Tannerellaceae	g__Parabacteroides	s__Parabacteroides distasonis	Human	Digestive system	Human feces	-76.6259	39.2885	1	1	1	0	1	1	1	0	0	1	0	0	1	1	0
MAG1401	3300029370_5	d__Bacteria	p__Bacteroidetes	c__Bacteroidia	o__Bacteroidales	f__Tannerellaceae	g__Parabacteroides	s__Parabacteroides distasonis	Human	Digestive system	Human feces	-76.6259	39.2885	1	1	1	0	1	1	1	0	0	1	0	0	1	1	0
MAG1520	3300029371_4	d__Bacteria	p__Bacteroidetes	c__Bacteroidia	o__Bacteroidales	f__Tannerellaceae	g__Parabacteroides	s__Parabacteroides distasonis	Human	Digestive system	Human feces	-76.6259	39.2885	1	1	1	0	1	1	1	0	0	1	0	0	1	1	0
MAG566	3300029372_6	d__Bacteria	p__Bacteroidetes	c__Bacteroidia	o__Bacteroidales	f__Tannerellaceae	g__Parabacteroides	s__Parabacteroides distasonis	Human	Digestive system	Human feces	-76.6259	39.2885	1	1	1	0	1	1	1	0	0	1	0	0	1	1	0
MAG1252	3300029400_7	d__Bacteria	p__Bacteroidetes	c__Bacteroidia	o__Bacteroidales	f__Bacteroidaceae	g__Prevotella	s__Prevotella sp13	Human	Digestive system	Human feces	-76.6259	39.2885	1	1	1	0	1	1	1	1	0	1	0	0	1	1	1
MAG424	3300029402_6	d__Bacteria	p__Bacteroidetes	c__Bacteroidia	o__Bacteroidales	f__Tannerellaceae	g__Parabacteroides	s__Parabacteroides distasonis	Human	Digestive system	Human feces	-76.6259	39.2885	1	1	1	0	1	1	1	0	0	1	0	0	1	1	0
MAG722	3300029405_5	d__Bacteria	p__Bacteroidetes	c__Bacteroidia	o__Bacteroidales	f__Tannerellaceae	g__Parabacteroides	s__Parabacteroides distasonis	Human	Digestive system	Human feces	-76.6259	39.2885	1	1	1	0	1	1	1	0	0	1	0	0	1	1	0
MAG1604	3300029406_6	d__Bacteria	p__Bacteroidetes	c__Bacteroidia	o__Bacteroidales	f__Rikenellaceae	g__Alistipes	s__Alistipes onderdonkii	Human	Digestive system	Human feces	-76.6259	39.2885	1	1	1	0	1	1	1	0	0	2	0	0	1	1	1
MAG403	3300029417_7	d__Bacteria	p__Bacteroidetes	c__Bacteroidia	o__Bacteroidales	f__Tannerellaceae	g__Parabacteroides	s__Parabacteroides distasonis	Human	Digestive system	Human fecal	120	30	1	1	1	0	1	1	1	0	0	1	0	0	1	1	0
MAG1332	3300029430_9	d__Bacteria	p__Bacteroidetes	c__Bacteroidia	o__Bacteroidales	f__Tannerellaceae	g__Parabacteroides	s__Parabacteroides distasonis	Human	Digestive system	Human feces	-76.6259	39.2885	1	1	1	0	1	1	1	0	0	1	0	0	1	1	0
MAG117	3300029432_7	d__Bacteria	p__Bacteroidetes	c__Bacteroidia	o__Bacteroidales	f__Tannerellaceae	g__Parabacteroides	s__Parabacteroides distasonis	Human	Digestive system	Human feces	-76.6259	39.2885	1	1	1	0	1	2	1	0	0	1	0	0	1	1	0
MAG946	3300029458_6	d__Bacteria	p__Bacteroidetes	c__Bacteroidia	o__Bacteroidales	f__Tannerellaceae	g__Parabacteroides	s__Parabacteroides distasonis	Human	Digestive system	Human fecal	121.468	31.2123	1	1	1	0	1	1	1	0	0	1	0	0	1	1	0
MAG510	3300029461_5	d__Bacteria	p__Bacteroidetes	c__Bacteroidia	o__Bacteroidales	f__Tannerellaceae	g__Parabacteroides	s__Parabacteroides distasonis	Human	Digestive system	Human fecal	121.468	31.2123	1	1	1	0	1	1	1	0	0	1	0	0	1	1	0
MAG1218	3300029463_3	d__Bacteria	p__Bacteroidetes	c__Bacteroidia	o__Bacteroidales	f__Tannerellaceae	g__Parabacteroides	s__Parabacteroides distasonis	Human	Digestive system	Human fecal	121.468	31.2123	1	1	1	0	1	1	1	0	0	1	0	0	1	1	0
MAG1290	3300029468_4	d__Bacteria	p__Bacteroidetes	c__Bacteroidia	o__Bacteroidales	f__Tannerellaceae	g__Parabacteroides	s__Parabacteroides distasonis	Human	Digestive system	Human fecal	121.468	31.2123	1	1	1	0	1	2	1	0	0	1	0	0	1	1	0
MAG1379	3300029470_5	d__Bacteria	p__Bacteroidetes	c__Bacteroidia	o__Bacteroidales	f__Tannerellaceae	g__Parabacteroides	s__Parabacteroides distasonis	Human	Digestive system	Human fecal	121.468	31.2123	1	1	1	0	1	2	1	0	0	1	0	0	1	1	0
MAG42	3300029476_4	d__Bacteria	p__Bacteroidetes	c__Bacteroidia	o__Bacteroidales	f__Tannerellaceae	g__Parabacteroides	s__Parabacteroides distasonis	Human	Digestive system	Human fecal	121.468	31.2123	1	1	1	0	1	2	1	0	0	1	0	0	1	1	0
MAG629	3300029485_8	d__Bacteria	p__Bacteroidetes	c__Bacteroidia	o__Bacteroidales	f__Rikenellaceae	g__Alistipes	s__Alistipes onderdonkii	Human	Digestive system	Human fecal	121.468	31.2123	1	1	1	0	1	1	1	0	0	1	0	0	1	1	1
MAG1561	3300029493_6	d__Bacteria	p__Bacteroidetes	c__Bacteroidia	o__Bacteroidales	f__Tannerellaceae	g__Parabacteroides	s__Parabacteroides distasonis	Human	Digestive system	Human feces	-76.6259	39.2885	1	1	1	0	1	1	1	0	0	1	0	0	1	1	0
MAG1254	3300029494_7	d__Bacteria	p__Bacteroidetes	c__Bacteroidia	o__Bacteroidales	f__Tannerellaceae	g__Parabacteroides	s__Parabacteroides distasonis	Human	Digestive system	Human feces	-76.6259	39.2885	1	1	1	0	1	1	1	0	0	1	0	0	1	1	0
MAG1246	3300029499_5	d__Bacteria	p__Bacteroidetes	c__Bacteroidia	o__Bacteroidales	f__Tannerellaceae	g__Parabacteroides	s__Parabacteroides distasonis	Human	Digestive system	Human fecal	121.468	31.2123	1	1	1	0	1	2	1	0	0	1	0	0	1	1	0
MAG237	3300029510_3	d__Bacteria	p__Bacteroidetes	c__Bacteroidia	o__Bacteroidales	f__Tannerellaceae	g__Parabacteroides	s__Parabacteroides distasonis	Human	Digestive system	Human fecal	121.468	31.2123	1	1	1	0	1	2	1	0	0	1	0	0	1	1	0
MAG911	3300029513_4	d__Bacteria	p__Bacteroidetes	c__Bacteroidia	o__Bacteroidales	f__Tannerellaceae	g__Parabacteroides	s__Parabacteroides distasonis	Human	Digestive system	Human fecal	121.468	31.2123	1	1	1	0	1	2	1	0	0	1	0	0	1	1	0
MAG1590	3300029545_5	d__Bacteria	p__Bacteroidetes	c__Bacteroidia	o__Bacteroidales	f__Tannerellaceae	g__Parabacteroides	s__Parabacteroides distasonis	Human	Digestive system	Human fecal	121.465	31.2112	1	1	1	0	1	1	1	0	0	1	0	0	1	1	0
MAG796	3300029546_7	d__Bacteria	p__Bacteroidetes	c__Bacteroidia	o__Bacteroidales	f__Tannerellaceae	g__Parabacteroides	s__Parabacteroides distasonis	Human	Digestive system	Human fecal	121.465	31.2112	1	1	1	0	1	2	1	0	0	1	0	0	1	1	0
MAG500	3300029548_8	d__Bacteria	p__Bacteroidetes	c__Bacteroidia	o__Bacteroidales	f__Tannerellaceae	g__Parabacteroides	s__Parabacteroides distasonis	Human	Digestive system	Human fecal	121.465	31.2112	1	1	1	0	1	1	1	0	0	0	0	0	1	1	0
MAG919	3300029551_5	d__Bacteria	p__Bacteroidetes	c__Bacteroidia	o__Bacteroidales	f__Tannerellaceae	g__Parabacteroides	s__Parabacteroides distasonis	Human	Digestive system	Human fecal	121.465	31.2112	1	1	1	0	1	1	1	0	0	1	0	0	1	1	0
MAG622	3300029557_7	d__Bacteria	p__Bacteroidetes	c__Bacteroidia	o__Bacteroidales	f__Tannerellaceae	g__Parabacteroides	s__Parabacteroides distasonis	Human	Digestive system	Human fecal	-0.12	51.5	1	1	1	0	1	1	1	0	0	1	0	0	1	1	0
MAG1361	3300029563_5	d__Bacteria	p__Bacteroidetes	c__Bacteroidia	o__Bacteroidales	f__Tannerellaceae	g__Parabacteroides	s__Parabacteroides distasonis	Human	Digestive system	Human fecal	-0.12	51.5	1	1	1	0	1	1	1	0	0	1	0	0	1	1	0
MAG1446	3300029580_8	d__Bacteria	p__Bacteroidetes	c__Bacteroidia	o__Bacteroidales	f__Tannerellaceae	g__Parabacteroides	s__Parabacteroides distasonis	Human	Digestive system	Human fecal	-0.12	51.5	1	1	1	0	1	2	1	0	0	1	0	0	1	1	0
MAG664	3300029584_16	d__Bacteria	p__Bacteroidetes	c__Bacteroidia	o__Bacteroidales	f__Rikenellaceae	g__Alistipes	s__Alistipes putredinis	Human	Digestive system	Human fecal	-0.12	51.5	1	1	1	0	1	1	1	0	0	1	0	0	1	1	1
MAG301	3300029590_8	d__Bacteria	p__Bacteroidetes	c__Bacteroidia	o__Bacteroidales	f__Tannerellaceae	g__Parabacteroides	s__Parabacteroides distasonis	Human	Digestive system	Human fecal	-0.12	51.5	1	1	1	0	1	1	1	0	0	1	0	0	1	1	0
MAG1355	3300029592_4	d__Bacteria	p__Bacteroidetes	c__Bacteroidia	o__Bacteroidales	f__Tannerellaceae	g__Parabacteroides	s__Parabacteroides distasonis	Human	Digestive system	Human fecal	-0.12	51.5	1	1	1	0	1	1	1	0	0	1	0	0	1	1	0
MAG1173	3300029606_7	d__Bacteria	p__Bacteroidetes	c__Bacteroidia	o__Bacteroidales	f__Rikenellaceae	g__Alistipes	s__Alistipes onderdonkii	Human	Digestive system	Human feces	-76.6259	39.2885	1	1	1	0	1	1	1	0	0	1	0	0	1	1	1
MAG340	3300029617_7	d__Bacteria	p__Bacteroidetes	c__Bacteroidia	o__Bacteroidales	f__Tannerellaceae	g__Parabacteroides	s__Parabacteroides distasonis	Human	Digestive system	Human fecal	-0.12	51.5	1	1	1	0	1	1	1	0	0	1	0	0	1	1	0
MAG307	3300029641_4	d__Bacteria	p__Bacteroidetes	c__Bacteroidia	o__Bacteroidales	f__Tannerellaceae	g__Parabacteroides	s__Parabacteroides distasonis	Human	Digestive system	Human fecal	-0.12	51.5	1	1	1	0	1	1	1	0	0	1	0	0	1	1	0
MAG286	3300029650_5	d__Bacteria	p__Bacteroidetes	c__Bacteroidia	o__Bacteroidales	f__Rikenellaceae	g__Alistipes	s__Alistipes onderdonkii	Human	Digestive system	Human fecal	-0.12	51.5	1	1	1	0	1	1	1	0	0	1	0	0	1	1	1
MAG691	3300029675_5	d__Bacteria	p__Bacteroidetes	c__Bacteroidia	o__Bacteroidales	f__Tannerellaceae	g__Parabacteroides	s__Parabacteroides distasonis	Human	Digestive system	Human fecal	-0.12	51.5	1	1	1	0	1	1	1	0	0	1	0	0	1	1	0
MAG571	3300029678_5	d__Bacteria	p__Bacteroidetes	c__Bacteroidia	o__Bacteroidales	f__Tannerellaceae	g__Parabacteroides	s__Parabacteroides distasonis	Human	Digestive system	Human fecal	-0.12	51.5	1	1	1	0	1	1	1	0	0	1	0	0	1	1	0
MAG1295	3300029700_12	d__Bacteria	p__Bacteroidetes	c__Bacteroidia	o__Bacteroidales	f__Rikenellaceae	g__Alistipes	s__Alistipes onderdonkii	Human	Digestive system	Human fecal	-0.12	51.5	1	1	1	0	1	1	1	0	0	1	0	0	1	1	1
MAG1570	3300029714_6	d__Bacteria	p__Bacteroidetes	c__Bacteroidia	o__Bacteroidales	f__Tannerellaceae	g__Parabacteroides	s__Parabacteroides distasonis	Human	Digestive system	Human fecal	-0.12	51.5	1	1	1	0	1	1	1	0	0	1	0	0	1	1	0
MAG1249	3300029719_7	d__Bacteria	p__Bacteroidetes	c__Bacteroidia	o__Bacteroidales	f__Tannerellaceae	g__Parabacteroides	s__Parabacteroides distasonis	Human	Digestive system	Human fecal	-0.12	51.5	1	1	1	0	1	1	1	0	0	1	0	0	1	1	0
MAG837	3300029725_16	d__Bacteria	p__Bacteroidetes	c__Bacteroidia	o__Bacteroidales	f__Rikenellaceae	g__Alistipes	s__Alistipes putredinis	Human	Digestive system	Human fecal	-0.12	51.5	1	1	1	0	1	1	1	0	0	1	0	0	1	1	1
MAG425	3300029725_6	d__Bacteria	p__Bacteroidetes	c__Bacteroidia	o__Bacteroidales	f__Tannerellaceae	g__Parabacteroides	s__Parabacteroides distasonis	Human	Digestive system	Human fecal	-0.12	51.5	1	1	1	0	1	1	1	0	0	1	0	0	1	1	0
MAG17	3300029752_4	d__Bacteria	p__Bacteroidetes	c__Bacteroidia	o__Bacteroidales	f__Tannerellaceae	g__Parabacteroides	s__Parabacteroides distasonis	Human	Digestive system	Human feces	-76.6259	39.2885	1	1	1	0	1	1	1	0	0	1	0	0	1	1	0
MAG526	3300029754_8	d__Bacteria	p__Bacteroidetes	c__Bacteroidia	o__Bacteroidales	f__Bacteroidaceae	g__Prevotella	s__Prevotella sp13	Human	Digestive system	Human feces	-76.6259	39.2885	1	1	1	0	1	1	1	1	0	1	0	0	1	1	1
MAG185	3300029759_6	d__Bacteria	p__Bacteroidetes	c__Bacteroidia	o__Bacteroidales	f__Tannerellaceae	g__Parabacteroides	s__Parabacteroides distasonis	Human	Digestive system	Human feces	-76.6259	39.2885	1	1	1	0	1	1	1	0	0	1	0	0	1	1	0
MAG1327	3300029760_6	d__Bacteria	p__Bacteroidetes	c__Bacteroidia	o__Bacteroidales	f__Tannerellaceae	g__Parabacteroides	s__Parabacteroides distasonis	Human	Digestive system	Human feces	-76.6259	39.2885	1	1	1	0	1	2	1	0	0	1	0	0	1	1	0
MAG898	3300029760_8	d__Bacteria	p__Bacteroidetes	c__Bacteroidia	o__Bacteroidales	f__Rikenellaceae	g__Alistipes	s__Alistipes onderdonkii	Human	Digestive system	Human feces	-76.6259	39.2885	1	1	1	0	1	1	1	0	0	2	0	0	1	1	1
MAG235	3300029764_6	d__Bacteria	p__Bacteroidetes	c__Bacteroidia	o__Bacteroidales	f__Tannerellaceae	g__Parabacteroides	s__Parabacteroides distasonis	Human	Digestive system	Human feces	-76.6259	39.2885	1	1	1	0	1	1	1	0	0	1	0	0	1	1	0
MAG699	3300029765_5	d__Bacteria	p__Bacteroidetes	c__Bacteroidia	o__Bacteroidales	f__Tannerellaceae	g__Parabacteroides	s__Parabacteroides distasonis	Human	Digestive system	Human feces	-76.6259	39.2885	1	1	1	0	1	1	1	0	0	1	0	0	1	1	0
MAG1329	3300029766_7	d__Bacteria	p__Bacteroidetes	c__Bacteroidia	o__Bacteroidales	f__Tannerellaceae	g__Parabacteroides	s__Parabacteroides distasonis	Human	Digestive system	Human feces	-76.6259	39.2885	1	1	1	0	1	2	1	0	0	1	0	0	1	1	0
MAG481	3300029772_5	d__Bacteria	p__Bacteroidetes	c__Bacteroidia	o__Bacteroidales	f__Tannerellaceae	g__Parabacteroides	s__Parabacteroides distasonis	Human	Digestive system	Human fecal	-0.12	51.5	1	1	1	0	1	1	1	0	0	1	0	0	1	1	0
MAG204	3300029774_6	d__Bacteria	p__Bacteroidetes	c__Bacteroidia	o__Bacteroidales	f__Tannerellaceae	g__Parabacteroides	s__Parabacteroides distasonis	Human	Digestive system	Human feces	-76.6259	39.2885	1	1	1	0	1	1	1	0	0	1	0	0	1	1	0
MAG565	3300029784_7	d__Bacteria	p__Bacteroidetes	c__Bacteroidia	o__Bacteroidales	f__Tannerellaceae	g__Parabacteroides	s__Parabacteroides distasonis	Human	Digestive system	Human feces	-76.6259	39.2885	1	1	1	0	1	2	1	0	0	1	0	0	1	1	0
MAG1262	3300029790_7	d__Bacteria	p__Bacteroidetes	c__Bacteroidia	o__Bacteroidales	f__Tannerellaceae	g__Parabacteroides	s__Parabacteroides distasonis	Human	Digestive system	Human feces	-76.6259	39.2885	1	1	1	0	1	1	1	0	0	0	0	0	1	1	0
MAG1234	3300029841_8	d__Bacteria	p__Bacteroidetes	c__Bacteroidia	o__Bacteroidales	f__Tannerellaceae	g__Parabacteroides	s__Parabacteroides distasonis	Human	Digestive system	Human fecal	-0.12	51.5	1	1	1	0	1	1	1	0	0	1	0	0	1	1	0
MAG172	3300029846_7	d__Bacteria	p__Bacteroidetes	c__Bacteroidia	o__Bacteroidales	f__Tannerellaceae	g__Parabacteroides	s__Parabacteroides distasonis	Human	Digestive system	Human fecal	-0.12	51.5	1	1	1	0	1	1	1	0	0	1	0	0	1	1	0
MAG61	3300029854_2	d__Bacteria	p__Bacteroidetes	c__Bacteroidia	o__Bacteroidales	f__Tannerellaceae	g__Parabacteroides	s__Parabacteroides distasonis	Human	Digestive system	Human fecal	-0.12	51.5	1	1	1	0	1	1	1	0	0	1	0	0	1	1	0
MAG1349	3300029871_5	d__Bacteria	p__Bacteroidetes	c__Bacteroidia	o__Bacteroidales	f__Tannerellaceae	g__Parabacteroides	s__Parabacteroides distasonis	Human	Digestive system	Human fecal	-0.12	51.5	1	1	1	0	1	1	1	0	0	1	0	0	1	1	0
MAG1087	3300029884_12	d__Bacteria	p__Bacteroidetes	c__Bacteroidia	o__Bacteroidales	f__Rikenellaceae	g__Alistipes	s__Alistipes putredinis	Human	Digestive system	Human fecal	-0.12	51.5	1	1	1	0	1	1	1	0	0	1	0	0	1	1	1
MAG1500	3300029886_5	d__Bacteria	p__Bacteroidetes	c__Bacteroidia	o__Bacteroidales	f__Tannerellaceae	g__Parabacteroides	s__Parabacteroides distasonis	Human	Digestive system	Human fecal	-0.12	51.5	1	1	1	0	1	1	1	0	0	1	0	0	1	1	0
MAG1360	3300001989_3	d__Bacteria	p__Bacteroidetes	c__Bacteroidia	o__Chitinophagales	f__Chitinophagaceae	g__Chitinophaga	s__	Plants	Rhizoplane	Corn rhizosphere	-85.3738	42.3948	1	1	1	1	1	1	1	1	0	0	0	0	0	0	1
MAG789	3300002067_3	d__Bacteria	p__Bacteroidetes	c__Bacteroidia	o__Sphingobacteriales	f__Sphingobacteriaceae	g__Mucilaginibacter	s__	Plants	Rhizoplane	Corn rhizosphere	-85.3738	42.3948	1	2	1	1	1	1	1	1	0	1	0	1	1	1	2
MAG1476	3300005262_11	d__Bacteria	p__Bacteroidetes	c__Bacteroidia	o__Cytophagales	f__Cyclobacteriaceae	g__Ohtaekwangia	s__	Plants	Rhizoplane	Arabidopsis rhizosphere	-79.0499	35.9082	1	1	1	0	1	1	1	1	0	1	0	0	1	1	1
MAG332	3300005262_6	d__Bacteria	p__Bacteroidetes	c__Bacteroidia	o__Chitinophagales	f__Chitinophagaceae	g__Chitinophaga	s__	Plants	Rhizoplane	Arabidopsis rhizosphere	-79.0499	35.9082	1	1	1	0	1	1	1	1	0	1	0	1	1	1	1
MAG1385	3300005288_8	d__Bacteria	p__Bacteroidetes	c__Bacteroidia	o__Sphingobacteriales	f__Sphingobacteriaceae	g__Pedobacter	s__	Plants	Rhizoplane	Miscanthus rhizosphere	-85.4002	42.4062	1	1	1	1	1	1	1	0	0	1	0	1	1	1	0
MAG740	3300005289_6	d__Bacteria	p__Bacteroidetes	c__Bacteroidia	o__Sphingobacteriales	f__Sphingobacteriaceae	g__Pedobacter	s__	Plants	Rhizoplane	Switchgrass rhizosphere	-84.3938	42.7948	1	1	1	1	1	1	1	0	0	1	0	1	1	1	0
MAG757	3300006237_16	d__Bacteria	p__Bacteroidetes	c__Bacteroidia	o__Chitinophagales	f__Chitinophagaceae	g__	s__	Plants	Rhizoplane	Miscanthus rhizosphere	-85.399	42.4058	1	1	1	0	1	1	1	1	0	0	0	0	0	0	1
MAG606	3300006237_16	d__Bacteria	p__Bacteroidetes	c__Bacteroidia	o__Chitinophagales	f__Chitinophagaceae	g__	s__	Plants	Rhizoplane	Miscanthus rhizosphere	-85.399	42.4058	1	1	1	1	1	1	1	1	0	1	0	0	0	0	0
MAG69	3300006846_15	d__Bacteria	p__Bacteroidetes	c__Bacteroidia	o__Chitinophagales	f__Chitinophagaceae	g__12-47-4	s__	Plants	Rhizosphere	Populus rhizosphere	-83.9607	35.8443	1	1	1	1	1	1	1	1	0	0	0	0	0	0	1
MAG832	3300012497_1	d__Bacteria	p__Proteobacteria	c__Gammaproteobacteria	o__Betaproteobacteriales	f__Burkholderiaceae	g__Mitsuaria	s__GCF_900113225	Plants	Rhizoplane	Arabidopsis rhizosphere	-79.0506	35.9076	2	1	0	0	1	1	1	1	0	1	0	0	1	1	0
MAG31	3300013100_13	d__Bacteria	p__Bacteroidetes	c__Bacteroidia	o__Sphingobacteriales	f__Sphingobacteriaceae	g__Pedobacter	s__	Plants	Rhizosphere	corn rhizosphere	-85.3738	42.3948	1	1	1	1	1	1	1	0	0	1	0	1	1	1	0
MAG650	3300013100_20	d__Bacteria	p__Bacteroidetes	c__Bacteroidia	o__Flavobacteriales	f__Weeksellaceae	g__Chryseobacterium	s__Chryseobacterium indoltheticum	Plants	Rhizosphere	corn rhizosphere	-85.3738	42.3948	0	0	1	1	1	1	1	1	0	1	0	2	0	1	0
MAG1533	3300013104_26	d__Bacteria	p__Bacteroidetes	c__Bacteroidia	o__Flavobacteriales	f__Flavobacteriaceae	g__Flavobacterium	s__	Plants	Rhizosphere	corn rhizosphere	-85.3738	42.3948	1	1	1	1	1	1	1	1	0	1	0	0	1	1	0
MAG1548	3300013104_34	d__Bacteria	p__Bacteroidetes	c__Bacteroidia	o__Chitinophagales	f__Chitinophagaceae	g__UBA8621	s__	Plants	Rhizosphere	corn rhizosphere	-85.3738	42.3948	1	1	1	1	1	1	1	1	0	0	0	0	0	0	1
MAG798	3300013105_20	d__Bacteria	p__Bacteroidetes	c__Bacteroidia	o__Flavobacteriales	f__Flavobacteriaceae	g__Flavobacterium	s__Flavobacterium johnsoniae	Plants	Rhizosphere	corn rhizosphere	-85.3738	42.3948	1	1	1	1	1	1	1	1	0	0	0	0	0	0	2
MAG12	3300013105_22	d__Bacteria	p__Bacteroidetes	c__Bacteroidia	o__Sphingobacteriales	f__Sphingobacteriaceae	g__Mucilaginibacter	s__	Plants	Rhizosphere	corn rhizosphere	-85.3738	42.3948	1	1	1	1	1	1	1	1	0	1	0	1	1	1	0
MAG334	3300013296_18	d__Bacteria	p__Bacteroidetes	c__Bacteroidia	o__Chitinophagales	f__Chitinophagaceae	g__UBA8621	s__	Plants	Rhizosphere	miscanthus rhizosphere	-85.3738	42.3948	1	1	1	1	1	1	1	1	0	1	0	0	1	1	1
MAG160	3300013297_31	d__Bacteria	p__Bacteroidetes	c__Bacteroidia	o__Chitinophagales	f__Chitinophagaceae	g__UBA1935	s__	Plants	Rhizosphere	miscanthus rhizosphere	-85.3738	42.3948	1	1	1	1	1	1	1	1	0	0	0	0	0	0	0
MAG1544	3300013307_16	d__Bacteria	p__Bacteroidetes	c__Bacteroidia	o__Chitinophagales	f__Chitinophagaceae	g__UBA8621	s__	Plants	Rhizosphere	corn rhizosphere	-85.3738	42.3948	1	1	1	1	1	1	1	1	0	0	0	0	0	0	1
MAG1405	3300013307_26	d__Bacteria	p__Bacteroidetes	c__Bacteroidia	o__Sphingobacteriales	f__Sphingobacteriaceae	g__Mucilaginibacter	s__	Plants	Rhizosphere	corn rhizosphere	-85.3738	42.3948	1	1	1	1	1	1	1	1	0	1	0	1	1	1	1
MAG688	3300013307_31	d__Bacteria	p__Bacteroidetes	c__Bacteroidia	o__AKYH767	f__2-12-FULL-35-15	g__2-12-FULL-35-15	s__	Plants	Rhizosphere	corn rhizosphere	-85.3738	42.3948	2	1	0	0	1	1	1	1	0	1	0	0	1	1	1
MAG1339	3300013307_31	d__Bacteria	p__Bacteroidetes	c__Bacteroidia	o__AKYH767	f__2-12-FULL-35-15	g__2-12-FULL-35-15	s__	Plants	Rhizosphere	corn rhizosphere	-85.3738	42.3948	1	2	1	0	1	1	1	1	0	1	0	1	1	1	1
MAG1102	3300013308_26	d__Bacteria	p__Bacteroidetes	c__Bacteroidia	o__Chitinophagales	f__Chitinophagaceae	g__	s__	Plants	Rhizosphere	miscanthus rhizosphere	-85.3738	42.3948	1	1	1	0	1	1	1	1	0	0	0	0	0	0	1
MAG396	3300014497_10	d__Bacteria	p__Bacteroidetes	c__Bacteroidia	o__Flavobacteriales	f__Weeksellaceae	g__Chryseobacterium	s__Chryseobacterium indoltheticum	Plants	Rhizosphere	Rhizosphere	-96.4086	41.1591	1	0	1	1	1	1	1	1	0	1	0	2	0	1	0
MAG1219	3300014969_9	d__Bacteria	p__Bacteroidetes	c__Bacteroidia	o__Chitinophagales	f__Chitinophagaceae	g__UBA8621	s__	Plants	Rhizosphere	miscanthus rhizosphere	-85.3738	42.3948	1	1	1	1	1	1	1	1	0	0	0	0	0	0	1
MAG1322	3300015265_4	d__Bacteria	p__Bacteroidetes	c__Bacteroidia	o__Chitinophagales	f__Chitinophagaceae	g__Chitinophaga	s__	Plants	Rhizosphere	Rhizosphere	-96.6752	41.1613	1	0	1	0	1	1	1	1	0	1	0	0	1	1	0
MAG1128	3300015265_4	d__Bacteria	p__Bacteroidetes	c__Bacteroidia	o__Chitinophagales	f__Chitinophagaceae	g__Chitinophaga	s__	Plants	Rhizosphere	Rhizosphere	-96.6752	41.1613	1	1	1	1	1	1	1	1	0	0	0	0	0	0	1
MAG335	3300021384_9	d__Bacteria	p__Proteobacteria	c__Gammaproteobacteria	o__Enterobacterales	f__Enterobacteriaceae	g__Kluyvera_A	s__GCF_900168315	Plants	Roots	plant roots	-43.5936	-19.2822	1	1	1	0	1	1	1	1	0	1	0	0	1	1	0
MAG178	3300025231_3	d__Bacteria	p__Bacteroidetes	c__Bacteroidia	o__Sphingobacteriales	f__Sphingobacteriaceae	g__Mucilaginibacter	s__	Plants	Rhizoplane	Arabidopsis rhizosphere	-79.0499	35.9082	1	1	1	1	1	1	1	1	0	0	0	0	0	0	1
MAG260	3300025233_3	d__Bacteria	p__Bacteroidetes	c__Bacteroidia	o__Sphingobacteriales	f__Sphingobacteriaceae	g__Mucilaginibacter	s__	Plants	Rhizoplane	Arabidopsis rhizosphere	-79.0499	35.9082	1	1	1	1	1	1	1	1	0	1	0	1	1	1	1
MAG1168	3300025233_7	d__Bacteria	p__Bacteroidetes	c__Bacteroidia	o__Sphingobacteriales	f__Sphingobacteriaceae	g__Mucilaginibacter	s__	Plants	Rhizoplane	Arabidopsis rhizosphere	-79.0499	35.9082	1	1	1	1	1	1	1	1	0	1	0	1	1	1	1
MAG1353	3300025242_3	d__Bacteria	p__Bacteroidetes	c__Bacteroidia	o__Chitinophagales	f__Chitinophagaceae	g__Chitinophaga	s__	Plants	Rhizoplane	Arabidopsis root	-78.5097	35.6667	1	1	1	0	1	1	1	1	0	1	0	0	1	1	2
MAG677	3300025246_1	d__Bacteria	p__Bacteroidetes	c__Bacteroidia	o__Chitinophagales	f__Chitinophagaceae	g__Chitinophaga	s__	Plants	Rhizoplane	Arabidopsis root	-79.0499	35.9082	1	1	1	0	1	1	1	1	0	1	0	0	1	1	1
MAG21	3300025250_3	d__Bacteria	p__Bacteroidetes	c__Bacteroidia	o__Chitinophagales	f__Chitinophagaceae	g__Chitinophaga	s__	Plants	Rhizoplane	Arabidopsis root	-79.0499	35.9082	1	1	1	0	1	1	1	1	0	1	0	0	1	1	1
MAG1594	3300025261_8	d__Bacteria	p__Bacteroidetes	c__Bacteroidia	o__Sphingobacteriales	f__Sphingobacteriaceae	g__Mucilaginibacter	s__	Plants	Rhizoplane	Arabidopsis rhizosphere	-79.0499	35.9082	1	1	1	1	1	1	1	1	0	0	0	0	0	0	1
MAG1320	3300025273_5	d__Bacteria	p__Bacteroidetes	c__Bacteroidia	o__Chitinophagales	f__Chitinophagaceae	g__Chitinophaga	s__	Plants	Rhizoplane	Arabidopsis rhizosphere	-78.5097	35.6667	1	1	1	1	1	1	1	1	0	1	0	1	1	0	1
MAG1109	3300025298_14	d__Bacteria	p__Bacteroidetes	c__Bacteroidia	o__Sphingobacteriales	f__Sphingobacteriaceae	g__Pedobacter	s__Pedobacter soli	Plants	Rhizoplane	Arabidopsis rhizosphere	-78.5097	35.6667	1	2	1	0	1	1	1	2	0	1	0	1	1	1	1
MAG921	3300025298_6	d__Bacteria	p__Bacteroidetes	c__Bacteroidia	o__Chitinophagales	f__Chitinophagaceae	g__Chitinophaga	s__	Plants	Rhizoplane	Arabidopsis rhizosphere	-78.5097	35.6667	1	1	1	0	1	1	1	1	0	1	0	1	1	1	1
MAG756	3300025299_13	d__Bacteria	p__Proteobacteria	c__Gammaproteobacteria	o__Betaproteobacteriales	f__Burkholderiaceae	g__Mitsuaria	s__	Plants	Rhizoplane	Arabidopsis rhizosphere	-78.5097	35.6667	1	1	1	0	1	1	1	1	0	1	0	0	1	1	0
MAG70	3300025299_8	d__Bacteria	p__Proteobacteria	c__Gammaproteobacteria	o__Betaproteobacteriales	f__Burkholderiaceae	g__Cupriavidus	s__	Plants	Rhizoplane	Arabidopsis rhizosphere	-78.5097	35.6667	1	1	1	0	1	1	1	1	0	1	0	0	1	1	0
MAG180	3300025302_8	d__Bacteria	p__Bacteroidetes	c__Bacteroidia	o__Chitinophagales	f__Chitinophagaceae	g__Filimonas	s__	Plants	Rhizoplane	Arabidopsis rhizosphere	-79.0499	35.9082	1	1	1	0	1	1	1	1	0	1	0	0	1	1	0
MAG210	3300025302_9	d__Bacteria	p__Bacteroidetes	c__Bacteroidia	o__Chitinophagales	f__Chitinophagaceae	g__Chitinophaga	s__	Plants	Rhizoplane	Arabidopsis rhizosphere	-79.0499	35.9082	1	1	1	1	1	1	1	1	0	0	0	0	0	0	1
MAG618	3300025304_10	d__Bacteria	p__Bacteroidetes	c__Bacteroidia	o__Chitinophagales	f__Chitinophagaceae	g__Chitinophaga	s__	Plants	Rhizoplane	Arabidopsis rhizosphere	-78.5097	35.6667	1	1	1	1	1	1	1	1	0	1	0	0	1	1	0
MAG1452	3300025304_10	d__Bacteria	p__Bacteroidetes	c__Bacteroidia	o__Chitinophagales	f__Chitinophagaceae	g__Chitinophaga	s__	Plants	Rhizoplane	Arabidopsis rhizosphere	-78.5097	35.6667	1	1	1	1	1	1	1	1	0	1	0	1	1	1	1
MAG840	3300025304_9	d__Bacteria	p__Bacteroidetes	c__Bacteroidia	o__Chitinophagales	f__Chitinophagaceae	g__Chitinophaga	s__	Plants	Rhizoplane	Arabidopsis rhizosphere	-78.5097	35.6667	1	1	1	1	1	1	1	1	0	0	0	0	0	0	1
MAG79	3300025728_11	d__Bacteria	p__Bacteroidetes	c__Bacteroidia	o__Flavobacteriales	f__Flavobacteriaceae	g__Flavobacterium	s__	Plants	Rhizosphere	Miscanthus rhizosphere	-85.3738	42.3948	1	1	1	1	1	1	1	1	0	1	0	1	1	1	2
MAG878	3300025728_11	d__Bacteria	p__Bacteroidetes	c__Bacteroidia	o__Flavobacteriales	f__Flavobacteriaceae	g__Flavobacterium	s__	Plants	Rhizosphere	Miscanthus rhizosphere	-85.3738	42.3948	1	1	1	0	1	1	1	1	0	1	0	0	1	1	0
MAG1259	3300025728_13	d__Bacteria	p__Bacteroidetes	c__Bacteroidia	o__Flavobacteriales	f__Weeksellaceae	g__Chryseobacterium	s__	Plants	Rhizosphere	Miscanthus rhizosphere	-85.3738	42.3948	2	3	1	1	1	1	1	1	0	1	0	0	1	1	1
MAG1281	3300025904_11	d__Bacteria	p__Bacteroidetes	c__Bacteroidia	o__Chitinophagales	f__Chitinophagaceae	g__UBA8621	s__	Plants	Rhizoplane	Corn rhizosphere	-85.3738	42.3948	1	1	1	1	1	1	1	1	0	0	0	0	0	0	0
MAG449	3300025907_20	d__Bacteria	p__Bacteroidetes	c__Bacteroidia	o__Chitinophagales	f__Chitinophagaceae	g__UBA8621	s__	Plants	Rhizosphere	Miscanthus rhizosphere	-85.3738	42.3948	1	1	1	1	1	1	1	1	0	0	0	0	0	0	1
MAG679	3300025911_14	d__Bacteria	p__Bacteroidetes	c__Bacteroidia	o__Chitinophagales	f__Chitinophagaceae	g__UBA8621	s__	Plants	Rhizosphere	Corn rhizosphere	-85.3738	42.3948	1	1	1	1	1	1	1	1	0	0	0	0	0	0	1
MAG131	3300025913_39	d__Bacteria	p__Bacteroidetes	c__Bacteroidia	o__Chitinophagales	f__Chitinophagaceae	g__UBA8621	s__	Plants	Rhizosphere	Corn rhizosphere	-85.3738	42.3948	1	1	1	1	1	1	1	1	0	1	0	0	1	0	1
MAG1399	3300025914_26	d__Bacteria	p__Proteobacteria	c__Gammaproteobacteria	o__Xanthomonadales	f__Rhodanobacteraceae	g__Dyella	s__Dyella marensis	Plants	Rhizosphere	Corn rhizosphere	-85.3738	42.3948	1	1	1	1	1	1	1	1	0	1	0	1	1	1	1
MAG443	3300025933_33	d__Bacteria	p__Bacteroidetes	c__Bacteroidia	o__Chitinophagales	f__Chitinophagaceae	g__UBA8621	s__	Plants	Rhizosphere	Corn rhizosphere	-85.3738	42.3948	1	0	1	1	1	1	1	1	0	0	0	0	0	0	0
MAG550	3300025940_24	d__Bacteria	p__Bacteroidetes	c__Bacteroidia	o__Chitinophagales	f__Chitinophagaceae	g__UBA8621	s__	Plants	Rhizosphere	Miscanthus rhizosphere	-85.3738	42.3948	1	1	1	1	1	1	1	1	0	1	0	0	1	1	1
MAG453	3300025949_22	d__Bacteria	p__Bacteroidetes	c__Bacteroidia	o__Chitinophagales	f__Chitinophagaceae	g__UBA8621	s__	Plants	Rhizoplane	Corn rhizosphere	-85.3738	42.3948	1	1	1	1	1	1	1	0	0	1	0	0	0	0	0
MAG543	3300025949_25	d__Bacteria	p__Bacteroidetes	c__Bacteroidia	o__Sphingobacteriales	f__Sphingobacteriaceae	g__Mucilaginibacter	s__	Plants	Rhizoplane	Corn rhizosphere	-85.3738	42.3948	1	1	1	1	1	1	1	1	0	1	0	1	1	1	2
MAG660	3300025949_30	d__Bacteria	p__Bacteroidetes	c__Bacteroidia	o__Chitinophagales	f__Chitinophagaceae	g__UBA8621	s__	Plants	Rhizoplane	Corn rhizosphere	-85.3738	42.3948	1	1	1	1	1	1	1	1	0	1	0	0	1	0	1
MAG133	3300025949_31	d__Bacteria	p__Proteobacteria	c__Gammaproteobacteria	o__Betaproteobacteriales	f__Burkholderiaceae	g__Herbaspirillum	s__GCF_001929405	Plants	Rhizoplane	Corn rhizosphere	-85.3738	42.3948	1	1	1	0	1	1	1	1	0	1	0	0	1	1	0
MAG1163	3300026041_26	d__Bacteria	p__Bacteroidetes	c__Bacteroidia	o__Chitinophagales	f__Chitinophagaceae	g__UBA8621	s__	Plants	Rhizoplane	Corn rhizosphere	-85.3738	42.3948	1	1	1	1	1	1	0	1	0	0	0	0	0	0	0
MAG479	3300026116_19	d__Bacteria	p__Bacteroidetes	c__Bacteroidia	o__Chitinophagales	f__Chitinophagaceae	g__UBA8621	s__	Plants	Rhizoplane	Corn rhizosphere	-85.3738	42.3948	1	1	1	1	1	1	1	1	0	0	0	0	0	0	0
MAG590	3300027606_11	d__Bacteria	p__Bacteroidetes	c__Bacteroidia	o__Flavobacteriales	f__Flavobacteriaceae	g__Flavobacterium	s__Flavobacterium anhuiense	Plants	Phylloplane	Agave	-101.875	20.6863	1	1	1	0	1	1	1	1	0	1	0	0	1	1	0
MAG934	3300027606_11	d__Bacteria	p__Bacteroidetes	c__Bacteroidia	o__Flavobacteriales	f__Flavobacteriaceae	g__Flavobacterium	s__Flavobacterium anhuiense	Plants	Phylloplane	Agave	-101.875	20.6863	1	1	1	1	1	1	1	1	0	1	0	1	1	1	2
MAG761	3300027606_9	d__Bacteria	p__Proteobacteria	c__Gammaproteobacteria	o__Betaproteobacteriales	f__Burkholderiaceae	g__Mitsuaria	s__GCF_900113225	Plants	Phylloplane	Agave	-101.875	20.6863	2	1	0	0	1	1	1	1	0	1	0	0	1	1	0
MAG1414	3300027880_11	d__Bacteria	p__Bacteroidetes	c__Bacteroidia	o__Chitinophagales	f__Chitinophagaceae	g__UTBCD1	s__	Plants	Rhizosphere	Populus rhizosphere	-83.9607	35.8443	1	1	1	1	1	1	1	1	0	0	0	0	0	0	0
MAG460	3300000062_17	d__Bacteria	p__Bacteroidetes	c__Bacteroidia	o__Bacteroidales	f__UBA932	g__Bact-08	s__	Arthropoda	Digestive system	Passalidae beetle gut	-84.0077	10.2072	2	1	0	0	1	1	1	1	0	0	0	0	1	1	1
MAG1507	3300020128_4	d__Bacteria	p__Bacteroidetes	c__Bacteroidia	o__Flavobacteriales	f__Flavobacteriaceae	g__Flavobacterium	s__	Arthropoda	Ant dump	ant dump	-89.4125	43.0758	2	1	1	1	1	1	1	1	0	1	0	2	0	1	0
MAG444	3300020137_2	d__Bacteria	p__Bacteroidetes	c__Bacteroidia	o__Cytophagales	f__Cytophagaceae	g__	s__	Arthropoda	Ant dump	ant dump	-89.4125	43.0758	1	1	1	1	1	1	1	1	0	1	0	1	1	1	1
MAG1016	3300020138_1	d__Bacteria	p__Bacteroidetes	c__Kapabacteria	o__OLB7	f__OLB7	g__	s__	Arthropoda	Ant dump	ant dump	-89.4125	43.0758	2	1	0	1	1	1	1	1	0	1	0	1	1	1	0
MAG94	3300020144_11	d__Bacteria	p__Bacteroidetes	c__Bacteroidia	o__Flavobacteriales	f__Crocinitomicaceae	g__40-80	s__	Arthropoda	Ant dump	ant dump	-89.4125	43.0758	1	1	1	1	1	1	1	1	0	1	0	1	0	1	2
MAG14	3300020144_6	d__Bacteria	p__Bacteroidetes	c__Bacteroidia	o__Cytophagales	f__Cytophagaceae	g__	s__	Arthropoda	Ant dump	ant dump	-89.4125	43.0758	1	1	1	1	1	1	1	1	0	1	0	1	1	1	1
MAG331	3300020148_3	d__Bacteria	p__Bacteroidetes	c__Bacteroidia	o__Cytophagales	f__Cytophagaceae	g__	s__	Arthropoda	Ant dump	ant dump	-89.4125	43.0758	1	1	1	1	1	1	1	1	0	1	0	1	1	1	1
MAG801	3300020149_4	d__Bacteria	p__Bacteroidetes	c__Kapabacteria	o__OLB7	f__OLB7	g__	s__	Arthropoda	Ant dump	ant dump	-89.4125	43.0758	2	1	0	1	1	1	1	1	0	0	0	0	0	0	0
MAG168	3300022738_7	d__Bacteria	p__Bacteroidetes	c__Bacteroidia	o__Flavobacteriales	f__Flavobacteriaceae	g__Flavobacterium	s__	Arthropoda	Ant dump	ant dump	-89.4125	43.0758	2	1	1	1	1	1	1	1	0	1	0	2	0	1	0
MAG700	3300022742_7	d__Bacteria	p__Bacteroidetes	c__Bacteroidia	o__Flavobacteriales	f__Flavobacteriaceae	g__Flavobacterium	s__	Arthropoda	Ant dump	ant dump	-89.4125	43.0758	2	1	1	1	1	1	1	1	0	1	0	2	0	1	0
MAG87	3300024042_4	d__Bacteria	p__Bacteroidetes	c__Bacteroidia	o__Sphingobacteriales	f__Sphingobacteriaceae	g__Pedobacter	s__	Arthropoda	Ant dump	ant dump	-89.4125	43.0758	1	1	1	0	1	1	1	1	0	1	0	0	1	1	2
MAG1240	3300024042_6	d__Bacteria	p__Bacteroidetes	c__Bacteroidia	o__Flavobacteriales	f__Flavobacteriaceae	g__Flavobacterium	s__	Arthropoda	Ant dump	ant dump	-89.4125	43.0758	1	1	1	1	1	1	1	1	0	1	0	2	0	1	0
MAG297	3300024046_5	d__Bacteria	p__Bacteroidetes	c__Bacteroidia	o__Cytophagales	f__Cytophagaceae	g__	s__	Arthropoda	Ant dump	ant dump	-89.4125	43.0758	1	1	1	1	1	1	1	1	0	1	0	1	1	1	1
MAG494	3300024309_8	d__Bacteria	p__Bacteroidetes	c__Bacteroidia	o__Flavobacteriales	f__Flavobacteriaceae	g__Flavobacterium	s__	Arthropoda	Ant dump	ant dump	-89.4125	43.0758	1	1	1	1	1	1	1	1	0	1	0	2	0	1	0
MAG546	3300027904_14	d__Bacteria	p__Myxococcota	c__Myxococcia	o__Myxococcales	f__Myxococcaceae	g__	s__	Arthropoda	Digestive system	Termite gut	34.856	0.2917	1	1	1	1	0	1	1	1	1	0	0	0	1	1	0
MAG456	3300012803_6	d__Bacteria	p__Bacteroidetes	c__Bacteroidia	o__Sphingobacteriales	f__Sphingobacteriaceae	g__Sphingobacterium	s__	Insecta	Digestive system	insecta	-89.4011	43.073	1	1	1	0	1	1	1	1	0	1	0	0	1	1	0
MAG786	3300002037_11	d__Bacteria	p__Bacteroidetes	c__Bacteroidia	o__Cytophagales	f__Cyclobacteriaceae	g__	s__	Algae	Red algae	Delisea pulchra	151.13	-33.59	1	0	1	1	1	1	1	1	0	0	0	0	0	0	0
MAG292	3300002037_13	d__Bacteria	p__Verrucomicrobiota	c__Verrucomicrobiae	o__Opitutales	f__Opitutaceae	g__	s__	Algae	Red algae	Delisea pulchra	151.13	-33.59	1	1	1	0	1	1	1	1	0	0	0	0	0	0	1
MAG320	3300002039_10	d__Bacteria	p__Verrucomicrobiota	c__Verrucomicrobiae	o__Opitutales	f__Opitutaceae	g__DG1235	s__	Algae	Red algae	Delisea pulchra	151.15	-33.57	1	1	1	0	1	1	1	1	0	1	0	0	1	1	1
MAG1091	3300002039_6	d__Bacteria	p__Bacteroidetes	c__Bacteroidia	o__	f__	g__	s__	Algae	Red algae	Delisea pulchra	151.15	-33.57	2	1	1	1	1	1	1	1	0	1	0	0	1	1	0
MAG1482	3300002039_6	d__Bacteria	p__Bacteroidetes	c__Bacteroidia	o__	f__	g__	s__	Algae	Red algae	Delisea pulchra	151.15	-33.57	1	2	1	0	1	1	1	1	0	1	0	0	1	1	0
MAG1194	3300027325_4	d__Bacteria	p__Bacteroidetes	c__Bacteroidia	o__Chitinophagales	f__Saprospiraceae	g__	s__	Algae	Red algae	Marine	-3.24	50.677	1	1	1	0	1	1	1	0	0	1	0	0	1	1	1
MAG1133	2061766007_55	d__Bacteria	p__Bacteroidetes	c__Bacteroidia	o__Bacteroidales	f__Paludibacteraceae	g__UBA1181	s__GCA_002310215	Mammals	Digestive system	Bovine rumen	-88.2315	40.096	1	1	1	0	1	1	1	1	0	0	0	0	1	1	1
MAG1373	3300001919_7	d__Bacteria	p__Bacteroidetes	c__Bacteroidia	o__Bacteroidales	f__Rikenellaceae	g__Alistipes	s__Alistipes onderdonkii	Mammals	Digestive system	Asian elephant fecal	9.94157	53.5953	1	1	1	0	1	1	1	0	0	1	0	0	1	1	1
MAG127	3300012973_13	d__Bacteria	p__Bacteroidetes	c__Bacteroidia	o__Cytophagales	f__Cyclobacteriaceae	g__Anditalea	s__	Mammals	Digestive system	Fecal	-122.5	38.04	1	1	1	1	1	1	1	1	0	1	0	0	1	1	1
MAG371	3300028483_6	d__Bacteria	p__Bacteroidetes	c__Bacteroidia	o__Cytophagales	f__Cyclobacteriaceae	g__Anditalea	s__	Mammals	Digestive system	Elk feces	-122.5	38.04	1	1	1	1	1	1	1	1	0	1	0	0	1	1	1
MAG370	3300028484_5	d__Bacteria	p__Bacteroidetes	c__Bacteroidia	o__Cytophagales	f__Cyclobacteriaceae	g__Anditalea	s__	Mammals	Digestive system	Elk feces	-122.5	38.04	1	1	1	1	1	1	1	1	0	1	0	0	1	1	1
MAG1618	3300003272_10	d__Bacteria	p__Bacteroidetes	c__Bacteroidia	o__Cytophagales	f__Cyclobacteriaceae	g__Fabibacter	s__GCA_002427755	Cnidaria	Unclassified	Cnidaria	-81.4059	24.5485	1	1	1	1	1	1	1	0	0	1	0	0	1	1	0
MAG98	3300003272_2	d__Bacteria	p__Bacteroidetes	c__Bacteroidia	o__Cytophagales	f__Cyclobacteriaceae	g__Roseivirga	s__GCA_002427745	Cnidaria	Unclassified	Cnidaria	-81.4059	24.5485	1	1	1	1	1	1	1	1	0	0	0	0	0	0	0
MAG1312	3300003272_9	d__Bacteria	p__Bacteroidetes	c__Bacteroidia	o__Flavobacteriales	f__Crocinitomicaceae	g__UBA4466	s__GCA_002427735	Cnidaria	Unclassified	Cnidaria	-81.4059	24.5485	1	1	1	1	1	1	1	1	0	1	0	1	0	1	2
MAG506	3300003272_9	d__Bacteria	p__Bacteroidetes	c__Bacteroidia	o__Flavobacteriales	f__Crocinitomicaceae	g__UBA4466	s__GCA_002427735	Cnidaria	Unclassified	Cnidaria	-81.4059	24.5485	2	1	0	0	1	1	1	1	0	1	0	0	1	1	0
MAG1359	3300000107_2	d__Bacteria	p__Proteobacteria	c__Gammaproteobacteria	o__Pseudomonadales	f__Cellvibrionaceae	g__Teredinibacter	s__	Mollusca	Respiratory system	Shipworm	-122.338	47.8507	1	1	1	1	1	1	1	1	0	0	0	0	0	0	0
MAG457	3300000110_3	d__Bacteria	p__Proteobacteria	c__Gammaproteobacteria	o__Pseudomonadales	f__Cellvibrionaceae	g__Teredinibacter	s__	Mollusca	Respiratory system	Shipworm	-122.529	47.9575	1	1	1	1	1	1	1	1	0	0	0	0	0	0	0
MAG1390	3300005267_4	d__Bacteria	p__Proteobacteria	c__Gammaproteobacteria	o__Pseudomonadales	f__Cellvibrionaceae	g__Teredinibacter	s__	Mollusca	Digestive system	Bankia setacea gill	-122.338	47.8507	1	1	1	1	1	1	1	1	0	0	0	0	0	0	1
MAG1044	3300004085_6	d__Bacteria	p__Proteobacteria	c__Alphaproteobacteria	o__UBA8366	f__GCA-2696645	g__	s__	Annelida	Digestive system	Marine gutless worms symbiont	8.81	50.8	0	0	0	0	1	1	1	1	0	1	0	0	1	1	0
MAG1323	3300006913_5	d__Bacteria	p__Proteobacteria	c__Gammaproteobacteria	o__Pseudomonadales	f__Halieaceae	g__	s__	Annelida	Digestive system	Marine gutless worms symbiont	12.3946	51.3216	1	1	1	1	1	1	1	1	0	1	0	1	1	1	0
MAG354	3300012802_3	d__Bacteria	p__Bacteroidetes	c__Bacteroidia	o__Flavobacteriales	f__Flavobacteriaceae	g__Flavobacterium	s__Flavobacterium johnsoniae	Birds	Digestive system	feces	-89.4011	43.073	1	1	1	1	1	1	1	1	0	1	0	1	1	1	2
MAG1463	3300012810_2	d__Bacteria	p__Bacteroidetes	c__Bacteroidia	o__Flavobacteriales	f__Flavobacteriaceae	g__Flavobacterium	s__Flavobacterium johnsoniae	Birds	Digestive system	feces	-89.4011	43.073	1	1	1	1	1	1	1	1	0	1	0	1	1	1	2
MAG365	3300010280_6	d__Bacteria	p__Bacteroidetes	c__Bacteroidia	o__Bacteroidales	f__Tannerellaceae	g__Parabacteroides	s__	Animal	Digestive system	Ring-tailed lemur group fecal	-89.4	43.07	1	2	1	0	1	1	1	1	0	1	0	0	1	1	0
MAG1372	3300011486_1	d__Bacteria	p__Proteobacteria	c__Gammaproteobacteria	o__Betaproteobacteriales	f__Burkholderiaceae	g__Paucibacter	s__	Microbial	Bacteria	Host-associated	-5.04	52.13	1	1	1	0	1	1	1	1	0	1	0	0	1	1	0
MAG1516	3300012153_6	d__Bacteria	p__Bacteroidetes	c__Bacteroidia	o__Flavobacteriales	f__Weeksellaceae	g__Chryseobacterium	s__	Fungi	Mycelium	Attine ant fungus gardens	-81.9512	32.8826	1	0	1	1	1	1	1	1	0	1	0	0	0	0	0
MAG375	3300013939_8	d__Bacteria	p__Bacteroidetes	c__Bacteroidia	o__Flavobacteriales	f__Flavobacteriaceae	g__Flavobacterium	s__GCA_001898245	Fish	Skin	Epidermal mucus	-0.738702	40.648	2	1	1	1	1	1	1	1	0	1	1	2	0	1	0
MAG1022	3300012812_1	d__Bacteria	p__Proteobacteria	c__Gammaproteobacteria	o__Betaproteobacteriales	f__Burkholderiaceae	g__Cupriavidus	s__GCF_900115455	Insecta	Digestive system	insecta	-89.4011	43.073	1	1	1	0	1	1	1	1	0	1	0	0	1	1	0
MAG1156	3300012813_6	d__Bacteria	p__Bacteroidetes	c__Bacteroidia	o__Sphingobacteriales	f__Sphingobacteriaceae	g__Sphingobacterium	s__	Insecta	Digestive system	insecta	-89.4011	43.073	1	1	1	0	1	1	1	1	0	1	0	0	1	1	0
MAG1037	3300012814_7	d__Bacteria	p__Bacteroidetes	c__Bacteroidia	o__Sphingobacteriales	f__Sphingobacteriaceae	g__Sphingobacterium	s__	Insecta	Digestive system	insecta	-89.4011	43.073	1	1	1	0	1	1	1	1	0	1	0	0	1	1	0
MAG1408	3300012818_7	d__Bacteria	p__Bacteroidetes	c__Bacteroidia	o__Sphingobacteriales	f__Sphingobacteriaceae	g__Sphingobacterium	s__	Insecta	Digestive system	insecta	-89.4011	43.073	1	1	1	0	1	1	1	1	0	1	0	0	1	1	0
MAG1117	3300012832_3	d__Bacteria	p__Bacteroidetes	c__Bacteroidia	o__Sphingobacteriales	f__Sphingobacteriaceae	g__Sphingobacterium	s__	Insecta	Digestive system	insecta	-89.4011	43.073	1	1	1	0	1	1	1	1	0	1	0	0	1	1	0
MAG885	3300012837_6	d__Bacteria	p__Bacteroidetes	c__Bacteroidia	o__Sphingobacteriales	f__Sphingobacteriaceae	g__Parapedobacter	s__	Insecta	Digestive system	insecta	-89.4011	43.073	1	1	1	1	1	1	1	1	0	1	0	1	1	1	1
MAG732	3300012848_3	d__Bacteria	p__Bacteroidetes	c__Bacteroidia	o__Sphingobacteriales	f__Sphingobacteriaceae	g__Parapedobacter	s__	Insecta	Digestive system	insecta	-89.4011	43.073	1	1	1	1	1	1	1	1	0	1	0	1	1	1	1
MAG1614	3300006056_42	d__Bacteria	p__Bacteroidetes	c__Bacteroidia	o__Chitinophagales	f__Saprospiraceae	g__UBA10441	s__	Wastewater	Nutrient removal	Wastewater effluent	-87.895	43.023	1	1	1	0	1	1	1	1	0	0	0	0	0	0	0
MAG970	3300006056_65	d__Bacteria	p__Proteobacteria	c__Gammaproteobacteria	o__Betaproteobacteriales	f__Rhodocyclaceae	g__Dechloromonas	s__	Wastewater	Nutrient removal	Wastewater effluent	-87.895	43.023	1	1	1	1	1	1	1	1	0	1	0	1	0	1	1
MAG1035	3300009769_17	d__Bacteria	p__Bacteroidetes	c__Bacteroidia	o__Bacteroidales	f__vadinHA17	g__LD21	s__	Wastewater	Anaerobic digestor	Anaerobic digestor sludge	138.83	37.43	1	1	1	1	1	1	1	1	0	1	0	1	1	1	1
MAG1193	3300009779_21	d__Bacteria	p__Bacteroidetes	c__Bacteroidia	o__Flavobacteriales	f__Flavobacteriaceae	g__BACL21	s__GCA_002440705	Wastewater	Anaerobic digestor	Anaerobic digestor sludge	114.17	22.28	1	0	1	0	1	1	1	1	0	1	0	0	1	1	0
MAG516	3300009779_21	d__Bacteria	p__Bacteroidetes	c__Bacteroidia	o__Flavobacteriales	f__Flavobacteriaceae	g__BACL21	s__GCA_002440705	Wastewater	Anaerobic digestor	Anaerobic digestor sludge	114.17	22.28	0	0	1	0	1	1	1	1	0	1	0	1	1	1	0
MAG265	3300013502_3	d__Bacteria	p__Bacteroidetes	c__Bacteroidia	o__Chitinophagales	f__Saprospiraceae	g__UBA2329	s__GCA_002344975	Wastewater	Nutrient removal	Activated sludge	153.191	-27.486	1	1	1	1	1	1	1	1	0	1	0	0	1	1	1
MAG968	3300013502_4	d__Bacteria	p__Bacteroidetes	c__Bacteroidia	o__Chitinophagales	f__UBA2359	g__UBA2359	s__GCA_002345145	Wastewater	Nutrient removal	Activated sludge	153.191	-27.486	1	1	1	0	1	1	1	1	0	1	0	0	1	1	1
MAG1282	3300013771_5	d__Bacteria	p__Bacteroidetes	c__Bacteroidia	o__Chitinophagales	f__UBA2359	g__UBA2359	s__GCA_002345145	Wastewater	Nutrient removal	Activated sludge	153.191	-27.486	1	1	1	0	1	1	1	1	0	1	0	0	1	1	1
MAG1454	3300014830_4	d__Bacteria	p__Bacteroidetes	c__Bacteroidia	o__Chitinophagales	f__UBA2359	g__UBA2359	s__GCA_002345145	Wastewater	Nutrient removal	Activated sludge	153.191	-27.486	1	1	1	0	1	1	1	1	0	1	0	0	1	1	1
MAG1123	3300014832_3	d__Bacteria	p__Bacteroidetes	c__Bacteroidia	o__Chitinophagales	f__Saprospiraceae	g__UBA2329	s__GCA_002344975	Wastewater	Nutrient removal	Activated sludge	153.191	-27.486	1	1	1	1	1	1	1	1	0	1	0	0	1	1	1
MAG1099	3300014832_4	d__Bacteria	p__Bacteroidetes	c__Bacteroidia	o__Chitinophagales	f__UBA2359	g__UBA2359	s__GCA_002345145	Wastewater	Nutrient removal	Activated sludge	153.191	-27.486	1	1	1	0	1	1	1	1	0	1	0	0	1	1	1
MAG1380	3300025720_14	d__Bacteria	p__Bacteroidetes	c__Bacteroidia	o__Bacteroidales	f__Paludibacteraceae	g__UBA1181	s__	Wastewater	Anaerobic digestor	Anaerobic digestor sludge	138.83	37.43	1	1	1	0	1	1	1	0	0	1	0	1	0	1	0
MAG207	3300025847_21	d__Bacteria	p__Bacteroidetes	c__Bacteroidia	o__Flavobacteriales	f__Flavobacteriaceae	g__BACL21	s__GCA_002440705	Wastewater	Anaerobic digestor	Anaerobic digestor sludge	114.17	22.28	1	1	1	0	2	2	2	2	0	2	0	1	2	2	0
MAG1485	3300025858_10	d__Bacteria	p__Bacteroidetes	c__Bacteroidia	o__Bacteroidales	f__CG2-30-32-10	g__	s__	Wastewater	Anaerobic digestor	Anaerobic digestor sludge	139.63	35.92	1	1	1	0	1	1	1	0	0	0	0	0	1	1	1
MAG186	3300026282_19	d__Bacteria	p__Proteobacteria	c__Gammaproteobacteria	o__Betaproteobacteriales	f__Rhodocyclaceae	g__Accumulibacter	s__Accumulibacter phosphatis_C	Wastewater	Nutrient removal	Wastewater treatment	-89.4117	43.0762	1	2	1	0	0	2	1	0	1	1	0	0	0	1	0
MAG234	3300026282_9	d__Bacteria	p__Bacteroidetes	c__Bacteroidia	o__Flavobacteriales	f__Flavobacteriaceae	g__Flavobacterium	s__	Wastewater	Nutrient removal	Wastewater treatment	-89.4117	43.0762	1	1	1	1	1	1	1	1	0	0	0	0	0	0	0
MAG891	3300026284_14	d__Bacteria	p__Proteobacteria	c__Gammaproteobacteria	o__Betaproteobacteriales	f__Rhodocyclaceae	g__Accumulibacter	s__Accumulibacter phosphatis_C	Wastewater	Nutrient removal	Wastewater treatment	-89.4117	43.0762	1	2	1	0	0	2	1	0	1	1	0	0	0	1	0
MAG128	3300026288_16	d__Bacteria	p__Bacteroidetes	c__Bacteroidia	o__Flavobacteriales	f__Flavobacteriaceae	g__Flavobacterium	s__	Wastewater	Nutrient removal	Wastewater treatment	-89.4117	43.0762	1	1	1	1	1	2	1	1	0	1	0	1	1	1	0
MAG1115	3300026303_5	d__Bacteria	p__Proteobacteria	c__Gammaproteobacteria	o__Betaproteobacteriales	f__Rhodocyclaceae	g__Accumulibacter	s__Accumulibacter phosphatis_C	Wastewater	Nutrient removal	Wastewater treatment	-89.4117	43.0762	1	2	1	0	0	2	1	0	1	1	0	0	0	1	0
MAG568	3300026516_11	d__Bacteria	p__Bacteroidetes	c__Bacteroidia	o__Chitinophagales	f__Saprospiraceae	g__UBA2329	s__	Wastewater	Nutrient removal	Wastewater treatment	-89.4117	43.0762	2	1	0	1	1	1	1	1	0	1	0	0	1	1	1
MAG159	3300026516_17	d__Bacteria	p__Bacteroidetes	c__Bacteroidia	o__Chitinophagales	f__Saprospiraceae	g__	s__	Wastewater	Nutrient removal	Wastewater treatment	-89.4117	43.0762	1	1	1	1	1	1	1	1	0	0	0	0	0	0	1
MAG269	3300026516_6	d__Bacteria	p__Bacteroidetes	c__Bacteroidia	o__Chitinophagales	f__Saprospiraceae	g__	s__	Wastewater	Nutrient removal	Wastewater treatment	-89.4117	43.0762	1	1	1	1	1	1	1	1	0	1	0	1	1	0	2
MAG1142	3300029948_2	d__Bacteria	p__Bacteroidetes	c__Bacteroidia	o__Flavobacteriales	f__Flavobacteriaceae	g__BACL21	s__GCA_002440705	Wastewater	Activated Sludge	Activated sludge			1	1	1	0	1	1	1	1	0	1	0	1	1	1	2
MAG346	3300011146_1	d__Bacteria	p__Bacteroidetes	c__Bacteroidia	o__Sphingobacteriales	f__Sphingobacteriaceae	g__Sphingobacterium	s__Sphingobacterium mizutaii	Built environment	City	city subway wood	-73.98	40.71	1	1	1	1	1	1	1	1	0	1	0	0	1	1	1
MAG731	3300011202_1	d__Bacteria	p__Bacteroidetes	c__Bacteroidia	o__Flavobacteriales	f__Weeksellaceae	g__Chryseobacterium	s__	Built environment	City	city subway wood	-73.95	40.59	2	3	1	1	1	1	1	1	0	1	0	2	1	3	1
MAG644	3300011690_4	d__Bacteria	p__Proteobacteria	c__Gammaproteobacteria	o__Enterobacterales	f__Enterobacteriaceae	g__Kosakonia	s__Kosakonia cowanii	Built environment	City	city subway metal	-73.93	40.83	1	3	1	0	1	1	1	1	1	1	1	0	1	1	1
MAG97	3300011708_3	d__Bacteria	p__Bacteroidetes	c__Bacteroidia	o__Sphingobacteriales	f__Sphingobacteriaceae	g__Sphingobacterium	s__GCF_002734235	Built environment	City	city subway metal	-74.01	40.71	1	1	1	1	1	1	1	1	0	1	0	0	1	1	1
MAG1148	3300011715_2	d__Bacteria	p__Bacteroidetes	c__Bacteroidia	o__Sphingobacteriales	f__Sphingobacteriaceae	g__Sphingobacterium	s__Sphingobacterium mizutaii	Built environment	City	city subway wood	-73.81	40.7	1	1	1	1	1	1	1	1	0	2	0	0	1	1	1
MAG150	3300011759_3	d__Bacteria	p__Bacteroidetes	c__Bacteroidia	o__Flavobacteriales	f__Weeksellaceae	g__Chryseobacterium	s__	Built environment	City	city subway wood	-73.99	40.73	2	2	1	1	1	1	1	1	0	1	0	1	0	0	1
MAG1529	3300011770_3	d__Bacteria	p__Bacteroidetes	c__Bacteroidia	o__Sphingobacteriales	f__Sphingobacteriaceae	g__Sphingobacterium	s__Sphingobacterium cellulitidis	Built environment	City	city subway wood	-73.91	40.8	1	1	1	1	1	2	1	1	0	2	0	0	1	1	1
MAG1559	3300011799_3	d__Bacteria	p__Bacteroidetes	c__Bacteroidia	o__Flavobacteriales	f__Weeksellaceae	g__Chryseobacterium	s__GCA_002434285	Built environment	City	city subway metalplastic	-73.97	40.78	0	0	0	1	1	1	1	1	0	1	0	2	0	1	0
MAG363	3300011814_2	d__Bacteria	p__Bacteroidetes	c__Bacteroidia	o__Sphingobacteriales	f__Sphingobacteriaceae	g__Sphingobacterium	s__Sphingobacterium mizutaii	Built environment	City	city subway metal/plastic	-73.95	40.58	1	1	1	1	1	1	1	1	0	1	0	0	1	1	1
MAG1299	3300011822_4	d__Bacteria	p__Bacteroidetes	c__Bacteroidia	o__Flavobacteriales	f__Weeksellaceae	g__Chryseobacterium	s__	Built environment	City	city subway wood			1	1	1	1	1	1	1	1	0	1	0	1	1	1	0
MAG24	3300011852_3	d__Bacteria	p__Bacteroidetes	c__Bacteroidia	o__Bacteroidales	f__Tannerellaceae	g__Barb7	s__	Built environment	City	city subway wood	-73.95	40.8	1	1	1	0	1	1	1	1	0	1	0	0	1	1	0
MAG10	3300011873_2	d__Bacteria	p__Bacteroidetes	c__Bacteroidia	o__Flavobacteriales	f__Weeksellaceae	g__Chryseobacterium	s__Chryseobacterium taichungense	Built environment	City	city subway wood	-73.88	40.66	1	1	1	1	1	1	1	1	0	1	0	2	0	1	0
MAG605	3300011873_3	d__Bacteria	p__Bacteroidetes	c__Bacteroidia	o__Sphingobacteriales	f__Sphingobacteriaceae	g__Sphingobacterium	s__Sphingobacterium mizutaii	Built environment	City	city subway wood	-73.88	40.66	1	1	1	1	1	1	1	1	0	0	0	0	0	0	0
MAG302	3300011883_1	d__Bacteria	p__Bacteroidetes	c__Bacteroidia	o__Sphingobacteriales	f__Sphingobacteriaceae	g__Sphingobacterium	s__Sphingobacterium mizutaii	Built environment	City	city subway metalplastic	-73.92	40.76	1	1	1	1	1	1	1	1	0	1	0	0	1	1	1
MAG100	3300011922_4	d__Bacteria	p__Bacteroidetes	c__Bacteroidia	o__Sphingobacteriales	f__Sphingobacteriaceae	g__Sphingobacterium	s__GCF_002734235	Built environment	City	city subway wood	-73.99	40.72	1	1	1	1	1	1	1	1	0	1	0	0	1	1	1
MAG1589	3300013467_2	d__Bacteria	p__Bacteroidetes	c__Bacteroidia	o__Flavobacteriales	f__Weeksellaceae	g__Chryseobacterium	s__UBA8981	Built environment	City	city subway metal	-74	40.71	1	1	1	1	1	1	1	1	0	0	0	0	0	0	0
MAG932	3300013491_2	d__Bacteria	p__Proteobacteria	c__Gammaproteobacteria	o__Betaproteobacteriales	f__Rhodocyclaceae	g__Paddy-1	s__	Built environment	City	city subway wood	-73.93	40.66	1	1	1	0	1	1	1	1	0	1	0	0	1	1	0
MAG906	3300013494_2	d__Bacteria	p__Proteobacteria	c__Gammaproteobacteria	o__Enterobacterales	f__Enterobacteriaceae	g__Kluyvera_A	s__GCF_900168315	Built environment	City	city subway metal	-73.9	40.66	1	1	1	0	1	1	1	1	0	1	0	0	1	1	0
MAG1348	3300013646_2	d__Bacteria	p__Bacteroidetes	c__Bacteroidia	o__Sphingobacteriales	f__Sphingobacteriaceae	g__Sphingobacterium	s__GCA_002476975	Built environment	City	city subway metal/plastic	-73.98	40.69	1	1	1	1	1	1	1	1	0	1	0	0	1	1	1
MAG4	3300013854_2	d__Bacteria	p__Bacteroidetes	c__Bacteroidia	o__Sphingobacteriales	f__Sphingobacteriaceae	g__Sphingobacterium	s__Sphingobacterium mizutaii	Built environment	City	city subway wood	-74	40.71	1	1	1	1	1	1	1	1	0	1	0	0	1	1	1
MAG780	3300014691_6	d__Bacteria	p__Bacteroidetes	c__Bacteroidia	o__Sphingobacteriales	f__Sphingobacteriaceae	g__Sphingobacterium	s__GCA_002476975	Built environment	City	city subway metal/plastic	-73.9	40.68	1	1	1	1	1	1	1	1	0	1	0	0	1	1	1
MAG1211	3300014728_1	d__Bacteria	p__Bacteroidetes	c__Bacteroidia	o__Flavobacteriales	f__Weeksellaceae	g__Chryseobacterium	s__Chryseobacterium arthrosphaerae	Built environment	City	city subway metal	-73.9	40.85	1	1	1	1	1	1	1	1	0	1	0	2	0	1	0
MAG251	3300026703_2	d__Bacteria	p__Bacteroidetes	c__Bacteroidia	o__Bacteroidales	f__Prolixibacteraceae	g__Draconibacterium	s__Draconibacterium sediminis	Lab enrichment	Defined media	Anaerobic enrichment media	-67.0188	17.9673	1	1	1	1	1	1	1	1	0	1	0	1	1	1	2
MAG770	3300026967_1	d__Bacteria	p__Bacteroidetes	c__Bacteroidia	o__Bacteroidales	f__	g__	s__	Lab enrichment	Defined media	Anaerobic enrichment media	-67.0188	17.9673	1	1	1	0	1	1	1	1	0	1	0	1	1	1	1
MAG1213	3300026968_2	d__Bacteria	p__Bacteroidetes	c__Bacteroidia	o__Bacteroidales	f__	g__	s__	Lab enrichment	Defined media	Anaerobic enrichment media	-67.0188	17.9673	1	1	1	1	1	1	1	1	0	1	0	1	1	1	2
MAG1132	3300026968_3	d__Bacteria	p__Bacteroidetes	c__Bacteroidia	o__Bacteroidales	f__	g__	s__	Lab enrichment	Defined media	Anaerobic enrichment media	-67.0188	17.9673	1	1	1	1	1	1	1	1	0	1	0	1	1	1	2
MAG80	3300026969_1	d__Bacteria	p__Bacteroidetes	c__Bacteroidia	o__Bacteroidales	f__	g__	s__	Lab enrichment	Defined media	Anaerobic enrichment media	-67.0188	17.9673	1	1	1	1	1	1	1	1	0	1	0	1	1	1	2
MAG258	3300026977_3	d__Bacteria	p__Bacteroidetes	c__Bacteroidia	o__Bacteroidales	f__	g__	s__	Lab enrichment	Defined media	Anaerobic enrichment media	-67.0188	17.9673	1	1	1	1	1	1	1	1	0	1	0	1	1	1	2
MAG1130	3300026978_3	d__Bacteria	p__Bacteroidetes	c__Bacteroidia	o__Bacteroidales	f__	g__	s__	Lab enrichment	Defined media	Anaerobic enrichment media	-67.0188	17.9673	1	1	1	1	1	1	1	1	0	1	0	1	1	1	2
MAG1519	3300026980_2	d__Bacteria	p__Bacteroidetes	c__Bacteroidia	o__Bacteroidales	f__	g__	s__	Lab enrichment	Defined media	Anaerobic enrichment media	-67.0188	17.9673	1	1	1	1	1	1	1	1	0	1	0	1	1	1	2
MAG254	3300026980_4	d__Bacteria	p__Bacteroidetes	c__Bacteroidia	o__Bacteroidales	f__	g__	s__	Lab enrichment	Defined media	Anaerobic enrichment media	-67.0188	17.9673	1	2	1	0	1	1	1	1	0	1	0	1	1	1	1
MAG497	3300026987_1	d__Bacteria	p__Bacteroidetes	c__Bacteroidia	o__Bacteroidales	f__	g__	s__	Lab enrichment	Defined media	Anaerobic enrichment media	-67.0188	17.9673	1	1	1	1	1	1	1	1	0	1	0	1	1	1	2
MAG360	3300027015_1	d__Bacteria	p__Bacteroidetes	c__Bacteroidia	o__Bacteroidales	f__	g__	s__	Lab enrichment	Defined media	Anaerobic enrichment media	-67.0188	17.9673	1	1	1	0	1	1	1	1	0	1	0	1	1	1	1
MAG1010	3300027026_2	d__Bacteria	p__Bacteroidetes	c__Bacteroidia	o__Bacteroidales	f__	g__	s__	Lab enrichment	Defined media	Anaerobic enrichment media	-67.0188	17.9673	1	1	1	1	1	1	1	1	0	1	0	1	1	0	0
MAG766	3300027026_4	d__Bacteria	p__Bacteroidetes	c__Bacteroidia	o__Bacteroidales	f__	g__	s__	Lab enrichment	Defined media	Anaerobic enrichment media	-67.0188	17.9673	1	2	1	0	1	1	1	1	0	1	0	1	1	1	1
MAG337	3300027026_4	d__Bacteria	p__Bacteroidetes	c__Bacteroidia	o__Bacteroidales	f__	g__	s__	Lab enrichment	Defined media	Anaerobic enrichment media	-67.0188	17.9673	1	1	1	1	1	1	1	1	0	1	0	0	1	1	1
MAG1481	3300027536_14	d__Archaea	p__Halobacterota	c__Methanosarcinia	o__Methanosarcinales	f__Methanosarcinaceae	g__Methanosarcina	s__	Lab enrichment	Defined media	Enrichment culture	-74.2	40.58	2	1	0	0	1	2	1	1	2	1	0	0	0	1	0
MAG1315	2199352035_2	d__Bacteria	p__Bacteroidetes	c__Bacteroidia	o__Chitinophagales	f__Chitinophagaceae	g__Niastella	s__	Solid waste	Composting	Decomposing wood	-65.75	18.3167	1	1	1	1	1	1	1	1	0	0	0	0	0	0	1
MAG509	3300005281_12	d__Bacteria	p__Bacteroidetes	c__Bacteroidia	o__Chitinophagales	f__Chitinophagaceae	g__Niastella	s__	Solid waste	Composting	Rice-straw enriched compost	-121.75	38.5403	1	1	1	1	1	1	1	1	0	1	0	0	1	0	1
MAG586	3300005281_16	d__Bacteria	p__Bacteroidetes	c__Bacteroidia	o__Chitinophagales	f__Chitinophagaceae	g__Niastella	s__	Solid waste	Composting	Rice-straw enriched compost	-121.75	38.5403	1	1	1	0	1	1	1	1	0	1	0	1	1	1	1
MAG717	3300005286_11	d__Bacteria	p__Bacteroidetes	c__Bacteroidia	o__Chitinophagales	f__Chitinophagaceae	g__Chitinophaga	s__	Solid waste	Composting	Rice-straw enriched compost	-121.75	38.5403	1	1	1	1	1	1	1	1	0	2	0	1	1	1	1
MAG454	3300005286_11	d__Bacteria	p__Bacteroidetes	c__Bacteroidia	o__Chitinophagales	f__Chitinophagaceae	g__Chitinophaga	s__	Solid waste	Composting	Rice-straw enriched compost	-121.75	38.5403	1	1	1	0	1	1	1	1	0	2	0	0	2	1	1
MAG1278	3300005286_18	d__Bacteria	p__Bacteroidetes	c__Bacteroidia	o__Sphingobacteriales	f__Sphingobacteriaceae	g__Parapedobacter	s__	Solid waste	Composting	Rice-straw enriched compost	-121.75	38.5403	1	1	1	0	1	1	1	1	0	1	0	1	1	1	1
MAG723	3300005286_40	d__Bacteria	p__Proteobacteria	c__Gammaproteobacteria	o__Pseudomonadales	f__Cellvibrionaceae	g__UBA5868	s__	Solid waste	Composting	Rice-straw enriched compost	-121.75	38.5403	1	1	1	0	1	1	1	1	0	1	0	0	1	1	0
MAG944	3300017816_10	d__Bacteria	p__Bacteroidetes	c__Bacteroidia	o__Cytophagales	f__Cytophagaceae	g__	s__	Solid waste	Composting	Feedstock adapted compost	-122.29	37.8409	1	1	1	1	1	1	1	1	0	1	0	1	1	1	1
MAG1567	3300028601_35	d__Bacteria	p__Desulfobacterota	c__Desulfobulbia	o__Desulfobulbales	f__Desulfobulbaceae	g__Desulfobulbus	s__	Solid waste	Landfill	landfill leachate	-80.577	43.442	1	2	1	1	1	1	1	1	0	1	0	1	1	1	2
MAG1383	3300014713_1	d__Bacteria	p__Cyanobacteriota	c__Cyanobacteriia	o__Cyanobacteriales	f__Nostocaceae	g__Trichormus	s__GCF_000009705	Modeled	Simulated communities (DNA mixture)	Synthetic	-2.96776	53.4059	1	0	1	1	1	1	1	1	0	0	0	0	0	0	0
MAG165	3300014786_4	d__Bacteria	p__Cyanobacteriota	c__Cyanobacteriia	o__Cyanobacteriales	f__Nostocaceae	g__Trichormus	s__GCF_000009705	Modeled	Simulated communities (DNA mixture)	Synthetic	-2.96776	53.4059	1	1	1	1	1	1	1	1	0	0	0	0	0	0	1
MAG718	3300029221_3	d__Bacteria	p__Cyanobacteriota	c__Cyanobacteriia	o__Cyanobacteriales	f__Nostocaceae	g__Trichormus	s__GCF_000009705	Modeled	Simulated communities (DNA mixture)	Synthetic	-2.96776	53.4059	1	1	1	1	1	1	1	1	0	0	0	0	0	0	0
MAG856	3300005326_6	d__Bacteria	p__Bacteroidetes	c__Bacteroidia	o__Bacteroidales	f__Prolixibacteraceae	g__	s__	Bioremediation	Tetrachloroethylene and derivatives	Bioremediated contaminated groundwater	-106.08	35.9918	1	1	1	1	1	1	1	1	0	1	0	1	1	1	1
MAG655	3300021604_10	d__Bacteria	p__Planctomycetota	c__Brocadiae	o__Brocadiales	f__Brocadiaceae	g__Brocadia	s__Brocadia sapporoensis	Bioreactor	Anaerobic	anaerobic bioreactor biomass	-122.258	37.8719	1	1	1	1	1	1	1	1	0	1	0	1	1	1	1

## Sheet: Fig.2B
phylogenetic tree of the CISs
(Afp:0.0036575105,((PVC:0.5776306749,(((((((MAC:2.1104904153,((StreptomycesCIS:0.7266836481,((MAG1115:0.0000000000,MAG891:0.0000000000):0.0000022118,MAG186:0.0000022174)100:1.5549755010)100:1.4444167670,((((MAG313:0.0000000000,MAG830:0.0000000000):0.0000000000,MAG549:0.0000000000):0.0000010030,MAG277:0.0000010030)100:1.1944600260,MAG1481:1.6320349408)96:0.1794020706)100:0.2160197044)96:0.17734613…

## Sheet: Fig.3B-C
Co-occurrence of CIS genes from GEM.
	MAG191	MAG1120	MAG263	MAG1023	MAG158	MAG1226	MAG427	MAG1512	MAG965	MAG57	MAG554	MAG1233	MAG595	MAG1155	MAG1551	MAG1505	MAG115	MAG124	MAG849	MAG429	MAG411	MAG782	MAG1376	MAG1094	MAG759	MAG534	MAG1472	MAG193	MAG136	MAG132	MAG1540	MAG909	MAG1530	MAG1235	MAG642	MAG853	MAG1205	MAG1307	MAG527	MAG1443	MAG471	MAG896	MAG1461	MAG505	MAG1450	MAG793	MAG872	MAG1457	MAG242
Cis1(Inner tube)	1	1	1	1	1	1	1	1	0	1	1	1	1	2	2	1	0	1	1	1	1	1	1	1	1	1	1	1	1	1	1	1	2	2	2	1	1	1	1	1	2	1	1	1	1	1	1	1	1
Cis2/3/4(Sheath)	1	2	1	1	1	1	1	1	0	1	1	1	1	1	1	1	0	1	1	1	1	1	1	1	1	1	1	1	1	1	1	1	1	1	1	1	1	1	1	1	1	1	1	1	1	1	1	1	1
Cis5(Tube initiator)	1	1	1	1	1	1	1	1	0	1	1	1	1	2	2	1	1	1	1	1	1	0	1	1	1	1	1	1	1	1	1	1	1	1	1	1	1	1	1	1	0	1	1	1	1	1	1	1	1
Cis6(Spike plug)	0	0	1	1	0	1	1	1	1	0	1	1	1	1	1	1	1	1	1	1	1	0	1	1	1	1	0	1	1	1	1	1	1	1	1	0	0	0	1	1	1	0	1	1	1	0	0	0	0
Cis7(Tube initiator)	1	1	1	1	1	1	1	1	1	1	1	1	1	1	1	1	1	1	1	1	1	1	1	1	1	1	1	1	1	1	1	1	1	1	1	1	1	1	1	1	1	1	1	1	1	1	1	1	1
Cis8(Spike)	1	1	1	1	1	1	1	1	1	1	1	1	1	1	1	1	1	1	1	1	1	1	1	1	1	1	1	1	1	1	1	1	1	1	1	1	1	1	1	1	1	1	1	1	1	1	1	1	1
Cis9(Baseplate sheath adapter)	1	1	1	1	1	1	1	1	1	1	1	1	1	1	1	1	1	1	1	1	1	1	1	1	1	1	1	0	1	1	1	1	1	1	1	1	1	1	1	1	1	1	1	1	1	1	1	1	1
Cis10(Spike tip)	1	1	1	0	1	1	0	1	0	1	1	1	1	0	0	1	1	1	1	1	1	1	1	1	1	1	0	1	1	1	1	1	1	2	1	0	0	0	1	1	1	0	1	1	1	0	0	0	1
Cis11(Baseplate)	0	0	0	0	0	0	0	0	0	0	0	0	0	0	0	0	0	0	0	0	0	0	0	0	0	0	0	0	0	0	0	0	0	0	0	0	0	0	0	0	0	0	0	0	0	0	0	0	0
Cis12(Baseplate)	1	1	1	0	1	1	1	0	0	0	1	1	1	1	1	1	1	1	1	1	1	1	1	1	1	1	0	0	1	1	1	1	1	1	1	0	1	1	0	1	0	1	1	0	1	1	1	0	1
Cis13(Tail fiber protein)	0	0	0	0	0	0	0	0	0	0	0	0	0	0	0	0	0	0	0	0	0	0	0	0	0	0	0	0	0	0	0	0	0	0	0	0	0	0	0	0	0	0	0	0	0	0	0	0	0
Alg19(Ig-like fold protein)	0	1	0	0	0	1	0	0	0	0	1	1	0	0	0	1	1	1	1	0	1	0	1	1	1	1	0	0	1	1	2	1	0	0	0	0	0	0	0	1	0	0	1	0	1	0	0	0	0
Cis14(Tape measure protein)	1	1	1	0	1	1	0	0	0	0	1	1	0	1	1	0	1	0	1	0	0	1	0	0	1	0	0	0	1	1	1	1	1	1	1	0	1	1	0	1	0	1	1	0	1	1	1	0	1
Cis15(AAA+ATPase)	1	1	1	0	1	0	0	0	0	0	0	0	0	1	1	1	1	1	0	0	1	1	0	1	1	1	0	0	1	1	0	1	1	0	0	0	1	1	0	1	0	1	1	0	1	1	1	0	1
Cis16(Cap)	0	0	1	0	0	2	2	1	0	0	2	1	1	1	1	1	0	1	1	0	1	1	1	1	1	1	0	0	0	2	0	2	0	0	0	0	0	0	1	0	0	0	0	1	0	0	0	0	0
DUF4157(Cargo protein)	0	0	1	0	0	0	0	0	0	0	0	0	0	0	0	1	1	1	0	0	1	0	0	1	1	1	0	0	1	1	0	3	0	0	0	0	0	0	0	1	0	0	1	0	1	0	0	0	0
																			CIS Count
Gene	Cis1(Inner tube)	Cis2/3/4(Sheath)	Cis5(Tube initiator)	Cis6(Spike plug)	Cis7(Tube initiator)	Cis8(Spike)	Cis9(Baseplate sheath adapter)	Cis10(Spike tip)	Cis11(Baseplate)	Cis12(Baseplate)	Cis13(Tail fiber protein)	Alg19(Ig-like fold protein)	Cis14(Tape measure protein)	Cis15(AAA+ATPase)	Cis16(Cap)	DUF4157(Cargo protein)		Cis1	630
Cis1(Inner tube)	1	0.974603	0.922222	0.466667	0.993651	1	0.996825	0.734921	0.0111111	0.811111	0.00952381	0.273016	0.742857	0.77619	0.449206	0.379365		Cis2/3/4	614
Cis2/3/4(Sheath)	1	1	0.920195	0.462541	0.993485	1	0.996743	0.729642	0.0114007	0.820847	0.00977199	0.276873	0.7557	0.786645	0.460912	0.387622		Cis5	586
Cis5(Tube initiator)	0.991468	0.964164	1	0.486348	0.993174	1	0.996587	0.726962	0.0102389	0.822526	0.00853242	0.300341	0.74744	0.774744	0.455631	0.40785		Cis6	298
Cis6(Spike plug)	0.986577	0.95302	0.956376	1	0.996644	1	0.993289	0.909396	0.00671141	0.724832	0.0100671	0.479866	0.580537	0.604027	0.627517	0.355705		Cis7	638
Cis7(Tube initiator)	0.985827	0.96063	0.916535	0.467717	1	1	0.99685	0.738583	0.00472441	0.811024	0.00944882	0.280315	0.743307	0.773228	0.445669	0.382677		Cis8	639
Cis8(Spike)	0.985915	0.960876	0.917058	0.466354	0.99374	1	0.99687	0.735524	0.0109546	0.810642	0.00938967	0.27856	0.740219	0.774648	0.442879	0.380282		Cis9	637
Cis9(Baseplate sheath adapter)	0.985871	0.960754	0.916797	0.464678	0.993721	1	1	0.734694	0.010989	0.813187	0.00941915	0.279435	0.742543	0.77708	0.44427	0.381476		Cis10	470
Cis10(Spike tip)	0.985106	0.953191	0.906383	0.576596	0.997872	1	0.995745	1	0.00851064	0.802128	0.012766	0.357447	0.7	0.740426	0.519149	0.304255		Cis11	11
Cis11(Baseplate)	1	1	0.857143	0.285714	0.428571	1	1	0.571429	1	0.714286	0.142857	0	0.285714	0.857143	0.142857	0.142857		Cis12	518
Cis12(Baseplate)	0.986486	0.972973	0.930502	0.416988	0.994208	1	1	0.727799	0.00965251	1	0.011583	0.343629	0.8861	0.918919	0.442085	0.449807		Cis13	6
Cis13(Tail fiber protein)	1	1	0.833333	0.5	1	1	1	1	0.166667	1	1	0.5	0.5	1	0.333333	0.166667		Alg19	178
Alg19(Ig-like fold protein)	0.966292	0.955056	0.988764	0.803371	1	1	1	0.94382	0	1	0.0168539	1	0.831461	0.876404	0.696629	0.617978		Cis14	473
Cis14(Tape measure protein)	0.989429	0.980973	0.926004	0.365751	0.997886	1	1	0.69556	0.00422833	0.970402	0.00634249	0.312896	1	0.953488	0.452431	0.490486		Cis15	495
Cis15(AAA+ATPase)	0.987879	0.975758	0.917172	0.363636	0.991919	1	1	0.70303	0.0121212	0.961616	0.0121212	0.315152	0.911111	1	0.424242	0.480808		Cis16	283
Cis16(Cap)	1	1	0.943463	0.660777	1	1	1	0.862191	0.00353357	0.809187	0.00706714	0.438163	0.756184	0.742049	1	0.413428		DUF4157	243
DUF4157(Cargo protein)	0.983539	0.979424	0.983539	0.436214	1	1	1	0.588477	0.00411523	0.958848	0.00411523	0.452675	0.954733	0.979424	0.481481	1
[truncated: 590 more columns]

## Sheet: Fig.4A
Distribution of CISs across different environments and classification at the phylum level.
Biome	Phylum	Sub-biome	Tail fiber	habitat		MAG
Aquatic	p__Bacteroidetes	Freshwater	None	Freshwater		MAG191
Aquatic	p__Bacteroidetes	Freshwater	AIg19	Groundwater		MAG1120
Aquatic	p__Bacteroidetes	Freshwater	None	Groundwater		MAG263
Aquatic	p__Bacteroidetes	Freshwater	None	Groundwater		MAG1023
Aquatic	p__Bacteroidetes	Freshwater	None	Freshwater		MAG158
Aquatic	p__Cyanobacteriota	Freshwater	AIg19	Freshwater		MAG1226
Aquatic	p__Bacteroidetes	Freshwater	None	Freshwater		MAG427
Aquatic	p__Bacteroidetes	Freshwater	None	Freshwater		MAG1512
Aquatic	p__Bacteroidetes	Freshwater	None	Freshwater		MAG965
Aquatic	p__Bacteroidetes	Freshwater	None	Freshwater		MAG57
Aquatic	p__Cyanobacteriota	Freshwater	AIg19	Freshwater		MAG554
Aquatic	p__Bacteroidetes	Freshwater	AIg19	Freshwater		MAG1233
Aquatic	p__Proteobacteria	Freshwater	None	Polar desert sand		MAG595
Aquatic	p__Bacteroidetes	Freshwater	None	freshwater		MAG1155
Aquatic	p__Bacteroidetes	Freshwater	None	freshwater		MAG1551
Aquatic	p__Bacteroidetes	Freshwater	AIg19	freshwater		MAG1505
Aquatic	p__Bacteroidetes	Freshwater	AIg19	freshwater		MAG115
Aquatic	p__Bacteroidetes	Freshwater	AIg19	freshwater		MAG124
Aquatic	p__Bacteroidetes	Freshwater	AIg19	freshwater		MAG849
Aquatic	p__Desulfuromonadota	Freshwater	None	freshwater		MAG429
Aquatic	p__Bacteroidetes	Freshwater	AIg19	freshwater		MAG411
Aquatic	p__Bacteroidetes	Freshwater	None	freshwater		MAG782
Aquatic	p__Bacteroidetes	Freshwater	AIg19	freshwater		MAG1376
Aquatic	p__Bacteroidetes	Freshwater	AIg19	freshwater		MAG1094
Aquatic	p__Bacteroidetes	Freshwater	AIg19	freshwater		MAG759
Aquatic	p__Bacteroidetes	Freshwater	AIg19	freshwater		MAG534
Aquatic	p__Proteobacteria	Freshwater	None	Freshwater		MAG1472
Aquatic	p__Bacteroidetes	Freshwater	None	freshwater microbial mat		MAG193
Aquatic	p__Bacteroidetes	Freshwater	AIg19	freshwater microbial mat		MAG136
Aquatic	p__Proteobacteria	Freshwater	AIg19	Groundwater		MAG132
Aquatic	p__Proteobacteria	Freshwater	AIg19	Wastewater		MAG1540
Aquatic	p__Bacteroidetes	Freshwater	AIg19	Glacier valley		MAG909
Aquatic	p__Bacteroidetes	Freshwater	None	Glacier valley		MAG1530
Aquatic	p__Proteobacteria	Freshwater	None	Freshwater		MAG1235
Aquatic	p__Proteobacteria	Freshwater	None	Freshwater		MAG642
Aquatic	p__Bacteroidetes	Freshwater	None	freshwater lake		MAG853
Aquatic	p__Bacteroidetes	Freshwater	None	freshwater lake		MAG1205
Aquatic	p__Bacteroidetes	Freshwater	None	freshwater lake		MAG1307
Aquatic	p__Bacteroidetes	Freshwater	None	freshwater microbial mat		MAG527
Aquatic	p__Bacteroidetes	Freshwater	AIg19	freshwater microbial mat		MAG1443
Aquatic	p__Bacteroidetes	Freshwater	None	freshwater microbial mat		MAG471
Aquatic	p__Bacteroidetes	Freshwater	None	freshwater lake		MAG896
Aquatic	p__Bacteroidetes	Freshwater	AIg19	freshwater microbial mat		MAG1461
Aquatic	p__Bacteroidetes	Freshwater	None	freshwater microbial mat		MAG505
Aquatic	p__Bacteroidetes	Freshwater	AIg19	freshwater microbial mat		MAG1450
Aquatic	p__Bacteroidetes	Freshwater	None	freshwater lake		MAG793
Aquatic	p__Bacteroidetes	Freshwater	None	freshwater lake		MAG872
Aquatic	p__Bacteroidetes	Freshwater	None	freshwater lake		MAG1457
Aquatic	p__Bacteroidetes	Freshwater	None	Freshwater		MAG242
Aquatic	p__Bacteroidetes	Freshwater	None	Freshwater		MAG1608
Aquatic	p__Bacteroidetes	Freshwater	None	Freshwater		MAG257
Aquatic	p__Bacteroidetes	Freshwater	None	Freshwater		MAG663
Aquatic	p__Bacteroidetes	Freshwater	None	Freshwater		MAG407
Aquatic	p__Bacteroidetes	Freshwater	None	Freshwater		MAG875
Aquatic	p__Bacteroidetes	Freshwater	None	Freshwater		MAG767
Aquatic	p__Bacteroidetes	Freshwater	None	Freshwater		MAG1121
Aquatic	p__Bacteroidetes	Freshwater	None	Freshwater		MAG564
Aquatic	p__Bacteroidetes	Freshwater	None	Freshwater		MAG1575
Aquatic	p__Bacteroidetes	Freshwater	None	Freshwater		MAG591
Aquatic	p__Bacteroidetes	Freshwater	None	Freshwater		MAG1615
Aquatic	p__Bacteroidetes	Freshwater	None	Freshwater		MAG215
Aquatic	p__Bacteroidetes	Freshwater	None	Freshwater		MAG984
Aquatic	p__Bacteroidetes	Freshwater	None	Freshwater		MAG1011
Aquatic	p__Bacteroidetes	Freshwater	None	Freshwater		MAG686
Aquatic	p__Bacteroidetes	Freshwater	None	Freshwater		MAG499
Aquatic	p__Bacteroidetes	Freshwater	None	Freshwater		MAG111
Aquatic	p__Bacteroidetes	Freshwater	None	freshwater lake		MAG994
Aquatic	p__Bacteroidetes	Freshwater	None	freshwater lake		MAG274
Aquatic	p__Bacteroidetes	Freshwater	None	Freshwater		MAG721
Aquatic	p__Bacteroidetes	Freshwater	None	Freshwater		MAG1585
Aquatic	p__Bacteroidetes	Freshwater	None	Freshwater		MAG971
Aquatic	p__Bacteroidetes	Freshwater	None	Freshwater		MAG1331
Aquatic	p__Bacteroidetes	Freshwater	None	Freshwater		MAG198
Aquatic	p__Bacteroidetes	Freshwater	None	Freshwater		MAG29
Aquatic	p__Bacteroidetes	Freshwater	None	Freshwater		MAG356
Aquatic	p__Bacteroidetes	Freshwater	None	Freshwater		MAG214
Aquatic	p__Bacteroidetes	Freshwater	None	freshwater lake		MAG2
Aquatic	p__Bacteroidetes	Freshwater	AIg19	freshwater microbial mat		MAG1164
Aquatic	p__Bacteroidetes	Freshwater	None	Freshwater sediment		MAG555
Aquatic	p__Proteobacteria	Freshwater	None	Freshwater		MAG735
Aquatic	p__Proteobacteria	Freshwater	None	Freshwater		MAG610
Aquatic	p__Proteobacteria	Freshwater	None	Freshwater		MAG1550
Aquatic	p__Proteobacteria	Freshwater	AIg19	Freshwater		MAG1154
Aquatic	p__Proteobacteria	Freshwater	AIg19	Freshwater		MAG714
Aquatic	p__Proteobacteria	Freshwater	None	Freshwater Sediment		MAG138
Aquatic	p__Proteobacteria	Freshwater	None	Freshwater Sediment		MAG438
Aquatic	p__Proteobacteria	Freshwater	None	Freshwater Sediment		MAG656
Aquatic	p__Proteobacteria	Freshwater	None	Freshwater Sediment		MAG903
Aquatic	p__Proteobacteria	Freshwater	None	Freshwater		MAG850
Aquatic	p__Proteobacteria	Freshwater	AIg19	Freshwater Sediment		MAG145
Aquatic	p__Proteobacteria	Freshwater	AIg19	Freshwater Sediment		MAG1040
Aquatic	p__Proteobacteria	Freshwater	AIg19	Freshwater Sediment		MAG1199
Aquatic	p__Proteobacteria	Freshwater	AIg19	Freshwater		MAG148
Aquatic	p__Bacteroidetes	Freshwater	AIg19	Freshwater Sediment		MAG22
Aquatic	p__Proteobacteria	Freshwater	AIg19	Freshwater Sediment		MAG795
Aquatic	p__Bacteroidetes	Freshwater	AIg19	Freshwater Sediment		MAG980
Aquatic	p__Proteobacteria	Freshwater	None	Freshwater		MAG751
Aquatic	p__Bacteroidetes	Freshwater	None	Freshwater		MAG1238
Aquatic	p__Bacteroidetes	Freshwater	None	Freshwater		MAG1093
Aquatic	p__Bacteroidetes	Freshwater	None	Freshwater		MAG893
Aquatic	p__Proteobacteria	Freshwater	None	Freshwater		MAG220
Aquatic	p__Proteobacteria	Freshwater	None	Freshwater		MAG440
Aquatic	p__Proteobacteria	Freshwater	None	Freshwater		MAG59
Aquatic	p__Proteobacteria	Freshwater	None	Freshwater		MAG1330
Aquatic	p__Bacteroidetes	Freshwater	None	Freshwater		MAG152
Aquatic	p__Bacteroidetes	Freshwater	None	Freshwater		MAG1305
Aquatic	p__Proteobacteria	Freshwater	None	Freshwater		MAG1293
Aquatic	p__Proteobacteria	Freshwater	None	Freshwater		MAG775
Aquatic	p__Bacteroidetes	Freshwater	None	Freshwater		MAG1442
Aquatic	p__Bacteroidetes	Freshwater	None	Freshwater lake		MAG694
Aquatic	p__Bacteroidetes	Freshwater	AIg19	Freshwater sediment		MAG941
Aquatic	p__Bacteroidetes	Freshwater	AIg19	Freshwater		MAG315
Aquatic	p__Bacteroidetes	Freshwater	None	Freshwater lake		MAG1467
Aquatic	p__Bacteroidetes	Freshwater	None	Freshwater lake		MAG1043
Aquatic	p__Bacteroidetes	Freshwater	AIg19	Freshwater sediment		MAG912
Aquatic	p__Proteobacteria	Freshwater	None	Freshwater lake		MAG35
Aquatic	p__Proteobacteria	Freshwater	AIg19	Groundwater		MAG1588
Aquatic	p__Bacteroidetes	Freshwater	AIg19	Freshwater		MAG1266
Aquatic	p__Bacteroidetes	Freshwater	AIg19	Freshwater		MAG316
Aquatic	p__Bacteroidetes	Freshwater	AIg19	Freshwater		MAG939
Aquatic	p__Bacteroidetes	Freshwater	None	Freshwater		MAG46
Aquatic	p__Bacteroidetes	Freshwater	AIg19	Freshwater		MAG1364
Aquatic	p__Bacteroidetes	Freshwater	AIg19	Freshwater		MAG599
Aquatic	p__Bacteroidetes	Freshwater	None	Freshwater		MAG1066
Aquatic	p__Bacteroidetes	Freshwater	None	Freshwater		MAG672
Aquatic	p__Bacteroidetes	Freshwater	None	Freshwater		MAG1161
Aquatic	p__Bacteroidetes	Freshwater	None	Freshwater lake		MAG541
Aquatic	p__Bacteroidetes	Freshwater	None	freshwater		MAG1410
Aquatic	p__Proteobacteria	Freshwater	None	Freshwater		MAG1593
Aquatic	p__Proteobacteria	Freshwater	AIg19	Freshwater		MAG1083
Aquatic	p__Proteobacteria	Freshwater	None	Freshwater		MAG1134
Aquatic	p__Bacteroidetes	Freshwater	AIg19	freshwater		MAG1110
Aquatic	p__Bacteroidetes	Freshwater	AIg19	freshwater		MAG1526
Aquatic	p__Proteobacteria	Freshwater	None	Groundwater		MAG1397
Aquatic	p__Bacteroidetes	Freshwater	None	Cryconite		MAG855
Aquatic	p__Bacteroidetes	Freshwater	None	Cryconite		MAG359
Aquatic	p__Bacteroidetes	Marine	None	Salt Marsh		MAG515
Aquatic	p__Bacteroidetes	Marine	AIg19	Marine		MAG1079
Aquatic	p__Proteobacteria	Marine	None	Aqueous		MAG1057
Aquatic	p__Proteobacteria	Marine	None	Aqueous		MAG788
Aquatic	p__Bacteroidetes	Marine	None	Marine		MAG1085
Aquatic	p__Bacteroidetes	Marine	None	Marine		MAG1319
Aquatic	p__Bacteroidetes	Marine	AIg19	surface seawater		MAG1296
Aquatic	p__Bacteroidetes	Marine	None	surface seawater		MAG1096
Aquatic	p__Bacteroidetes	Marine	AIg19	surface seawater		MAG977
Aquatic	p__Bacteroidetes	Marine	AIg19	surface seawater		MAG469
Aquatic	p__Bacteroidetes	Marine	None	Intertidal thrombolitic mat		MAG1248
Aquatic	p__Bacteroidetes	Marine	None	seawater		MAG1343
Aquatic	p__Bacteroidetes	Marine	None	Marine		MAG245
Aquatic	p__Bacteroidetes	Marine	AIg19	Marine		MAG1175
Aquatic	p__Bacteroidetes	Marine	None	Marine		MAG963
Aquatic	p__Bacteroidetes	Marine	None	Marine		MAG1317
Aquatic	p__Bacteroidetes	Marine	AIg19	Marine		MAG137
Aquatic	p__Bacteroidetes	Marine	AIg19	Marine		MAG949
Aquatic	p__Bacteroidetes	Marine	None	Marine		MAG1537
Aquatic	p__Bacteroidetes	Marine	AIg19	Marine		MAG436
Aquatic	p__Bacteroidetes	Marine	None	Marine		MAG1178
Aquatic	p__Bacteroidetes	Marine	AIg19	Marine		MAG1166
Aquatic	p__Bacteroidetes	Marine	None	Marine		MAG461
Aquatic	p__Bacteroidetes	Marine	AIg19	Marine		MAG1311
Aquatic	p__Bacteroidetes	Marine	None	seawater		MAG11
Aquatic	p__Bacteroidetes	Marine	None	seawater		MAG1162
Aquatic	p__Bacteroidetes	Marine	AIg19	seawater		MAG781
Aquatic	p__Bacteroidetes	Marine	None	seawater		MAG1483
Aquatic	p__Bacteroidetes	Marine	AIg19	seawater		MAG1098
Aquatic	p__Bacteroidetes	Marine	AIg19	seawater		MAG1502
Aquatic	p__Bacteroidetes	Marine	AIg19	seawater		MAG693
Aquatic	p__Proteobacteria	Marine	None	seawater		MAG1504
Aquatic	p__Bacteroidetes	Marine	None	seawater		MAG36
Aquatic	p__Proteobacteria	Marine	None	Salt marsh		MAG572
Aquatic	p__Bacteroidetes	Marine	None	Marine		MAG492
Aquatic	p__Bacteroidetes	Marine	None	Marine		MAG666
Aquatic	p__Bacteroidetes	Marine	None	Marine		MAG562
Aquatic	p__Bacteroidetes	Marine	AIg19	Marine		MAG466
Aquatic	p__Bacteroidetes	Marine	None	Marine		MAG1336
Aquatic	p__Bacteroidetes	Marine	AIg19	Deep ocean		MAG1036
Aquatic	p__Bacteroidetes	Marine	AIg19	Deep ocean		MAG495
Aquatic	p__Bacteroidetes	Marine	AIg19	Deep ocean		MAG1458
Aquatic	p__Bacteroidetes	Marine	AIg19	Deep ocean		MAG552
Aquatic	p__Bacteroidetes	Marine	AIg19	Deep ocean		MAG734
Aquatic	p__Bacteroidetes	Marine	None	Pelagic marine		MAG1479
Aquatic	p__Bacteroidetes	Marine	None	Pelagic marine		MAG1469
Aquatic	p__Bacteroidetes	Marine	None	Pelagic marine		MAG920
Aquatic	p__Bacteroidetes	Marine	None	Pelagic marine		MAG281
Aquatic	p__Bacteroidetes	Marine	None	Pelagic marine		MAG1342
Aquatic	p__Bacteroidetes	Marine	None	Pelagic marine		MAG294
Aquatic	p__Bacteroidetes	Marine	None	Pelagic marine		MAG876
Aquatic	p__Bacteroidetes	Marine	None	Pelagic marine		MAG232
Aquatic	p__Bacteroidetes	Marine	AIg19	Pelagic marine		MAG1268
Aquatic	p__Bacteroidetes	Marine	None	Pelagic marine		MAG1112
Aquatic	p__Bacteroidetes	Marine	None	Pelagic marine		MAG54
Aquatic	p__Bacteroidetes	Marine	None	Pelagic marine		MAG179
Aquatic	p__Bacteroidetes	Marine	None	Pelagic marine		MAG321
Aquatic	p__Bacteroidetes	Marine	None	Pelagic marine		MAG482
Aquatic	p__Bacteroidetes	Marine	None	Pelagic marine		MAG1580
Aquatic	p__Bacteroidetes	Marine	None	Pelagic marine		MAG74
Aquatic	p__Bacteroidetes	Marine	None	Pelagic marine		MAG1039
Aquatic	p__Bacteroidetes	Marine	None	Pelagic marine		MAG300
Aquatic	p__Bacteroidetes	Marine	None	Pelagic marine		MAG1471
Aquatic	p__Bacteroidetes	Marine	None	Pelagic marine		MAG916
Aquatic	p__Bacteroidetes	Marine	None	Pelagic marine		MAG1144
Aquatic	p__Proteobacteria	Marine	None	Aqueous		MAG1160
Aquatic	p__Bacteroidetes	Marine	None	Pelagic marine		MAG812
Aquatic	p__Bacteroidetes	Marine	None	Pelagic marine		MAG357
Aquatic	p__Bacteroidetes	Marine	None	Pelagic marine		MAG1192
Aquatic	p__Bacteroidetes	Marine	None	Pelagic marine		MAG77
Aquatic	p__Bacteroidetes	Marine	None	Pelagic marine		MAG1125
Aquatic	p__Bacteroidetes	Marine	None	Pelagic marine		MAG1491
Aquatic	p__Bacteroidetes	Marine	None	Pelagic marine		MAG826
Aquatic	p__Bacteroidetes	Marine	None	Pelagic marine		MAG68
Aquatic	p__Bacteroidetes	Marine	None	Pelagic marine		MAG504
Aquatic	p__Bacteroidetes	Marine	None	Pelagic marine		MAG620
Aquatic	p__Bacteroidetes	Marine	None	Pelagic marine		MAG336
Aquatic	p__Bacteroidetes	Marine	None	Pelagic marine		MAG671
Aquatic	p__Bacteroidetes	Marine	None	Pelagic marine		MAG1406
Aquatic	p__Bacteroidetes	Marine	None	Pelagic marine		MAG1232
Aquatic	p__Bacteroidetes	Marine	AIg19	Marine Oceanic		MAG574
Aquatic	p__Proteobacteria	Marine	None	hydrothermal vent		MAG1599
Aquatic	p__Bacteroidetes	Marine	AIg19	Marine		MAG1597
Aquatic	p__Cyanobacteriota	Marine	None	Marine		MAG312
Aquatic	p__Bacteroidetes	Marine	None	Marine sediment		MAG1532
Aquatic	p__Bacteroidetes	Marine	AIg19	Marine		MAG1554
Aquatic	p__Bacteroidetes	Marine	None	Marine sediment		MAG177
Aquatic	p__Bacteroidetes	Marine	AIg19	hydrothermal vent		MAG1325
Aquatic	p__Nitrospirota	Marine	AIg19	hydrothermal vent		MAG779
Aquatic	p__Cyanobacteriota	Non-marine Saline and Alkaline	None	Hypersaline mat		MAG918
Aquatic	p__Bacteroidetes	Non-marine Saline and Alkaline	AIg19	Saline lake		MAG1302
Aquatic	p__Bacteroidetes	Non-marine Saline and Alkaline	None	Saline lake		MAG1101
Aquatic	p__Bacteroidetes	Non-marine Saline and Alkaline	None	Saline lake		MAG1294
Aquatic	p__Bacteroidetes	Non-marine Saline and Alkaline	AIg19	saline water		MAG47
Aquatic	p__Bacteroidetes	Non-marine Saline and Alkaline	AIg19	saline water		MAG569
Aquatic	p__Bacteroidetes	Non-marine Saline and Alkaline	AIg19	saline water		MAG463
Aquatic	p__Bacteroidetes	Non-marine Saline and Alkaline	None	saline water		MAG579
Aquatic	p__Bacteroidetes	Non-marine Saline and Alkaline	AIg19	Hypersaline mat		MAG1566
Aquatic	p__Bacteroidetes	Non-marine Saline and Alkaline	AIg19	Hypersaline mat		MAG404
Aquatic	p__Bacteroidetes	Sediment	AIg19	watersheds		MAG887
Aquatic	p__Bacteroidetes	Thermal springs	AIg19	hot spring sediment		MAG1552
Aquatic	p__Bacteroidetes	Unclassified	None	watersheds		MAG267
Terrestrial	p__Bacteroidetes	Soil	None	Soil		MAG37
Terrestrial	p__Bacteroidetes	Soil	None	Corn rhizosphere		MAG1196
Terrestrial	p__Myxococcota	Soil	None	Serpentine soil		MAG1365
Terrestrial	p__Bacteroidetes	Soil	None	Terrestrial soil		MAG1176
Terrestrial	p__Bacteroidetes	Soil	None	Terrestrial soil		MAG1453
Terrestrial	p__Proteobacteria	Soil	None	Terrestrial soil		MAG270
Terrestrial	p__Bacteroidetes	Soil	None	Terrestrial soil		MAG882
Terrestrial	p__Bacteroidetes	Soil	AIg19	Terrestrial soil		MAG287
Terrestrial	p__Bacteroidetes	Soil	None	Terrestrial soil		MAG1203
Terrestrial	p__Bacteroidetes	Soil	AIg19	soil		MAG419
Terrestrial	p__Bacteroidetes	Soil	AIg19	soil		MAG643
Terrestrial	p__Bacteroidetes	Soil	AIg19	soil		MAG175
Terrestrial	p__Bacteroidetes	Soil	AIg19	soil		MAG1181
Terrestrial	p__Bacteroidetes	Soil	AIg19	soil		MAG1616
Terrestrial	p__Bacteroidetes	Soil	AIg19	soil		MAG1292
Terrestrial	p__Bacteroidetes	Soil	None	soil		MAG259
Terrestrial	p__Bacteroidetes	Soil	AIg19	soil		MAG1048
Terrestrial	p__Bacteroidetes	Soil	None	soil		MAG1038
Terrestrial	p__Bacteroidetes	Soil	AIg19	soil		MAG1141
Terrestrial	p__Bacteroidetes	Soil	AIg19	soil		MAG1076
Terrestrial	p__Bacteroidetes	Soil	AIg19	soil		MAG588
Terrestrial	p__Bacteroidetes	Soil	AIg19	soil		MAG280
Terrestrial	p__Bacteroidetes	Soil	AIg19	soil		MAG49
Terrestrial	p__Bacteroidetes	Soil	AIg19	soil		MAG1366
Terrestrial	p__Bacteroidetes	Soil	AIg19	soil		MAG681
Terrestrial	p__Bacteroidetes	Soil	Cis13	Contaminated culture		MAG1345
Terrestrial	p__Proteobacteria	Soil	None	Contaminated culture		MAG236
Terrestrial	p__Bacteroidetes	Soil	None	Contaminated culture		MAG1204
Terrestrial	p__Bacteroidetes	Soil	AIg19	compost		MAG1071
Terrestrial	p__Bacteroidetes	Soil	None	compost		MAG929
Terrestrial	p__Bacteroidetes	Soil	None	compost		MAG1006
Terrestrial	p__Bacteroidetes	Soil	None	compost		MAG1308
Terrestrial	p__Bacteroidetes	Soil	None	compost		MAG1596
Terrestrial	p__Bacteroidetes	Soil	None	compost		MAG486
Terrestrial	p__Bacteroidetes	Soil	None	compost		MAG249
Terrestrial	p__Bacteroidetes	Soil	AIg19	compost		MAG1072
Terrestrial	p__Bacteroidetes	Soil	None	compost		MAG601
Terrestrial	p__Bacteroidetes	Soil	None	compost		MAG389
Terrestrial	p__Bacteroidetes	Soil	None	compost		MAG342
Terrestrial	p__Bacteroidetes	Soil	None	compost		MAG201
Terrestrial	p__Bacteroidetes	Soil	None	compost		MAG1501
Terrestrial	p__Bacteroidetes	Soil	AIg19	compost		MAG1081
Terrestrial	p__Gemmatimonadota	Soil	AIg19	Soil		MAG1435
Terrestrial	p__Proteobacteria	Soil	None	Soil		MAG358
Terrestrial	p__Myxococcota	Soil	AIg19	Soil		MAG323
Terrestrial	p__Bacteroidetes	Soil	None	soil		MAG951
Terrestrial	p__Bacteroidetes	Soil	None	soil		MAG462
Terrestrial	p__Chloroflexota	Soil	None	soil		MAG433
Terrestrial	p__Bacteroidetes	Soil	None	compost		MAG502
Terrestrial	p__Bacteroidetes	Soil	AIg19	compost		MAG520
Terrestrial	p__Bacteroidetes	Soil	None	soil		MAG602
Terrestrial	p__Bacteroidetes	Soil	None	soil		MAG255
Terrestrial	p__Bacteroidetes	Soil	None	soil		MAG279
Terrestrial	p__Bacteroidetes	Soil	None	bulk soil		MAG1420
Terrestrial	p__Proteobacteria	Soil	None	bulk soil		MAG435
Terrestrial	p__Bacteroidetes	Soil	AIg19	Arctic peat soil		MAG409
Terrestrial	p__Bacteroidetes	Soil	AIg19	Arctic peat soil		MAG1606
Terrestrial	p__Planctomycetota	Soil	AIg19	Natural and restored wetlands		MAG1304
Terrestrial	p__Desulfuromonadota	Soil	AIg19	Natural and restored wetlands		MAG25
Terrestrial	p__Desulfuromonadota	Soil	None	Natural and restored wetlands		MAG1459
Terrestrial	p__Desulfuromonadota	Soil	None	Natural and restored wetlands		MAG503
Terrestrial	p__Bacteroidetes	Soil	None	Corn rhizosphere		MAG129
Terrestrial	p__Bacteroidetes	Soil	None	Corn rhizosphere		MAG1014
Terrestrial	p__Bacteroidetes	Soil	None	Corn rhizosphere		MAG1126
Terrestrial	p__Acidobacteriota	Soil	None	Soil		MAG1257
Terrestrial	p__Bacteroidetes	Soil	AIg19	Pond soil		MAG1411
Terrestrial	p__Bacteroidetes	Soil	AIg19	Pond soil		MAG768
Terrestrial	p__Bacteroidetes	Soil	None	Tropical forest soil		MAG1227
Terrestrial	p__Bacteroidetes	Soil	None	Agricultural soil		MAG1003
Terrestrial	p__Bacteroidetes	Soil	None	Agricultural soil		MAG56
Terrestrial	p__Proteobacteria	Soil	None	Surface soil		MAG1189
Terrestrial	p__Desulfuromonadota	Soil	AIg19	Peatlands soil		MAG621
Terrestrial	p__Actinobacteriota	Deep subsurface	None	Deep subsurface		MAG277
Terrestrial	p__Actinobacteriota	Deep subsurface	None	Deep subsurface		MAG830
Terrestrial	p__Bacteroidetes	Deep subsurface	AIg19	Serpentinite rock and fluid		MAG600
Terrestrial	p__Bacteroidetes	Deep subsurface	AIg19	Serpentinite rock and fluid		MAG985
Terrestrial	p__Bacteroidetes	Deep subsurface	AIg19	Serpentinite rock and fluid		MAG861
Terrestrial	p__Actinobacteriota	Deep subsurface	None	Deep subsurface		MAG549
Terrestrial	p__Actinobacteriota	Deep subsurface	None	Deep surbsurface		MAG313
Terrestrial	p__Bacteroidetes	Deep subsurface	AIg19	Deep subsurface		MAG82
Terrestrial	p__Bacteroidetes	Plant litter	None	plant litter		MAG535
Terrestrial	p__Bacteroidetes	Plant litter	None	plant litter		MAG961
Terrestrial	p__Bacteroidetes	Plant litter	None	plant litter		MAG1100
Terrestrial	p__Bacteroidetes	Plant litter	None	plant litter		MAG1545
Terrestrial	p__Bacteroidetes	Plant litter	None	plant litter		MAG140
Terrestrial	p__Bacteroidetes	Plant litter	None	plant litter		MAG478
Terrestrial	p__Bacteroidetes	Plant litter	None	plant litter		MAG410
host-associated	p__Bacteroidetes	Human	None	Dgestive system		MAG661
host-associated	p__Bacteroidetes	Human	None	Digestive system		MAG708
host-associated	p__Bacteroidetes	Human	None	Digestive system		MAG1333
host-associated	p__Bacteroidetes	Human	None	Digestive system		MAG915
host-associated	p__Bacteroidetes	Human	None	Digestive system		MAG142
host-associated	p__Bacteroidetes	Human	None	Digestive system		MAG352
host-associated	p__Bacteroidetes	Human	None	Digestive system		MAG1202
host-associated	p__Bacteroidetes	Human	None	Digestive system		MAG1321
host-associated	p__Bacteroidetes	Human	None	Digestive system		MAG119
host-associated	p__Bacteroidetes	Human	None	Digestive system		MAG1225
host-associated	p__Bacteroidetes	Human	None	Digestive system		MAG1090
host-associated	p__Bacteroidetes	Human	None	Digestive system		MAG1487
host-associated	p__Bacteroidetes	Human	Cis13	Digestive system		MAG1313
host-associated	p__Bacteroidetes	Human	None	Digestive system		MAG1480
host-associated	p__Bacteroidetes	Human	None	Digestive system		MAG386
host-associated	p__Bacteroidetes	Human	None	Digestive system		MAG810
host-associated	p__Bacteroidetes	Human	None	Digestive system		MAG268
host-associated	p__Bacteroidetes	Human	None	Digestive system		MAG540
host-associated	p__Bacteroidetes	Human	None	Digestive system		MAG809
host-associated	p__Bacteroidetes	Human	None	Digestive system		MAG192
host-associated	p__Bacteroidetes	Human	None	Digestive system		MAG1326
host-associated	p__Bacteroidetes	Human	None	Digestive system		MAG859
host-associated	p__Bacteroidetes	Human	None	Digestive system		MAG244
host-associated	p__Bacteroidetes	Human	None	Digestive system		MAG196
host-associated	p__Bacteroidetes	Human	None	Digestive system		MAG143
host-associated	p__Bacteroidetes	Human	None	Digestive system		MAG508
host-associated	p__Bacteroidetes	Human	None	Digestive system		MAG1042
host-associated	p__Bacteroidetes	Human	None	Digestive system		MAG630
host-associated	p__Bacteroidetes	Human	None	Digestive system		MAG1563
host-associated	p__Bacteroidetes	Human	None	Digestive system		MAG953
host-associated	p__Bacteroidetes	Human	None	Digestive system		MAG1089
host-associated	p__Bacteroidetes	Human	None	Digestive system		MAG1438
host-associated	p__Bacteroidetes	Human	None	Digestive system		MAG378
host-associated	p__Bacteroidetes	Human	None	Digestive system		MAG1449
host-associated	p__Bacteroidetes	Human	None	Digestive system		MAG960
host-associated	p__Bacteroidetes	Human	None	Digestive system		MAG632
host-associated	p__Bacteroidetes	Human	None	Digestive system		MAG1370
host-associated	p__Bacteroidetes	Human	None	Digestive system		MAG1603
host-associated	p__Bacteroidetes	Human	None	Digestive system		MAG1206
host-associated	p__Bacteroidetes	Human	None	Digestive system		MAG739
host-associated	p__Bacteroidetes	Human	None	Digestive system		MAG311
host-associated	p__Bacteroidetes	Human	None	Digestive system		MAG1613
host-associated	p__Bacteroidetes	Human	None	Digestive system		MAG547
host-associated	p__Bacteroidetes	Human	None	Digestive system		MAG690
host-associated	p__Bacteroidetes	Human	None	Digestive system		MAG489
host-associated	p__Bacteroidetes	Human	None	Digestive system		MAG844
host-associated	p__Bacteroidetes	Human	None	Digestive system		MAG754
host-associated	p__Bacteroidetes	Human	None	Digestive system		MAG846
host-associated	p__Bacteroidetes	Human	None	Digestive system		MAG800
host-associated	p__Bacteroidetes	Human	None	Digestive system		MAG154
host-associated	p__Bacteroidetes	Human	None	Digestive system		MAG889
host-associated	p__Bacteroidetes	Human	None	Digestive system		MAG105
host-associated	p__Bacteroidetes	Human	None	Digestive system		MAG501
host-associated	p__Bacteroidetes	Human	None	Digestive system		MAG1138
host-associated	p__Bacteroidetes	Human	None	Digestive system		MAG1536
host-associated	p__Bacteroidetes	Human	None	Digestive system		MAG290
host-associated	p__Bacteroidetes	Human	None	Digestive system		MAG702
host-associated	p__Bacteroidetes	Human	None	Digestive system		MAG1528
host-associated	p__Bacteroidetes	Human	None	Digestive system		MAG1135
host-associated	p__Bacteroidetes	Human	None	Digestive system		MAG982
host-associated	p__Bacteroidetes	Human	None	Digestive system		MAG1511
host-associated	p__Bacteroidetes	Human	None	Digestive system		MAG1464
host-associated	p__Bacteroidetes	Human	None	Digestive system		MAG771
host-associated	p__Bacteroidetes	Human	None	Digestive system		MAG741
host-associated	p__Bacteroidetes	Human	None	Digestive system		MAG1351
host-associated	p__Bacteroidetes	Human	None	Digestive system		MAG1401
host-associated	p__Bacteroidetes	Human	None	Digestive system		MAG1520
host-associated	p__Bacteroidetes	Human	None	Digestive system		MAG566
host-associated	p__Bacteroidetes	Human	None	Digestive system		MAG1252
host-associated	p__Bacteroidetes	Human	None	Digestive system		MAG424
host-associated	p__Bacteroidetes	Human	None	Digestive system		MAG722
host-associated	p__Bacteroidetes	Human	None	Digestive system		MAG1604
host-associated	p__Bacteroidetes	Human	None	Digestive system		MAG403
host-associated	p__Bacteroidetes	Human	None	Digestive system		MAG1332
host-associated	p__Bacteroidetes	Human	None	Digestive system		MAG117
host-associated	p__Bacteroidetes	Human	None	Digestive system		MAG946
host-associated	p__Bacteroidetes	Human	None	Digestive system		MAG510
host-associated	p__Bacteroidetes	Human	None	Digestive system		MAG1218
host-associated	p__Bacteroidetes	Human	None	Digestive system		MAG1290
host-associated	p__Bacteroidetes	Human	None	Digestive system		MAG1379
host-associated	p__Bacteroidetes	Human	None	Digestive system		MAG42
host-associated	p__Bacteroidetes	Human	None	Digestive system		MAG629
host-associated	p__Bacteroidetes	Human	None	Digestive system		MAG1561
host-associated	p__Bacteroidetes	Human	None	Digestive system		MAG1254
host-associated	p__Bacteroidetes	Human	None	Digestive system		MAG1246
host-associated	p__Bacteroidetes	Human	None	Digestive system		MAG237
host-associated	p__Bacteroidetes	Human	None	Digestive system		MAG911
host-associated	p__Bacteroidetes	Human	None	Digestive system		MAG1590
host-associated	p__Bacteroidetes	Human	None	Digestive system		MAG796
host-associated	p__Bacteroidetes	Human	None	Digestive system		MAG500
host-associated	p__Bacteroidetes	Human	None	Digestive system		MAG919
host-associated	p__Bacteroidetes	Human	None	Digestive system		MAG622
host-associated	p__Bacteroidetes	Human	None	Digestive system		MAG1361
host-associated	p__Bacteroidetes	Human	None	Digestive system		MAG1446
host-associated	p__Bacteroidetes	Human	None	Digestive system		MAG664
host-associated	p__Bacteroidetes	Human	None	Digestive system		MAG301
host-associated	p__Bacteroidetes	Human	None	Digestive system		MAG1355
host-associated	p__Bacteroidetes	Human	None	Digestive system		MAG1173
host-associated	p__Bacteroidetes	Human	None	Digestive system		MAG340
host-associated	p__Bacteroidetes	Human	None	Digestive system		MAG307
host-associated	p__Bacteroidetes	Human	None	Digestive system		MAG286
host-associated	p__Bacteroidetes	Human	None	Digestive system		MAG691
host-associated	p__Bacteroidetes	Human	None	Digestive system		MAG571
host-associated	p__Bacteroidetes	Human	None	Digestive system		MAG1295
host-associated	p__Bacteroidetes	Human	None	Digestive system		MAG1570
host-associated	p__Bacteroidetes	Human	None	Digestive system		MAG1249
host-associated	p__Bacteroidetes	Human	None	Digestive system		MAG837
host-associated	p__Bacteroidetes	Human	None	Digestive system		MAG425
host-associated	p__Bacteroidetes	Human	None	Digestive system		MAG17
host-associated	p__Bacteroidetes	Human	None	Digestive system		MAG526
host-associated	p__Bacteroidetes	Human	None	Digestive system		MAG185
host-associated	p__Bacteroidetes	Human	None	Digestive system		MAG1327
host-associated	p__Bacteroidetes	Human	None	Digestive system		MAG898
host-associated	p__Bacteroidetes	Human	None	Digestive system		MAG235
host-associated	p__Bacteroidetes	Human	None	Digestive system		MAG699
host-associated	p__Bacteroidetes	Human	None	Digestive system		MAG1329
host-associated	p__Bacteroidetes	Human	None	Digestive system		MAG481
host-associated	p__Bacteroidetes	Human	None	Digestive system		MAG204
host-associated	p__Bacteroidetes	Human	None	Digestive system		MAG565
host-associated	p__Bacteroidetes	Human	None	Digestive system		MAG1262
host-associated	p__Bacteroidetes	Human	None	Digestive system		MAG1234
host-associated	p__Bacteroidetes	Human	None	Digestive system		MAG172
host-associated	p__Bacteroidetes	Human	None	Digestive system		MAG61
host-associated	p__Bacteroidetes	Human	None	Digestive system		MAG1349
host-associated	p__Bacteroidetes	Human	None	Digestive system		MAG1087
host-associated	p__Bacteroidetes	Human	None	Digestive system		MAG1500
host-associated	p__Bacteroidetes	Plants	None	Corn rhizosphere		MAG1360
host-associated	p__Bacteroidetes	Plants	AIg19	Corn rhizosphere		MAG789
host-associated	p__Bacteroidetes	Plants	None	Arabidopsis rhizosphere		MAG1476
host-associated	p__Bacteroidetes	Plants	AIg19	Arabidopsis rhizosphere		MAG332
host-associated	p__Bacteroidetes	Plants	AIg19	Miscanthus rhizosphere		MAG1385
host-associated	p__Bacteroidetes	Plants	AIg19	Switchgrass rhizosphere		MAG740
host-associated	p__Bacteroidetes	Plants	None	Miscanthus rhizosphere		MAG757
host-associated	p__Bacteroidetes	Plants	None	Miscanthus rhizosphere		MAG606
host-associated	p__Bacteroidetes	Plants	None	Populus rhizosphere		MAG69
host-associated	p__Proteobacteria	Plants	None	Arabidopsis rhizosphere		MAG832
host-associated	p__Bacteroidetes	Plants	AIg19	corn rhizosphere		MAG31
host-associated	p__Bacteroidetes	Plants	AIg19	corn rhizosphere		MAG650
host-associated	p__Bacteroidetes	Plants	None	corn rhizosphere		MAG1533
host-associated	p__Bacteroidetes	Plants	None	corn rhizosphere		MAG1548
host-associated	p__Bacteroidetes	Plants	None	corn rhizosphere		MAG798
host-associated	p__Bacteroidetes	Plants	AIg19	corn rhizosphere		MAG12
host-associated	p__Bacteroidetes	Plants	None	miscanthus rhizosphere		MAG334
host-associated	p__Bacteroidetes	Plants	None	miscanthus rhizosphere		MAG160
host-associated	p__Bacteroidetes	Plants	None	corn rhizosphere		MAG1544
host-associated	p__Bacteroidetes	Plants	AIg19	corn rhizosphere		MAG1405
host-associated	p__Bacteroidetes	Plants	None	corn rhizosphere		MAG688
host-associated	p__Bacteroidetes	Plants	AIg19	corn rhizosphere		MAG1339
host-associated	p__Bacteroidetes	Plants	None	miscanthus rhizosphere		MAG1102
host-associated	p__Bacteroidetes	Plants	AIg19	Rhizosphere		MAG396
host-associated	p__Bacteroidetes	Plants	None	miscanthus rhizosphere		MAG1219
host-associated	p__Bacteroidetes	Plants	None	Rhizosphere		MAG1322
host-associated	p__Bacteroidetes	Plants	None	Rhizosphere		MAG1128
host-associated	p__Proteobacteria	Plants	None	plant roots		MAG335
host-associated	p__Bacteroidetes	Plants	None	Arabidopsis rhizosphere		MAG178
host-associated	p__Bacteroidetes	Plants	AIg19	Arabidopsis rhizosphere		MAG260
host-associated	p__Bacteroidetes	Plants	AIg19	Arabidopsis rhizosphere		MAG1168
host-associated	p__Bacteroidetes	Plants	None	Arabidopsis root		MAG1353
host-associated	p__Bacteroidetes	Plants	None	Arabidopsis root		MAG677
host-associated	p__Bacteroidetes	Plants	None	Arabidopsis root		MAG21
host-associated	p__Bacteroidetes	Plants	None	Arabidopsis rhizosphere		MAG1594
host-associated	p__Bacteroidetes	Plants	AIg19	Arabidopsis rhizosphere		MAG1320
host-associated	p__Bacteroidetes	Plants	AIg19	Arabidopsis rhizosphere		MAG1109
host-associated	p__Bacteroidetes	Plants	AIg19	Arabidopsis rhizosphere		MAG921
host-associated	p__Proteobacteria	Plants	None	Arabidopsis rhizosphere		MAG756
host-associated	p__Proteobacteria	Plants	None	Arabidopsis rhizosphere		MAG70
host-associated	p__Bacteroidetes	Plants	None	Arabidopsis rhizosphere		MAG180
host-associated	p__Bacteroidetes	Plants	None	Arabidopsis rhizosphere		MAG210
host-associated	p__Bacteroidetes	Plants	None	Arabidopsis rhizosphere		MAG618
host-associated	p__Bacteroidetes	Plants	AIg19	Arabidopsis rhizosphere		MAG1452
host-associated	p__Bacteroidetes	Plants	None	Arabidopsis rhizosphere		MAG840
host-associated	p__Bacteroidetes	Plants	AIg19	Miscanthus rhizosphere		MAG79
host-associated	p__Bacteroidetes	Plants	None	Miscanthus rhizosphere		MAG878
host-associated	p__Bacteroidetes	Plants	None	Miscanthus rhizosphere		MAG1259
host-associated	p__Bacteroidetes	Plants	None	Corn rhizosphere		MAG1281
host-associated	p__Bacteroidetes	Plants	None	Miscanthus rhizosphere		MAG449
host-associated	p__Bacteroidetes	Plants	None	Corn rhizosphere		MAG679
host-associated	p__Bacteroidetes	Plants	None	Corn rhizosphere		MAG131
host-associated	p__Proteobacteria	Plants	AIg19	Corn rhizosphere		MAG1399
host-associated	p__Bacteroidetes	Plants	None	Corn rhizosphere		MAG443
host-associated	p__Bacteroidetes	Plants	None	Miscanthus rhizosphere		MAG550
host-associated	p__Bacteroidetes	Plants	None	Corn rhizosphere		MAG453
host-associated	p__Bacteroidetes	Plants	AIg19	Corn rhizosphere		MAG543
host-associated	p__Bacteroidetes	Plants	None	Corn rhizosphere		MAG660
host-associated	p__Proteobacteria	Plants	None	Corn rhizosphere		MAG133
host-associated	p__Bacteroidetes	Plants	None	Corn rhizosphere		MAG1163
host-associated	p__Bacteroidetes	Plants	None	Corn rhizosphere		MAG479
host-associated	p__Bacteroidetes	Plants	None	Agave		MAG590
host-associated	p__Bacteroidetes	Plants	AIg19	Agave		MAG934
host-associated	p__Proteobacteria	Plants	None	Agave		MAG761
host-associated	p__Bacteroidetes	Plants	None	Populus rhizosphere		MAG1414
host-associated	p__Bacteroidetes	Arthropoda	None	Passalidae beetle gut		MAG460
host-associated	p__Bacteroidetes	Arthropoda	AIg19	ant dump		MAG1507
host-associated	p__Bacteroidetes	Arthropoda	AIg19	ant dump		MAG444
host-associated	p__Bacteroidetes	Arthropoda	AIg19	ant dump		MAG1016
host-associated	p__Bacteroidetes	Arthropoda	AIg19	ant dump		MAG94
host-associated	p__Bacteroidetes	Arthropoda	AIg19	ant dump		MAG14
host-associated	p__Bacteroidetes	Arthropoda	AIg19	ant dump		MAG331
host-associated	p__Bacteroidetes	Arthropoda	None	ant dump		MAG801
host-associated	p__Bacteroidetes	Arthropoda	AIg19	ant dump		MAG168
host-associated	p__Bacteroidetes	Arthropoda	AIg19	ant dump		MAG700
host-associated	p__Bacteroidetes	Arthropoda	None	ant dump		MAG87
host-associated	p__Bacteroidetes	Arthropoda	Both	ant dump		MAG1240
host-associated	p__Bacteroidetes	Arthropoda	AIg19	ant dump		MAG297
host-associated	p__Bacteroidetes	Arthropoda	Both	ant dump		MAG494
host-associated	p__Myxococcota	Arthropoda	None	Termite gut		MAG546
host-associated	p__Bacteroidetes	Insecta	None	insecta		MAG456
host-associated	p__Proteobacteria	Insecta	None	insecta		MAG1022
host-associated	p__Bacteroidetes	Insecta	None	insecta		MAG1156
host-associated	p__Bacteroidetes	Insecta	None	insecta		MAG1037
host-associated	p__Bacteroidetes	Insecta	None	insecta		MAG1408
host-associated	p__Bacteroidetes	Insecta	None	insecta		MAG1117
host-associated	p__Bacteroidetes	Insecta	AIg19	insecta		MAG885
host-associated	p__Bacteroidetes	Insecta	AIg19	insecta		MAG732
host-associated	p__Bacteroidetes	Algae	None	Delisea pulchra		MAG786
host-associated	p__Verrucomicrobiota	Algae	None	Delisea pulchra		MAG292
host-associated	p__Verrucomicrobiota	Algae	None	Delisea pulchra		MAG320
host-associated	p__Bacteroidetes	Algae	None	Delisea pulchra		MAG1091
host-associated	p__Bacteroidetes	Algae	None	Delisea pulchra		MAG1482
host-associated	p__Bacteroidetes	Algae	None	Marine		MAG1194
host-associated	p__Bacteroidetes	Mammals	None	Bovine rumen		MAG1133
host-associated	p__Bacteroidetes	Mammals	None	Asian elephant fecal		MAG1373
host-associated	p__Bacteroidetes	Mammals	None	Fecal		MAG127
host-associated	p__Bacteroidetes	Mammals	None	Elk feces		MAG371
host-associated	p__Bacteroidetes	Mammals	None	Elk feces		MAG370
host-associated	p__Bacteroidetes	Cnidaria	None	Cnidaria		MAG1618
host-associated	p__Bacteroidetes	Cnidaria	None	Cnidaria		MAG98
host-associated	p__Bacteroidetes	Cnidaria	AIg19	Cnidaria		MAG1312
host-associated	p__Bacteroidetes	Cnidaria	None	Cnidaria		MAG506
host-associated	p__Proteobacteria	Mollusca	None	Shipworm		MAG1359
host-associated	p__Proteobacteria	Mollusca	None	Shipworm		MAG457
host-associated	p__Proteobacteria	Mollusca	None	Bankia setacea gill		MAG1390
host-associated	p__Proteobacteria	Annelida	None	Marine gutless worms symbiont		MAG1044
host-associated	p__Proteobacteria	Annelida	AIg19	Marine gutless worms symbiont		MAG1323
host-associated	p__Bacteroidetes	Birds	AIg19	feces		MAG354
host-associated	p__Bacteroidetes	Birds	AIg19	feces		MAG1463
host-associated	p__Bacteroidetes	Animal	None	Ring-tailed lemur group fecal		MAG365
host-associated	p__Proteobacteria	Microbial	None	Host-associated		MAG1372
host-associated	p__Bacteroidetes	Fungi	None	Attine ant fungus gardens		MAG1516
host-associated	p__Bacteroidetes	Fish	Both	Epidermal mucus		MAG375
Engineered	p__Bacteroidetes	Wastewater	None	Wastewater effluent		MAG1614
Engineered	p__Proteobacteria	Wastewater	AIg19	Wastewater effluent		MAG970
Engineered	p__Bacteroidetes	Wastewater	AIg19	Anaerobic digestor sludge		MAG1035
Engineered	p__Bacteroidetes	Wastewater	None	Anaerobic digestor sludge		MAG1193
Engineered	p__Bacteroidetes	Wastewater	AIg19	Anaerobic digestor sludge		MAG516
Engineered	p__Bacteroidetes	Wastewater	None	Activated sludge		MAG265
Engineered	p__Bacteroidetes	Wastewater	None	Activated sludge		MAG968
Engineered	p__Bacteroidetes	Wastewater	None	Activated sludge		MAG1282
Engineered	p__Bacteroidetes	Wastewater	None	Activated sludge		MAG1454
Engineered	p__Bacteroidetes	Wastewater	None	Activated sludge		MAG1123
Engineered	p__Bacteroidetes	Wastewater	None	Activated sludge		MAG1099
Engineered	p__Bacteroidetes	Wastewater	AIg19	Anaerobic digestor sludge		MAG1380
Engineered	p__Bacteroidetes	Wastewater	AIg19	Anaerobic digestor sludge		MAG207
Engineered	p__Bacteroidetes	Wastewater	None	Anaerobic digestor sludge		MAG1485
Engineered	p__Proteobacteria	Wastewater	None	Wastewater treatment		MAG186
Engineered	p__Bacteroidetes	Wastewater	None	Wastewater treatment		MAG234
Engineered	p__Proteobacteria	Wastewater	None	Wastewater treatment		MAG891
Engineered	p__Bacteroidetes	Wastewater	AIg19	Wastewater treatment		MAG128
Engineered	p__Proteobacteria	Wastewater	None	Wastewater treatment		MAG1115
Engineered	p__Bacteroidetes	Wastewater	None	Wastewater treatment		MAG568
Engineered	p__Bacteroidetes	Wastewater	None	Wastewater treatment		MAG159
Engineered	p__Bacteroidetes	Wastewater	AIg19	Wastewater treatment		MAG269
Engineered	p__Bacteroidetes	Wastewater	AIg19	Activated sludge		MAG1142
Engineered	p__Bacteroidetes	Built environment	None	city subway wood		MAG346
Engineered	p__Bacteroidetes	Built environment	AIg19	city subway wood		MAG731
Engineered	p__Proteobacteria	Built environment	Cis13	city subway metal		MAG644
Engineered	p__Bacteroidetes	Built environment	None	city subway metal		MAG97
Engineered	p__Bacteroidetes	Built environment	None	city subway wood		MAG1148
Engineered	p__Bacteroidetes	Built environment	AIg19	city subway wood		MAG150
Engineered	p__Bacteroidetes	Built environment	None	city subway wood		MAG1529
Engineered	p__Bacteroidetes	Built environment	AIg19	city subway metalplastic		MAG1559
Engineered	p__Bacteroidetes	Built environment	None	city subway metal/plastic		MAG363
Engineered	p__Bacteroidetes	Built environment	AIg19	city subway wood		MAG1299
Engineered	p__Bacteroidetes	Built environment	None	city subway wood		MAG24
Engineered	p__Bacteroidetes	Built environment	AIg19	city subway wood		MAG10
Engineered	p__Bacteroidetes	Built environment	None	city subway wood		MAG605
Engineered	p__Bacteroidetes	Built environment	None	city subway metalplastic		MAG302
Engineered	p__Bacteroidetes	Built environment	None	city subway wood		MAG100
Engineered	p__Bacteroidetes	Built environment	None	city subway metal		MAG1589
Engineered	p__Proteobacteria	Built environment	None	city subway wood		MAG932
Engineered	p__Proteobacteria	Built environment	None	city subway metal		MAG906
Engineered	p__Bacteroidetes	Built environment	None	city subway metal/plastic		MAG1348
Engineered	p__Bacteroidetes	Built environment	None	city subway wood		MAG4
Engineered	p__Bacteroidetes	Built environment	None	city subway metal/plastic		MAG780
Engineered	p__Bacteroidetes	Built environment	AIg19	city subway metal		MAG1211
Engineered	p__Bacteroidetes	Lab enrichment	AIg19	Anaerobic enrichment media		MAG251
Engineered	p__Bacteroidetes	Lab enrichment	AIg19	Aerobic enrichment media		MAG770
Engineered	p__Bacteroidetes	Lab enrichment	AIg19	Aerobic enrichment media		MAG1213
Engineered	p__Bacteroidetes	Lab enrichment	AIg19	Aerobic enrichment media		MAG1132
Engineered	p__Bacteroidetes	Lab enrichment	AIg19	Aerobic enrichment media		MAG80
Engineered	p__Bacteroidetes	Lab enrichment	AIg19	Aerobic enrichment media		MAG258
Engineered	p__Bacteroidetes	Lab enrichment	AIg19	Aerobic enrichment media		MAG1130
Engineered	p__Bacteroidetes	Lab enrichment	AIg19	Aerobic enrichment media		MAG1519
Engineered	p__Bacteroidetes	Lab enrichment	AIg19	Aerobic enrichment media		MAG254
Engineered	p__Bacteroidetes	Lab enrichment	AIg19	Aerobic enrichment media		MAG497
Engineered	p__Bacteroidetes	Lab enrichment	AIg19	Aerobic enrichment media		MAG360
Engineered	p__Bacteroidetes	Lab enrichment	AIg19	Aerobic enrichment media		MAG1010
Engineered	p__Bacteroidetes	Lab enrichment	AIg19	Aerobic enrichment media		MAG766
Engineered	p__Bacteroidetes	Lab enrichment	None	Aerobic enrichment media		MAG337
Engineered	p__Halobacterota	Lab enrichment	AIg19	Enrichment culture		MAG1481
Engineered	p__Bacteroidetes	Solid waste	None	Decomposing wood		MAG1315
Engineered	p__Bacteroidetes	Solid waste	None	Rice-straw enriched compost		MAG509
Engineered	p__Bacteroidetes	Solid waste	AIg19	Rice-straw enriched compost		MAG586
Engineered	p__Bacteroidetes	Solid waste	AIg19	Rice-straw enriched compost		MAG717
Engineered	p__Bacteroidetes	Solid waste	None	Rice-straw enriched compost		MAG454
Engineered	p__Bacteroidetes	Solid waste	AIg19	Rice-straw enriched compost		MAG1278
Engineered	p__Proteobacteria	Solid waste	None	Rice-straw enriched compost		MAG723
Engineered	p__Bacteroidetes	Solid waste	AIg19	Feedstock adapted compost		MAG944
Engineered	p__Desulfobacterota	Solid waste	AIg19	landfill leachate		MAG1567
Engineered	p__Cyanobacteriota	Modeled	None	Synthetic		MAG1383
Engineered	p__Cyanobacteriota	Modeled	None	Synthetic		MAG165
Engineered	p__Cyanobacteriota	Modeled	None	Synthetic		MAG718
Engineered	p__Bacteroidetes	Bioremediation	AIg19	Bioremediated contaminated groundwater		MAG856
Engineered	p__Planctomycetota	Bioreactor	AIg19	anaerobic bioreactor biomass		MAG655

## Sheet: Fig.5A
The number of species classified at the species level within BIS.
MAG	genome_id	Domain	Phylum	Class	Order	Family	Genus	Species	ecosystem_category	ecosystem_type	habitat		Species	Count
MAG661	3300006252_2	d__Bacteria	p__Bacteroidetes	c__Bacteroidia	o__Bacteroidales	f__Bacteroidaceae	g__Bacteroides	s__Bacteroides fragilis	Human	Digestive system	Human		s__Parabacteroides distasonis	93
MAG708	3300006312_4	d__Bacteria	p__Bacteroidetes	c__Bacteroidia	o__Bacteroidales	f__Tannerellaceae	g__Parabacteroides	s__Parabacteroides distasonis	Human	Digestive system	Human		s__Alistipes onderdonkii	13
MAG1333	3300006464_11	d__Bacteria	p__Bacteroidetes	c__Bacteroidia	o__Bacteroidales	f__Rikenellaceae	g__Alistipes	s__Alistipes onderdonkii	Human	Digestive system	Human		s__Bacteroides cellulosilyticus	8
MAG915	3300006476_1	d__Bacteria	p__Bacteroidetes	c__Bacteroidia	o__Bacteroidales	f__Bacteroidaceae	g__Bacteroides	s__Bacteroides cellulosilyticus	Human	Digestive system	Human		s__Tidjanibacter massiliensis	3
MAG142	3300006747_1	d__Bacteria	p__Bacteroidetes	c__Bacteroidia	o__Bacteroidales	f__Bacteroidaceae	g__Bacteroides	s__Bacteroides cellulosilyticus	Human	Digestive system	Human		s__Alistipes putredinis	3
MAG352	3300006747_7	d__Bacteria	p__Bacteroidetes	c__Bacteroidia	o__Bacteroidales	f__Rikenellaceae	g__Alistipes	s__Alistipes onderdonkii	Human	Digestive system	Human		s__Prevotella sp13	2
MAG1202	3300007098_7	d__Bacteria	p__Bacteroidetes	c__Bacteroidia	o__Bacteroidales	f__Rikenellaceae	g__Alistipes	s__Alistipes onderdonkii	Human	Digestive system	Human		s__Bacteroides fragilis	1
MAG1321	3300007109_4	d__Bacteria	p__Bacteroidetes	c__Bacteroidia	o__Bacteroidales	f__Tannerellaceae	g__Parabacteroides	s__Parabacteroides distasonis	Human	Digestive system	Human		s__Prevotella sp17	1
MAG119	3300007299_2	d__Bacteria	p__Bacteroidetes	c__Bacteroidia	o__Bacteroidales	f__Tannerellaceae	g__Parabacteroides	s__	Human	Digestive system	Human
MAG1225	3300007669_10	d__Bacteria	p__Bacteroidetes	c__Bacteroidia	o__Bacteroidales	f__Rikenellaceae	g__Alistipes	s__Alistipes onderdonkii	Human	Digestive system	Human
MAG1090	3300007717_2	d__Bacteria	p__Bacteroidetes	c__Bacteroidia	o__Bacteroidales	f__Bacteroidaceae	g__Bacteroides	s__Bacteroides cellulosilyticus	Human	Digestive system	Human
MAG1487	3300007806_3	d__Bacteria	p__Bacteroidetes	c__Bacteroidia	o__Bacteroidales	f__Tannerellaceae	g__Parabacteroides	s__Parabacteroides distasonis	Human	Digestive system	Human
MAG1313	3300008103_3	d__Bacteria	p__Bacteroidetes	c__Bacteroidia	o__Bacteroidales	f__Tannerellaceae	g__Parabacteroides	s__Parabacteroides distasonis	Human	Digestive system	Human
MAG1480	3300008132_2	d__Bacteria	p__Bacteroidetes	c__Bacteroidia	o__Bacteroidales	f__Bacteroidaceae	g__Bacteroides	s__Bacteroides cellulosilyticus	Human	Digestive system	Human
MAG386	3300008268_7	d__Bacteria	p__Bacteroidetes	c__Bacteroidia	o__Bacteroidales	f__Tannerellaceae	g__Parabacteroides	s__Parabacteroides distasonis	Human	Digestive system	Human
MAG810	3300008301_3	d__Bacteria	p__Bacteroidetes	c__Bacteroidia	o__Bacteroidales	f__Tannerellaceae	g__Parabacteroides	s__Parabacteroides distasonis	Human	Digestive system	Human
MAG268	3300008326_2	d__Bacteria	p__Bacteroidetes	c__Bacteroidia	o__Bacteroidales	f__Bacteroidaceae	g__Bacteroides_B	s__	Human	Digestive system	Human
MAG540	3300008478_2	d__Bacteria	p__Bacteroidetes	c__Bacteroidia	o__Bacteroidales	f__Bacteroidaceae	g__Bacteroides	s__Bacteroides cellulosilyticus	Human	Digestive system	Human
MAG809	3300008499_2	d__Bacteria	p__Bacteroidetes	c__Bacteroidia	o__Bacteroidales	f__Bacteroidaceae	g__Bacteroides	s__Bacteroides cellulosilyticus	Human	Digestive system	Human
MAG192	3300008520_2	d__Bacteria	p__Bacteroidetes	c__Bacteroidia	o__Bacteroidales	f__Tannerellaceae	g__Parabacteroides	s__Parabacteroides distasonis	Human	Digestive system	Human
MAG1326	3300008599_1	d__Bacteria	p__Bacteroidetes	c__Bacteroidia	o__Bacteroidales	f__Bacteroidaceae	g__Bacteroides	s__Bacteroides cellulosilyticus	Human	Digestive system	Human
MAG859	3300008599_3	d__Bacteria	p__Bacteroidetes	c__Bacteroidia	o__Bacteroidales	f__Tannerellaceae	g__Parabacteroides	s__Parabacteroides distasonis	Human	Digestive system	Human
MAG244	3300008676_2	d__Bacteria	p__Bacteroidetes	c__Bacteroidia	o__Bacteroidales	f__Tannerellaceae	g__Parabacteroides	s__Parabacteroides distasonis	Human	Digestive system	Human
MAG196	3300008725_6	d__Bacteria	p__Bacteroidetes	c__Bacteroidia	o__Bacteroidales	f__Tannerellaceae	g__Parabacteroides	s__Parabacteroides distasonis	Human	Digestive system	Human
MAG143	3300009343_2	d__Bacteria	p__Bacteroidetes	c__Bacteroidia	o__Bacteroidales	f__Bacteroidaceae	g__Bacteroides	s__Bacteroides cellulosilyticus	Human	Digestive system	Human
MAG508	3300014522_2	d__Bacteria	p__Bacteroidetes	c__Bacteroidia	o__Bacteroidales	f__Tannerellaceae	g__Parabacteroides	s__Parabacteroides distasonis	Human	Digestive system	Human host-associated
MAG1042	3300014522_6	d__Bacteria	p__Bacteroidetes	c__Bacteroidia	o__Bacteroidales	f__Rikenellaceae	g__Alistipes	s__Alistipes onderdonkii	Human	Digestive system	Human host-associated
MAG630	3300014557_4	d__Bacteria	p__Bacteroidetes	c__Bacteroidia	o__Bacteroidales	f__Tannerellaceae	g__Parabacteroides	s__Parabacteroides distasonis	Human	Digestive system	Human host-associated
MAG1563	3300014565_6	d__Bacteria	p__Bacteroidetes	c__Bacteroidia	o__Bacteroidales	f__Tannerellaceae	g__Parabacteroides	s__Parabacteroides distasonis	Human	Digestive system	Human host-associated
MAG953	3300014737_3	d__Bacteria	p__Bacteroidetes	c__Bacteroidia	o__Bacteroidales	f__Tannerellaceae	g__Parabacteroides	s__Parabacteroides distasonis	Human	Digestive system	Human host-associated
MAG1089	3300014748_2	d__Bacteria	p__Bacteroidetes	c__Bacteroidia	o__Bacteroidales	f__Tannerellaceae	g__Parabacteroides	s__Parabacteroides distasonis	Human	Digestive system	Human host-associated
MAG1438	3300014749_2	d__Bacteria	p__Bacteroidetes	c__Bacteroidia	o__Bacteroidales	f__Tannerellaceae	g__Parabacteroides	s__Parabacteroides distasonis	Human	Digestive system	Human host-associated
MAG378	3300014752_4	d__Bacteria	p__Bacteroidetes	c__Bacteroidia	o__Bacteroidales	f__Tannerellaceae	g__Parabacteroides	s__Parabacteroides distasonis	Human	Digestive system	Human host-associated
MAG1449	3300014791_2	d__Bacteria	p__Bacteroidetes	c__Bacteroidia	o__Bacteroidales	f__Tannerellaceae	g__Parabacteroides	s__Parabacteroides distasonis	Human	Digestive system	Human fecal
MAG960	3300014794_9	d__Bacteria	p__Bacteroidetes	c__Bacteroidia	o__Bacteroidales	f__Rikenellaceae	g__Tidjanibacter	s__Tidjanibacter massiliensis	Human	Digestive system	Human fecal
MAG632	3300014799_3	d__Bacteria	p__Bacteroidetes	c__Bacteroidia	o__Bacteroidales	f__Tannerellaceae	g__Parabacteroides	s__Parabacteroides distasonis	Human	Digestive system	Human fecal
MAG1370	3300014934_4	d__Bacteria	p__Bacteroidetes	c__Bacteroidia	o__Bacteroidales	f__Tannerellaceae	g__Parabacteroides	s__Parabacteroides distasonis	Human	Digestive system	Human host-associated
MAG1603	3300014950_4	d__Bacteria	p__Bacteroidetes	c__Bacteroidia	o__Bacteroidales	f__Tannerellaceae	g__Parabacteroides	s__Parabacteroides distasonis	Human	Digestive system	Human host-associated
MAG1206	3300014956_11	d__Bacteria	p__Bacteroidetes	c__Bacteroidia	o__Bacteroidales	f__Rikenellaceae	g__Tidjanibacter	s__Tidjanibacter massiliensis	Human	Digestive system	Human fecal
MAG739	3300014971_16	d__Bacteria	p__Bacteroidetes	c__Bacteroidia	o__Bacteroidales	f__Rikenellaceae	g__Tidjanibacter	s__Tidjanibacter massiliensis	Human	Digestive system	Human fecal
MAG311	3300028967_3	d__Bacteria	p__Bacteroidetes	c__Bacteroidia	o__Bacteroidales	f__Tannerellaceae	g__Parabacteroides	s__Parabacteroides distasonis	Human	Digestive system	Human host-associated
MAG1613	3300028982_2	d__Bacteria	p__Bacteroidetes	c__Bacteroidia	o__Bacteroidales	f__Tannerellaceae	g__Parabacteroides	s__Parabacteroides distasonis	Human	Digestive system	Human host-associated
MAG547	3300029003_4	d__Bacteria	p__Bacteroidetes	c__Bacteroidia	o__Bacteroidales	f__Tannerellaceae	g__Parabacteroides	s__Parabacteroides distasonis	Human	Digestive system	Human host-associated
MAG690	3300029010_3	d__Bacteria	p__Bacteroidetes	c__Bacteroidia	o__Bacteroidales	f__Tannerellaceae	g__Parabacteroides	s__Parabacteroides distasonis	Human	Digestive system	Human host-associated
MAG489	3300029040_3	d__Bacteria	p__Bacteroidetes	c__Bacteroidia	o__Bacteroidales	f__Tannerellaceae	g__Parabacteroides	s__Parabacteroides distasonis	Human	Digestive system	Human host-associated
MAG844	3300029045_3	d__Bacteria	p__Bacteroidetes	c__Bacteroidia	o__Bacteroidales	f__Tannerellaceae	g__Parabacteroides	s__Parabacteroides distasonis	Human	Digestive system	Human host-associated
MAG754	3300029073_2	d__Bacteria	p__Bacteroidetes	c__Bacteroidia	o__Bacteroidales	f__Tannerellaceae	g__Parabacteroides	s__Parabacteroides distasonis	Human	Digestive system	Human host-associated
MAG846	3300029074_2	d__Bacteria	p__Bacteroidetes	c__Bacteroidia	o__Bacteroidales	f__Tannerellaceae	g__Parabacteroides	s__Parabacteroides distasonis	Human	Digestive system	Human host-associated
MAG800	3300029077_2	d__Bacteria	p__Bacteroidetes	c__Bacteroidia	o__Bacteroidales	f__Tannerellaceae	g__Parabacteroides	s__Parabacteroides distasonis	Human	Digestive system	Human host-associated
MAG154	3300029081_2	d__Bacteria	p__Bacteroidetes	c__Bacteroidia	o__Bacteroidales	f__Tannerellaceae	g__Parabacteroides	s__Parabacteroides distasonis	Human	Digestive system	Human host-associated
MAG889	3300029086_3	d__Bacteria	p__Bacteroidetes	c__Bacteroidia	o__Bacteroidales	f__Tannerellaceae	g__Parabacteroides	s__Parabacteroides distasonis	Human	Digestive system	Human host-associated
MAG105	3300029090_5	d__Bacteria	p__Bacteroidetes	c__Bacteroidia	o__Bacteroidales	f__Tannerellaceae	g__Parabacteroides	s__Parabacteroides distasonis	Human	Digestive system	Human host-associated
MAG501	3300029191_6	d__Bacteria	p__Bacteroidetes	c__Bacteroidia	o__Bacteroidales	f__Tannerellaceae	g__Parabacteroides	s__Parabacteroides distasonis	Human	Digestive system	Host-associated
MAG1138	3300029208_4	d__Bacteria	p__Bacteroidetes	c__Bacteroidia	o__Bacteroidales	f__Tannerellaceae	g__Parabacteroides	s__Parabacteroides distasonis	Human	Digestive system	Host-associated
MAG1536	3300029217_4	d__Bacteria	p__Bacteroidetes	c__Bacteroidia	o__Bacteroidales	f__Bacteroidaceae	g__Prevotella	s__Prevotella sp17	Human	Digestive system	Host-associated
MAG290	3300029248_5	d__Bacteria	p__Bacteroidetes	c__Bacteroidia	o__Bacteroidales	f__Tannerellaceae	g__Parabacteroides	s__Parabacteroides distasonis	Human	Digestive system	Host-associated
MAG702	3300029329_6	d__Bacteria	p__Bacteroidetes	c__Bacteroidia	o__Bacteroidales	f__Tannerellaceae	g__Parabacteroides	s__Parabacteroides distasonis	Human	Digestive system	Human feces
MAG1528	3300029329_9	d__Bacteria	p__Bacteroidetes	c__Bacteroidia	o__Bacteroidales	f__Rikenellaceae	g__Alistipes	s__Alistipes onderdonkii	Human	Digestive system	Human feces
MAG1135	3300029330_7	d__Bacteria	p__Bacteroidetes	c__Bacteroidia	o__Bacteroidales	f__Tannerellaceae	g__Parabacteroides	s__Parabacteroides distasonis	Human	Digestive system	Human feces
MAG982	3300029331_7	d__Bacteria	p__Bacteroidetes	c__Bacteroidia	o__Bacteroidales	f__Tannerellaceae	g__Parabacteroides	s__Parabacteroides distasonis	Human	Digestive system	Human feces
MAG1511	3300029337_14	d__Bacteria	p__Bacteroidetes	c__Bacteroidia	o__Bacteroidales	f__Rikenellaceae	g__Alistipes	s__Alistipes onderdonkii	Human	Digestive system	Human fecal
MAG1464	3300029353_7	d__Bacteria	p__Bacteroidetes	c__Bacteroidia	o__Bacteroidales	f__Tannerellaceae	g__Parabacteroides	s__Parabacteroides distasonis	Human	Digestive system	Human feces
MAG771	3300029355_6	d__Bacteria	p__Bacteroidetes	c__Bacteroidia	o__Bacteroidales	f__Tannerellaceae	g__Parabacteroides	s__Parabacteroides distasonis	Human	Digestive system	Human feces
MAG741	3300029357_8	d__Bacteria	p__Bacteroidetes	c__Bacteroidia	o__Bacteroidales	f__Tannerellaceae	g__Parabacteroides	s__Parabacteroides distasonis	Human	Digestive system	Human feces
MAG1351	3300029369_7	d__Bacteria	p__Bacteroidetes	c__Bacteroidia	o__Bacteroidales	f__Tannerellaceae	g__Parabacteroides	s__Parabacteroides distasonis	Human	Digestive system	Human feces
MAG1401	3300029370_5	d__Bacteria	p__Bacteroidetes	c__Bacteroidia	o__Bacteroidales	f__Tannerellaceae	g__Parabacteroides	s__Parabacteroides distasonis	Human	Digestive system	Human feces
MAG1520	3300029371_4	d__Bacteria	p__Bacteroidetes	c__Bacteroidia	o__Bacteroidales	f__Tannerellaceae	g__Parabacteroides	s__Parabacteroides distasonis	Human	Digestive system	Human feces
MAG566	3300029372_6	d__Bacteria	p__Bacteroidetes	c__Bacteroidia	o__Bacteroidales	f__Tannerellaceae	g__Parabacteroides	s__Parabacteroides distasonis	Human	Digestive system	Human feces
MAG1252	3300029400_7	d__Bacteria	p__Bacteroidetes	c__Bacteroidia	o__Bacteroidales	f__Bacteroidaceae	g__Prevotella	s__Prevotella sp13	Human	Digestive system	Human feces
MAG424	3300029402_6	d__Bacteria	p__Bacteroidetes	c__Bacteroidia	o__Bacteroidales	f__Tannerellaceae	g__Parabacteroides	s__Parabacteroides distasonis	Human	Digestive system	Human feces
MAG722	3300029405_5	d__Bacteria	p__Bacteroidetes	c__Bacteroidia	o__Bacteroidales	f__Tannerellaceae	g__Parabacteroides	s__Parabacteroides distasonis	Human	Digestive system	Human feces
MAG1604	3300029406_6	d__Bacteria	p__Bacteroidetes	c__Bacteroidia	o__Bacteroidales	f__Rikenellaceae	g__Alistipes	s__Alistipes onderdonkii	Human	Digestive system	Human feces
MAG403	3300029417_7	d__Bacteria	p__Bacteroidetes	c__Bacteroidia	o__Bacteroidales	f__Tannerellaceae	g__Parabacteroides	s__Parabacteroides distasonis	Human	Digestive system	Human fecal
MAG1332	3300029430_9	d__Bacteria	p__Bacteroidetes	c__Bacteroidia	o__Bacteroidales	f__Tannerellaceae	g__Parabacteroides	s__Parabacteroides distasonis	Human	Digestive system	Human feces
MAG117	3300029432_7	d__Bacteria	p__Bacteroidetes	c__Bacteroidia	o__Bacteroidales	f__Tannerellaceae	g__Parabacteroides	s__Parabacteroides distasonis	Human	Digestive system	Human feces
MAG946	3300029458_6	d__Bacteria	p__Bacteroidetes	c__Bacteroidia	o__Bacteroidales	f__Tannerellaceae	g__Parabacteroides	s__Parabacteroides distasonis	Human	Digestive system	Human fecal
MAG510	3300029461_5	d__Bacteria	p__Bacteroidetes	c__Bacteroidia	o__Bacteroidales	f__Tannerellaceae	g__Parabacteroides	s__Parabacteroides distasonis	Human	Digestive system	Human fecal
MAG1218	3300029463_3	d__Bacteria	p__Bacteroidetes	c__Bacteroidia	o__Bacteroidales	f__Tannerellaceae	g__Parabacteroides	s__Parabacteroides distasonis	Human	Digestive system	Human fecal
MAG1290	3300029468_4	d__Bacteria	p__Bacteroidetes	c__Bacteroidia	o__Bacteroidales	f__Tannerellaceae	g__Parabacteroides	s__Parabacteroides distasonis	Human	Digestive system	Human fecal
MAG1379	3300029470_5	d__Bacteria	p__Bacteroidetes	c__Bacteroidia	o__Bacteroidales	f__Tannerellaceae	g__Parabacteroides	s__Parabacteroides distasonis	Human	Digestive system	Human fecal
MAG42	3300029476_4	d__Bacteria	p__Bacteroidetes	c__Bacteroidia	o__Bacteroidales	f__Tannerellaceae	g__Parabacteroides	s__Parabacteroides distasonis	Human	Digestive system	Human fecal
MAG629	3300029485_8	d__Bacteria	p__Bacteroidetes	c__Bacteroidia	o__Bacteroidales	f__Rikenellaceae	g__Alistipes	s__Alistipes onderdonkii	Human	Digestive system	Human fecal
MAG1561	3300029493_6	d__Bacteria	p__Bacteroidetes	c__Bacteroidia	o__Bacteroidales	f__Tannerellaceae	g__Parabacteroides	s__Parabacteroides distasonis	Human	Digestive system	Human feces
MAG1254	3300029494_7	d__Bacteria	p__Bacteroidetes	c__Bacteroidia	o__Bacteroidales	f__Tannerellaceae	g__Parabacteroides	s__Parabacteroides distasonis	Human	Digestive system	Human feces
MAG1246	3300029499_5	d__Bacteria	p__Bacteroidetes	c__Bacteroidia	o__Bacteroidales	f__Tannerellaceae	g__Parabacteroides	s__Parabacteroides distasonis	Human	Digestive system	Human fecal
MAG237	3300029510_3	d__Bacteria	p__Bacteroidetes	c__Bacteroidia	o__Bacteroidales	f__Tannerellaceae	g__Parabacteroides	s__Parabacteroides distasonis	Human	Digestive system	Human fecal
MAG911	3300029513_4	d__Bacteria	p__Bacteroidetes	c__Bacteroidia	o__Bacteroidales	f__Tannerellaceae	g__Parabacteroides	s__Parabacteroides distasonis	Human	Digestive system	Human fecal
MAG1590	3300029545_5	d__Bacteria	p__Bacteroidetes	c__Bacteroidia	o__Bacteroidales	f__Tannerellaceae	g__Parabacteroides	s__Parabacteroides distasonis	Human	Digestive system	Human fecal
MAG796	3300029546_7	d__Bacteria	p__Bacteroidetes	c__Bacteroidia	o__Bacteroidales	f__Tannerellaceae	g__Parabacteroides	s__Parabacteroides distasonis	Human	Digestive system	Human fecal
MAG500	3300029548_8	d__Bacteria	p__Bacteroidetes	c__Bacteroidia	o__Bacteroidales	f__Tannerellaceae	g__Parabacteroides	s__Parabacteroides distasonis	Human	Digestive system	Human fecal
MAG919	3300029551_5	d__Bacteria	p__Bacteroidetes	c__Bacteroidia	o__Bacteroidales	f__Tannerellaceae	g__Parabacteroides	s__Parabacteroides distasonis	Human	Digestive system	Human fecal
MAG622	3300029557_7	d__Bacteria	p__Bacteroidetes	c__Bacteroidia	o__Bacteroidales	f__Tannerellaceae	g__Parabacteroides	s__Parabacteroides distasonis	Human	Digestive system	Human fecal
MAG1361	3300029563_5	d__Bacteria	p__Bacteroidetes	c__Bacteroidia	o__Bacteroidales	f__Tannerellaceae	g__Parabacteroides	s__Parabacteroides distasonis	Human	Digestive system	Human fecal
MAG1446	3300029580_8	d__Bacteria	p__Bacteroidetes	c__Bacteroidia	o__Bacteroidales	f__Tannerellaceae	g__Parabacteroides	s__Parabacteroides distasonis	Human	Digestive system	Human fecal
MAG664	3300029584_16	d__Bacteria	p__Bacteroidetes	c__Bacteroidia	o__Bacteroidales	f__Rikenellaceae	g__Alistipes	s__Alistipes putredinis	Human	Digestive system	Human fecal
MAG301	3300029590_8	d__Bacteria	p__Bacteroidetes	c__Bacteroidia	o__Bacteroidales	f__Tannerellaceae	g__Parabacteroides	s__Parabacteroides distasonis	Human	Digestive system	Human fecal
MAG1355	3300029592_4	d__Bacteria	p__Bacteroidetes	c__Bacteroidia	o__Bacteroidales	f__Tannerellaceae	g__Parabacteroides	s__Parabacteroides distasonis	Human	Digestive system	Human fecal
MAG1173	3300029606_7	d__Bacteria	p__Bacteroidetes	c__Bacteroidia	o__Bacteroidales	f__Rikenellaceae	g__Alistipes	s__Alistipes onderdonkii	Human	Digestive system	Human feces
MAG340	3300029617_7	d__Bacteria	p__Bacteroidetes	c__Bacteroidia	o__Bacteroidales	f__Tannerellaceae	g__Parabacteroides	s__Parabacteroides distasonis	Human	Digestive system	Human fecal
MAG307	3300029641_4	d__Bacteria	p__Bacteroidetes	c__Bacteroidia	o__Bacteroidales	f__Tannerellaceae	g__Parabacteroides	s__Parabacteroides distasonis	Human	Digestive system	Human fecal
MAG286	3300029650_5	d__Bacteria	p__Bacteroidetes	c__Bacteroidia	o__Bacteroidales	f__Rikenellaceae	g__Alistipes	s__Alistipes onderdonkii	Human	Digestive system	Human fecal
MAG691	3300029675_5	d__Bacteria	p__Bacteroidetes	c__Bacteroidia	o__Bacteroidales	f__Tannerellaceae	g__Parabacteroides	s__Parabacteroides distasonis	Human	Digestive system	Human fecal
MAG571	3300029678_5	d__Bacteria	p__Bacteroidetes	c__Bacteroidia	o__Bacteroidales	f__Tannerellaceae	g__Parabacteroides	s__Parabacteroides distasonis	Human	Digestive system	Human fecal
MAG1295	3300029700_12	d__Bacteria	p__Bacteroidetes	c__Bacteroidia	o__Bacteroidales	f__Rikenellaceae	g__Alistipes	s__Alistipes onderdonkii	Human	Digestive system	Human fecal
MAG1570	3300029714_6	d__Bacteria	p__Bacteroidetes	c__Bacteroidia	o__Bacteroidales	f__Tannerellaceae	g__Parabacteroides	s__Parabacteroides distasonis	Human	Digestive system	Human fecal
MAG1249	3300029719_7	d__Bacteria	p__Bacteroidetes	c__Bacteroidia	o__Bacteroidales	f__Tannerellaceae	g__Parabacteroides	s__Parabacteroides distasonis	Human	Digestive system	Human fecal
MAG837	3300029725_16	d__Bacteria	p__Bacteroidetes	c__Bacteroidia	o__Bacteroidales	f__Rikenellaceae	g__Alistipes	s__Alistipes putredinis	Human	Digestive system	Human fecal
MAG425	3300029725_6	d__Bacteria	p__Bacteroidetes	c__Bacteroidia	o__Bacteroidales	f__Tannerellaceae	g__Parabacteroides	s__Parabacteroides distasonis	Human	Digestive system	Human fecal
MAG17	3300029752_4	d__Bacteria	p__Bacteroidetes	c__Bacteroidia	o__Bacteroidales	f__Tannerellaceae	g__Parabacteroides	s__Parabacteroides distasonis	Human	Digestive system	Human feces
MAG526	3300029754_8	d__Bacteria	p__Bacteroidetes	c__Bacteroidia	o__Bacteroidales	f__Bacteroidaceae	g__Prevotella	s__Prevotella sp13	Human	Digestive system	Human feces
MAG185	3300029759_6	d__Bacteria	p__Bacteroidetes	c__Bacteroidia	o__Bacteroidales	f__Tannerellaceae	g__Parabacteroides	s__Parabacteroides distasonis	Human	Digestive system	Human feces
MAG1327	3300029760_6	d__Bacteria	p__Bacteroidetes	c__Bacteroidia	o__Bacteroidales	f__Tannerellaceae	g__Parabacteroides	s__Parabacteroides distasonis	Human	Digestive system	Human feces
MAG898	3300029760_8	d__Bacteria	p__Bacteroidetes	c__Bacteroidia	o__Bacteroidales	f__Rikenellaceae	g__Alistipes	s__Alistipes onderdonkii	Human	Digestive system	Human feces
MAG235	3300029764_6	d__Bacteria	p__Bacteroidetes	c__Bacteroidia	o__Bacteroidales	f__Tannerellaceae	g__Parabacteroides	s__Parabacteroides distasonis	Human	Digestive system	Human feces
MAG699	3300029765_5	d__Bacteria	p__Bacteroidetes	c__Bacteroidia	o__Bacteroidales	f__Tannerellaceae	g__Parabacteroides	s__Parabacteroides distasonis	Human	Digestive system	Human feces
MAG1329	3300029766_7	d__Bacteria	p__Bacteroidetes	c__Bacteroidia	o__Bacteroidales	f__Tannerellaceae	g__Parabacteroides	s__Parabacteroides distasonis	Human	Digestive system	Human feces
MAG481	3300029772_5	d__Bacteria	p__Bacteroidetes	c__Bacteroidia	o__Bacteroidales	f__Tannerellaceae	g__Parabacteroides	s__Parabacteroides distasonis	Human	Digestive system	Human fecal
MAG204	3300029774_6	d__Bacteria	p__Bacteroidetes	c__Bacteroidia	o__Bacteroidales	f__Tannerellaceae	g__Parabacteroides	s__Parabacteroides distasonis	Human	Digestive system	Human feces
MAG565	3300029784_7	d__Bacteria	p__Bacteroidetes	c__Bacteroidia	o__Bacteroidales	f__Tannerellaceae	g__Parabacteroides	s__Parabacteroides distasonis	Human	Digestive system	Human feces
MAG1262	3300029790_7	d__Bacteria	p__Bacteroidetes	c__Bacteroidia	o__Bacteroidales	f__Tannerellaceae	g__Parabacteroides	s__Parabacteroides distasonis	Human	Digestive system	Human feces
MAG1234	3300029841_8	d__Bacteria	p__Bacteroidetes	c__Bacteroidia	o__Bacteroidales	f__Tannerellaceae	g__Parabacteroides	s__Parabacteroides distasonis	Human	Digestive system	Human fecal
MAG172	3300029846_7	d__Bacteria	p__Bacteroidetes	c__Bacteroidia	o__Bacteroidales	f__Tannerellaceae	g__Parabacteroides	s__Parabacteroides distasonis	Human	Digestive system	Human fecal
MAG61	3300029854_2	d__Bacteria	p__Bacteroidetes	c__Bacteroidia	o__Bacteroidales	f__Tannerellaceae	g__Parabacteroides	s__Parabacteroides distasonis	Human	Digestive system	Human fecal
MAG1349	3300029871_5	d__Bacteria	p__Bacteroidetes	c__Bacteroidia	o__Bacteroidales	f__Tannerellaceae	g__Parabacteroides	s__Parabacteroides distasonis	Human	Digestive system	Human fecal
MAG1087	3300029884_12	d__Bacteria	p__Bacteroidetes	c__Bacteroidia	o__Bacteroidales	f__Rikenellaceae	g__Alistipes	s__Alistipes putredinis	Human	Digestive system	Human fecal
MAG1500	3300029886_5	d__Bacteria	p__Bacteroidetes	c__Bacteroidia	o__Bacteroidales	f__Tannerellaceae	g__Parabacteroides	s__Parabacteroides distasonis	Human	Digestive system	Human fecal

## Sheet: Fig.5B
Phylogenetic tree based on phylogenetic analysis of putative sheath proteins.
(PVC:0.4190039722,AFP:0.5383031047,((MAC:0.6656769697,((T6SSIV:0.4144422812,Parabacteroidesdistasonis:0.6990498801)92:0.3614070064,(AlgoCIS:0.4340784746,AnabaenaCIS:0.3294216925)99:0.3276827679)36:0.0986253262)70:0.2123873080,(StreptomycesCIS:0.6458562437,((NP_046778.1:0.9868594965,WP_003113197.1:0.7981156232)100:1.1880445000,(NP_049780.1:1.4153779886,((WP_011648549.1:0.8366885152,(WP_029887448.1…

## Sheet: Fig.6C
Bacterial spot assays
