# Supplementary material for: The landscape of bacterial contractile injection systems across large-scale metagenomes
Source: Microbiol Spectr. 2025 May 23;13(7):e03213-24. doi: 10.1128/spectrum.03213-24 (PMC12210884; doi:10.1128/spectrum.03213-24)
Supplement: Supplemental data sets — Data Sets S1 to S6. [file spectrum.03213-24-s0003.xlsx]

## Sheet: Supplemental Data1 
Supplemental Data1:CIS gene families
CIS_cluster	Annotation	Family	Number	Frequency	Score	Afp	AlgoCIS	tCIS	PVC	MAC	AfpX	Streptomyces-CIS	T6SSiv							Core genes	(99% <= strains <= 100%)	2
1	Cis2_3_4	1	8	1	2	PROKKA_00002 PROKKA_00003 PROKKA_00004	46b16673c4d4cec9f1db8063dc79721a_16	6a2d473d01426baecad6d2fc02ce9ea4_17 6a2d473d01426baecad6d2fc02ce9ea4_16	15a3a644bca04b602bde8ac87e4ca0fa_15 15a3a644bca04b602bde8ac87e4ca0fa_14 15a3a644bca04b602bde8ac87e4ca0fa_13	65ff49240b86bd61878f295d2b0a4a08_14	cab29dbe224aae883d2aa695592f83b9_2 cab29dbe224aae883d2aa695592f83b9_3 cab29dbe224aae883d2aa695592f83b9_4	fb2ed1393d6b792308de8e7007dff65a_10	92002a7e2c673ecd54ee899634934c8f_12							Soft core genes	(95% <= strains < 99%)	0
2	Cis9	2	8	1	2	PROKKA_00008	46b16673c4d4cec9f1db8063dc79721a_9	6a2d473d01426baecad6d2fc02ce9ea4_8	15a3a644bca04b602bde8ac87e4ca0fa_8	65ff49240b86bd61878f295d2b0a4a08_7	cab29dbe224aae883d2aa695592f83b9_8	fb2ed1393d6b792308de8e7007dff65a_2	92002a7e2c673ecd54ee899634934c8f_20							Shell genes	(15% <= strains < 95%)	18
3	Cis5	3	7	0.875	1.61506	PROKKA_00005	46b16673c4d4cec9f1db8063dc79721a_14	6a2d473d01426baecad6d2fc02ce9ea4_13	15a3a644bca04b602bde8ac87e4ca0fa_12	65ff49240b86bd61878f295d2b0a4a08_12	cab29dbe224aae883d2aa695592f83b9_5	fb2ed1393d6b792308de8e7007dff65a_5								Cloud genes	(0% <= strains < 15%)	64
4	Cis15	4	7	0.875	1.61506	PROKKA_00014	46b16673c4d4cec9f1db8063dc79721a_1	6a2d473d01426baecad6d2fc02ce9ea4_1	15a3a644bca04b602bde8ac87e4ca0fa_2	65ff49240b86bd61878f295d2b0a4a08_35	cab29dbe224aae883d2aa695592f83b9_14	fb2ed1393d6b792308de8e7007dff65a_16								Total genes	(0% <= strains <= 100%)	84
5	Cis16	5	5	0.625	0.987013	PROKKA_00015		6a2d473d01426baecad6d2fc02ce9ea4_19	15a3a644bca04b602bde8ac87e4ca0fa_1		cab29dbe224aae883d2aa695592f83b9_15 cab29dbe224aae883d2aa695592f83b9_17	fb2ed1393d6b792308de8e7007dff65a_17
6	Cis1	6	6	0.75	1.27951	PROKKA_00001	46b16673c4d4cec9f1db8063dc79721a_15	6a2d473d01426baecad6d2fc02ce9ea4_15	15a3a644bca04b602bde8ac87e4ca0fa_16	65ff49240b86bd61878f295d2b0a4a08_13	cab29dbe224aae883d2aa695592f83b9_1
7	Cis11	7	5	0.625	0.987013	PROKKA_00010	46b16673c4d4cec9f1db8063dc79721a_8		15a3a644bca04b602bde8ac87e4ca0fa_6		cab29dbe224aae883d2aa695592f83b9_10		92002a7e2c673ecd54ee899634934c8f_2
8	Cis14	8	5	0.625	0.987013	PROKKA_00013	46b16673c4d4cec9f1db8063dc79721a_5		15a3a644bca04b602bde8ac87e4ca0fa_3	65ff49240b86bd61878f295d2b0a4a08_1	cab29dbe224aae883d2aa695592f83b9_13
9	Cis10	9	4	0.5	0.732051	PROKKA_00009		6a2d473d01426baecad6d2fc02ce9ea4_4	15a3a644bca04b602bde8ac87e4ca0fa_7		cab29dbe224aae883d2aa695592f83b9_9
10	Cis8	10	4	0.5	0.732051		46b16673c4d4cec9f1db8063dc79721a_11	6a2d473d01426baecad6d2fc02ce9ea4_9				fb2ed1393d6b792308de8e7007dff65a_3	92002a7e2c673ecd54ee899634934c8f_18
11	Cis8	11	3	0.375	0.509804	PROKKA_00007			15a3a644bca04b602bde8ac87e4ca0fa_9		cab29dbe224aae883d2aa695592f83b9_7
12	Unknow	12	1	0.125	0.147203							fb2ed1393d6b792308de8e7007dff65a_13 fb2ed1393d6b792308de8e7007dff65a_15 fb2ed1393d6b792308de8e7007dff65a_14
13	Cis11	13	3	0.375	0.509804			6a2d473d01426baecad6d2fc02ce9ea4_6		65ff49240b86bd61878f295d2b0a4a08_5		fb2ed1393d6b792308de8e7007dff65a_1
14	Cis13	14	3	0.375	0.509804	PROKKA_00012			15a3a644bca04b602bde8ac87e4ca0fa_4		cab29dbe224aae883d2aa695592f83b9_12
15	Cis7	15	3	0.375	0.509804	PROKKA_00006			15a3a644bca04b602bde8ac87e4ca0fa_10		cab29dbe224aae883d2aa695592f83b9_6
16	Cis7	16	3	0.375	0.509804		46b16673c4d4cec9f1db8063dc79721a_12					fb2ed1393d6b792308de8e7007dff65a_4	92002a7e2c673ecd54ee899634934c8f_17
17	Cis12	17	3	0.375	0.509804	PROKKA_00011			15a3a644bca04b602bde8ac87e4ca0fa_5		cab29dbe224aae883d2aa695592f83b9_11
18	DUF4157	18	2	0.25	0.316074		46b16673c4d4cec9f1db8063dc79721a_3 46b16673c4d4cec9f1db8063dc79721a_4	6a2d473d01426baecad6d2fc02ce9ea4_3
19	Cis16	19	2	0.25	0.316074		46b16673c4d4cec9f1db8063dc79721a_18						92002a7e2c673ecd54ee899634934c8f_10
20	Unknown	20	2	0.25	0.316074			6a2d473d01426baecad6d2fc02ce9ea4_14				fb2ed1393d6b792308de8e7007dff65a_8
21	Cis10	21	2	0.25	0.316074		46b16673c4d4cec9f1db8063dc79721a_10						92002a7e2c673ecd54ee899634934c8f_19
22	Unknown	22	1	0.125	0.147203			6a2d473d01426baecad6d2fc02ce9ea4_12
23	Unknown	23	1	0.125	0.147203					65ff49240b86bd61878f295d2b0a4a08_4
24	Cis12	24	1	0.125	0.147203								92002a7e2c673ecd54ee899634934c8f_21
25	Unknown	25	1	0.125	0.147203			6a2d473d01426baecad6d2fc02ce9ea4_18
26	Unknown	26	1	0.125	0.147203							fb2ed1393d6b792308de8e7007dff65a_7
27	Cis7	27	1	0.125	0.147203					65ff49240b86bd61878f295d2b0a4a08_10
28	Unknown	28	1	0.125	0.147203							fb2ed1393d6b792308de8e7007dff65a_11
29	Cis7	29	1	0.125	0.147203					65ff49240b86bd61878f295d2b0a4a08_9
30	Aasi_1068(Endopeptidase)	30	1	0.125	0.147203								92002a7e2c673ecd54ee899634934c8f_6
31	Unknown	31	1	0.125	0.147203					65ff49240b86bd61878f295d2b0a4a08_3
32	Cis1	32	1	0.125	0.147203							fb2ed1393d6b792308de8e7007dff65a_9
33	Unknown	33	1	0.125	0.147203								92002a7e2c673ecd54ee899634934c8f_11
34	Unknown	34	1	0.125	0.147203							fb2ed1393d6b792308de8e7007dff65a_12
35	Unknown	35	1	0.125	0.147203					65ff49240b86bd61878f295d2b0a4a08_21
36	Unknown	36	1	0.125	0.147203							fb2ed1393d6b792308de8e7007dff65a_6
37	Unknown	37	1	0.125	0.147203					65ff49240b86bd61878f295d2b0a4a08_20
38	Unknown	38	1	0.125	0.147203								92002a7e2c673ecd54ee899634934c8f_4
39	Unknown	39	1	0.125	0.147203					65ff49240b86bd61878f295d2b0a4a08_17
40	Cis6	40	1	0.125	0.147203		46b16673c4d4cec9f1db8063dc79721a_13
41	Unknown	41	1	0.125	0.147203					65ff49240b86bd61878f295d2b0a4a08_31
42	Cis12	42	1	0.125	0.147203			6a2d473d01426baecad6d2fc02ce9ea4_5
43	Unknown	43	1	0.125	0.147203					65ff49240b86bd61878f295d2b0a4a08_15
44	Cis12	44	1	0.125	0.147203		46b16673c4d4cec9f1db8063dc79721a_7
45	Cis14	45	1	0.125	0.147203								92002a7e2c673ecd54ee899634934c8f_22
46	Unknown	46	1	0.125	0.147203					65ff49240b86bd61878f295d2b0a4a08_25
47	Unknown	47	1	0.125	0.147203					65ff49240b86bd61878f295d2b0a4a08_26
48	Cis7	48	1	0.125	0.147203			6a2d473d01426baecad6d2fc02ce9ea4_11
49	Aasi_1069(Dehydrogenase)	49	1	0.125	0.147203								92002a7e2c673ecd54ee899634934c8f_7
50	Unknown	50	1	0.125	0.147203					65ff49240b86bd61878f295d2b0a4a08_23
51	Unknown	51	1	0.125	0.147203					65ff49240b86bd61878f295d2b0a4a08_18
52	TPR protein	52	1	0.125	0.147203		46b16673c4d4cec9f1db8063dc79721a_2
53	Unknown	53	1	0.125	0.147203					65ff49240b86bd61878f295d2b0a4a08_19
54	Unknown	54	1	0.125	0.147203			6a2d473d01426baecad6d2fc02ce9ea4_2
55	Unknown	55	1	0.125	0.147203					65ff49240b86bd61878f295d2b0a4a08_6
56	Unknown	56	1	0.125	0.147203					65ff49240b86bd61878f295d2b0a4a08_16
57	Unknown	57	1	0.125	0.147203						cab29dbe224aae883d2aa695592f83b9_18
58	Cis8	58	1	0.125	0.147203			6a2d473d01426baecad6d2fc02ce9ea4_10
59	Cis16	59	1	0.125	0.147203		46b16673c4d4cec9f1db8063dc79721a_17
60	Unknown	60	1	0.125	0.147203					65ff49240b86bd61878f295d2b0a4a08_27
61	Unknown	61	1	0.125	0.147203								92002a7e2c673ecd54ee899634934c8f_16
62	Unknown	62	1	0.125	0.147203					65ff49240b86bd61878f295d2b0a4a08_29
63	Unknown	63	1	0.125	0.147203					65ff49240b86bd61878f295d2b0a4a08_28
64	Aasi_0556	64	1	0.125	0.147203								92002a7e2c673ecd54ee899634934c8f_1
65	Cis11	65	1	0.125	0.147203			6a2d473d01426baecad6d2fc02ce9ea4_7
66	Unknown	66	1	0.125	0.147203					65ff49240b86bd61878f295d2b0a4a08_32
67	Unknown	67	1	0.125	0.147203						cab29dbe224aae883d2aa695592f83b9_16
68	Unknown	68	1	0.125	0.147203					65ff49240b86bd61878f295d2b0a4a08_11
69	Unknown	69	1	0.125	0.147203					65ff49240b86bd61878f295d2b0a4a08_33
70	Aasi_0563(Baseplate/gp27)	70	1	0.125	0.147203								92002a7e2c673ecd54ee899634934c8f_3
71	Unknown	71	1	0.125	0.147203								92002a7e2c673ecd54ee899634934c8f_14
72	Cis16	72	1	0.125	0.147203					65ff49240b86bd61878f295d2b0a4a08_34
73	Unknown	73	1	0.125	0.147203					65ff49240b86bd61878f295d2b0a4a08_22
74	Cis8	74	1	0.125	0.147203					65ff49240b86bd61878f295d2b0a4a08_8
75	Unknown	75	1	0.125	0.147203					65ff49240b86bd61878f295d2b0a4a08_30
76	Unknown	76	1	0.125	0.147203								92002a7e2c673ecd54ee899634934c8f_13
77	Aasi_0565(Baseplate/gp53)	77	1	0.125	0.147203								92002a7e2c673ecd54ee899634934c8f_5
78	Cis1	78	1	0.125	0.147203								92002a7e2c673ecd54ee899634934c8f_15
79	Unknown	79	1	0.125	0.147203					65ff49240b86bd61878f295d2b0a4a08_24
80	Cis6	80	1	0.125	0.147203				15a3a644bca04b602bde8ac87e4ca0fa_11
81	Unknown	81	1	0.125	0.147203					65ff49240b86bd61878f295d2b0a4a08_2
82	Aasi_1071(Ankyrin)	82	1	0.125	0.147203								92002a7e2c673ecd54ee899634934c8f_9
83	Aasi_1070(Transposase)	83	1	0.125	0.147203								92002a7e2c673ecd54ee899634934c8f_8
84	Alg19	84	1	0.125	0.147203		46b16673c4d4cec9f1db8063dc79721a_6

## Sheet: Supplemental Data2
Supplemental Data2: Representative sequences of 84 families
>PVC_cluster1_1.00000
MTVTTTYPGVYLSEDAVSSFSVNSAATAVPLFAYDSENTNTINKPIQVFRNWAEFTVEYPTPLEDAFYTSLSLWFMHGGGKCYLVNEANIADAVAQYDDITLIVAAGTDTTTYTAFTTVVGQGYRIFGLFDGPKEKIAGTAKPDEVMEEYPTSPFGAVFYPWGTLASGAAVPPSAIAAASITQTDRTRGVWKAPANQAVNGVTPAFAVSDDFQGKYNQGKALNMIRTFSGQGTVVWGARTLEDSDNWRYIPVRRLFNAVERDIQKSLNKLVFEPNSQPTWQRVKAAVDSYLHSLWQQGALAGNTPADAWFVQVGKDLTMTQEEINQGKMIIKIGLAAVRPAEFIILQFSQDIAQ*
>PVC_cluster2_1.00000
MSNDILKATLGQCWAFPPRFSPDTGVSLTAGVEAVMQSLRVLFMTEPGERIMRESYGGGMHDFIFENITDELLANIHNRIEESILRHEPRALLKDVIIQPDKQEASRLRAQITVYLAGSDLVETVDGTLNIHDGQTLRLL*
>PVC_cluster3_0.87500
MSTPAVSHRFLVNFLFNNIPNPFDIAFQRISGLSRTLEVSQHREGGENVRNLWLAEQVNHGSLVLERGVMNASPLTLQFDRVLRRESTQWANVVIMLLNELSLPVTTWTLSHALPVRWQMGDLDAGSNQVLINTLELRYQDMRMLGVKL*
>PVC_cluster4_0.87500
MTLSSTFQPAFIPQGDCQLSLLFSELERIDLLLQHYYYRHSARHEDFNAFLLSEEEVEARMKHPVGRPHWAAATPPIYRTENGQPLLTEGLTDLINRFELTDFERDTVLLGLLPHFDSRYYELFSWIQGGKQSQLPSFSLALTLFCPSDRERRAQQASFLHRAPLMSCQLLTIEENKKNPAWSHTRFMTDSSVYHFLLGHHYLAPALASWAEWPIPPALPFYPAGLKHALAGVLLTDDIEPRPVVLLRGMPGSARAHAVSSIFASENRQTLQVDIDKCTESDDDALLLHLTCLMREARMRGAGMVIRNLQARMEKSTSLPERLSEHLNQPGLRVVCLVEPYAPPLWLKKTPTLQTEMPVLTQEEKTHLLMGCLPERRAADIDLISLSQRYTFTPESLPL…
>PVC_cluster5_0.62500
MSMSNYQTLVDVNNAMNKMLRAYVNEAVAIRFDLPDVDATQADAAISVFLYDIHEDLQLRTAESRGFNAGAGRLLPGWVNVKCNYLITYWESTGPATDADNPDSQPDNQAIQVMSQVLAALINNRQLADIPGAYTQVMPPKENLNSLGNFWQSLGNRPRLSLNYCVTVPISLSDKGEEMTPVKSLSTTVEPKAPLSPLVITDALREQLRVALGGDYDACLAMTHVNLDSSPVANSDGSAAEIRVSLRVYGMTPTEYLAPMNTVFNEWEKSEAAAVTPDGYRVYINAVDKTDLTGI*
>PVC_cluster6_0.75000
MAITADDIAVQYPIPTYRFIVTLGDEQVPFTSASGLDINFDTIEYRDGTGNWFKMPGQRQAPNITLSKGVFPGKNAMYEWINAIQLNQVEKKDIMISLTNEAGTEVLVSWNVSNAFPTSLTSPSFDATSNEIAVQQITLMADRVTIQTA*
>PVC_cluster7_0.62500
MSDLEQLKQILGNGLTDQTFLLEPRTGKGLLNLMAKYTEAVPFAGHTDADWKDFWMAGCTLEALSDIYQYPGLAEKKLPVQQAFLLALLHLLETPRAMLNTVPARHRSLYYRDLLGFAPRAPQPDSVAVSFTLQRNSSPYALPAGSLLDGGQDSAGNSITYQTDDSLLITGQQLEQLCWTAQVGETWKRYTAIDSATGVTLPAEGLRLFTATGQGTDTKEKAPELYLGFSGTSAQDTLSLYWSVRASSALDVTWWYYQGTKWASLDAELQDNTASLSVSNLWRARLPADSQPGSGLPQDDEPLEAGYYWIKGTLKENKEAKDENSPAEAMPQLQAVLANAMTATLNVAQAIDDSHFSQPLPANTINQLVTPVAAISDVRQPLPSVGGQPRETEMAMLQR…
>PVC_cluster8_0.62500
MTRNFLYTPSITIQKCRVNVVSLSPEKHRLHAYLFTRENISKLLSLAINKHRTEESIHITKLVLNLGVIPEGHFSTLFNQRFAQALEQCMEQLATQAHTQNTRLAHATPAELLAHVESNPEALTPLAICCLQQTSLLQLLQNGQPQYLRGLLKRLLQREDKHSSALVDTCYSRVTASRLGIAALCYLQHQAQGHDWLSQHTPPASQVISWAKAIAQGEIPPEQLARLMTGNWPSDSALPEQRAYSPLVVMRWLLPLWRQPAVRQVIHRLKGGRGVQLVDAYLSRCLQLQDDDAMREEEGMHPDLQQVELPLDNTVLLEGEEEHTVRDHATLPQGKERPSDPKRVALLRDNATLPGSEEMPTTSRCTMQPREGGLRSPNEQLSPSQDISNAGLLLLWPLL…
>PVC_cluster9_0.50000
MSNLVVIDGDALTFNPQFGAITITPPPQPRISGSGEASIGGKKICIVGDEKQVSFTVDYIKPPFVASPGKGTLTIKALASEQRAEFATAPAPMIVVGSQFTTQFQPTTPAQDPQGKPDTDLSAVTGVGTFINSQSFVTAG*
>PVC_cluster10_0.50000
MNNSGTIETSQSVDRVTHKILIDGSEIPGTYQVKSIQVTKEVNRIPTARLVILDGDAAERDFKVSNSDHFVPGKEIEITVGYHSDDETIFKGVVIRQNLKIRNNQSILIVESRDMAVKMTLRRKSKYFYELSDSDILEELISNHGLEADVASTENQHTELVQYDVTDWDFMMLRLQANGLLCLVDDGKVSIQKPDLSSEALETVTFGATILEFDAEMDARNQLPKVVSQAWNMSDQELLEKEGVDPSLETNGNISSSDLASLFDQEEEVLRHGGSKKDGSLQEWANAKWTFQQLAKTRGRIKFQGIPTVKPGVNLLLEGVGDRFNGKVFITGVNHQISEGNWTVDAQFGLNPEWFSESESNIHTPPAAGLTAAISGLHVGLVTDLEDPDGEDRIKVKIP…
>PVC_cluster11_0.37500
MSHITLDIAGQRSTLGIRRLRVQQLINEIPLAQLELHIPTDNHGAADNAVQHEVSRFTLGVRVGIAQDNKPLFDGYLVQKKMQLKGKEWSVRLEARHALQKLTFLPHSRVFRQQDDSTVMKGLLQSAGVKLTQESAAQLSSKHDQLLQFRLSDWQFIRSRLLSTNCWLLPDAASDTVVIRPLSDAAMASRTLARDSHDYTLYEINLNFDNRFTPDSLSLQGWDIAAQRLTAAQKSPAGAFRPWKPAGKVGQSSAGRQDYALAFSMLPEATLQTLSNSWLNYQQMTGVQGHIVLAGTRDFAPGESITLSGFGAGLDGTAMLSGVNQQFDTQYGWRSELVIGLPASMLEPAPPVRSLHIGTVAGFTADPQHLDRIAIHLPALNLPDSLIFARLSKPWASHA…
>PVC_cluster12_0.12500
VSLWTSLEPASATVDPGSSTRVRLRVRNTGDVVDEYRFEPVGDVAPWTTVEPQTLRLYPGTTGTVELTFAPPRTSDAVAGPNPYAVRILPTEHPDAVTVPEGNLTITAFTEVRAELVPPTVKGRFRGRPRLAVDNLGNTKVTASIAGSDHGDHLSYEVRPGNVQIEPGRAAFVETTLKPKRIIWFGAKEERPYTLAVRRSGVDPTEIEGTYVQRGFLPRWLATFFGIFLALAIAFVMIWIAYKPQVRTSATEQTEQAGVALAPSPSATPETLPSSAESAPVEQPQVQQPPGTQEPEKDKGDGDGGDKGGGGGGGGESKKPKPPVRTAATAVKEVAARSEGRHICYRAYVADQGWQAPVCDGAEAGTVGKNLPIKALNIAVSGTKGVTGNGAHVVEAWLN…
>PVC_cluster13_0.37500
MPLPLTNLDDHPYSDLVQEAISLIPSEAPEWTDHNPSDTGIILIELFAWLTEMVLYRTNQIPDRNQAAFLTLLKGKPWTLPEGKSTSEQNAILQAEIQKTLAQIRQRYRAVTVKDFEQLILFDWLQTRTAKALGDAAIMVRVNCLPERDLEHSDVNQLFEAHITLVVLPKIKSPDSENIQKTLKRFLDQRRLISTRIHIVEPNYVKIKIAAILYLHDSANFPSVQAEVTRRIEVFFNPFPCPDYWQNQGYPFGRDIYISELYELLDDLPGVDYVEEIQITEFAEDRQKLNEQNQLIGISLQKHELVTVEIGQISTMQRLGDKWKRNN*
>PVC_cluster14_0.37500
MTDKTPKKTAETPVNTQATLADTTDTARDSEPKSRALPQADALKARFKAGSIPLQTDFADLIDLANMGRQAVGGAEGQTGPANGFTLSSEGLLELKPNATKGIVVDKDGIAVKAEASKGLQVTSNGVGVQAGNGVAVNGSGVNVKLANGTASVTTGNAGGLTLAAAGLSVQAGSGISVANTGVAVQAGNGISVTSTGVAVKAEASKGLQVTSNGVGVQAGNGVAVNGSGVNVKLANGTASVTTGNAGGLNLAAAGLSVQAGSGISVTSTGVAVKAEASKGLQVTSNGVGVQAGNGVAVNGSGVNVKLANGTASVTTGNAGGLNLAAAGLSVQAGSGISVTSTGVAVKAEASKGLQVTSNGVGVQAGNGVAVNGSGVNVKLANGTASVTTGNAGGLNLAA…
>PVC_cluster15_0.37500
MYNPETIQLDYQTRFDTEDTINTASQSNRYVISEPVGLNLTLLFDSQMPGNTTPIETQLAMLKSLCAVDAATGSPYFLRITWGKMRWENKGWFAGRARDLSVTYTLFDRDATPLRATVQLSLVADESFVIQQSLKTQSAPDRALVSVPDLASLPLLALSAGGVLASSVDYLSLAWDNDLDNLDDFQTGDFLRATKGEEV*
>PVC_cluster16_0.37500
MSEGKLEKLRIVAYKDSKFSDEVENGEFITLLNPEKYKFQYRVEQNEDQASGTSSAPIRFNKILPQTLEFDFLFDRTGVIAGYEVTEDGIINDIDHFKKVVYDYNGEKHKPNYLMITWGSLLFKGYLKEMDIEYKLFRPDGTPIRAMATTKIGEFVEEELRTAQENNQSPDMSHYRTVKEGDTLPLMTYRIYGDSKYYLEVAKANGLTNFRRLKTGTELIFPPLQKQK*
>PVC_cluster17_0.37500
MSKENALFPAVKDAIVFDALWQQAHEKVTALSGEIWTDTGDHDPGVTLLQSATWNCSDLSYRASLSLNDLLTHQDQSTLFPEEFGPEQVLTCNTVTAEDYRRALLDVHSSDIQALDTPEQDFLFSDVSLTQEPKEHRFHWWYNAEKREYSFRKPTDSGEVNELKLRGNLWLSLVPTRYTQSLSPENLAAVEQCLAEFLAAHRNLGEVVSRITWLQPATFSPRMTIELADNIGDINQVAAQIYQVTDAFLRPAVARYTTEQRRALGDADDAIFEGPRLKHGWQQTAPSQITSGGYVLNLGPLVNLLLAIPGVASLSTLSVDKGDGHITAVTGDNLRWQVADGYYPLLWGAPPLSLLAGDDSPLTLVSKGGIRNTLESEAMAGYLTQADLIVTTPTVLPAG…
>PVC_cluster18_0.25000
MKSFNSKTSDNNGASAQKQPDDFFQAKLNVGQPGDKYELEADQMAEQVVGEMNGGSPVSKADHQVQSQQEEDVQTKETSETEGKQKPLAETITPVVQAKVEEEQVQEKEEEEELQKKEDEEVQMNSVAGSDEEDENNTGSLQAKSDQESSVSPQLESQIKLGTGGTEMDKSIRSSMESGFGADFSDVKVHTDSSAVQMSQELGAQAFTHGNDIYFNEGKYDPGSSAGQNLLAHELTHTIQQGSSGAIQGKMVQKEGEEDEIAQSGDNFDFTTNPPKIYVDNLPIPSFKQTFMSGDNNFRAREFSGGGREEENDPNQAGEWDSIASTGAAEKLLNGGLQNDQLYRITTSVRSGGRTKKFERNGDPNLLAENLKVPFWDDPSGEKEIYQIDHKQELQLKGW…
>PVC_cluster19_0.25000
MIFEVLKILTDEVNQNFKGLEMEDSEVVLNNVALIDSQQDVATELQNKVILSMINLREEVTMKNFPNNVLEGTKVTYKNPKLNINLFLIFCANRTGYKKSLSDLSRILEFFQHKSVFTQSNTSFDRDLEEMENVKNFRFTMELFTPTFEELNYIWGTLGGRQYPSVFYKLNLIVIDRDATTSEEGVITNIHRNYETL*
>PVC_cluster20_0.25000
MHQTEFLFTLPRGYLDAQGNLHREGVMRLSTAYDEIAPLRDPRVQRNPGYLVIILLARVITKLGTLDQLNTKTIEELFSGDLVYLQDFYQRINQNGHTRFQVACPHCEGEFEVETSPVGE*
>PVC_cluster21_0.25000
MGMPAARATDMHVCPMVTGVVPHVGGPIMPPGEPTVLIGGMPAARVGDMATCTGPPDSIVMGSSSVLIGGMPAARLGDSTAHGGSIVLGEFTVLIG*
>PVC_cluster22_0.12500
MTSNYLPPWQKYLNPKLVNRLNKLLTKPGIINNGMARKIIERSPDLIDRLPLLAQQMQRWSTTIELNSESIPIVYVQNQDQKSQTLETQTTNYGSSYSNIVPVNKQLPVVKAKVITVKETSLENQRTQPTELVLKTDNSLPNLAKNTASQQESPAIDLSPNKTFISKSLISSNPIRPTSNISEIPIQRKLDTESSSALTLPVVKVDADKLPQNTFLNLNSEIPVVSQIFQPTISETTPQQPLVNVESLSSSEIPIQRKLDTESSSALTLPVVRVDADKLPQNTSLNLNSEIPVVSQISQPTISETTPQQPLVNVESLSSSEIPIQRKSDTESSSALTLPMVKVDADKLPQNTSLNVSSEIPVVSQIFQQPLVNVESLSSSEIPIQRKSDTESSSALTLP…
>PVC_cluster23_0.12500
MNKVSDQEVLVECDQTSIVTKRSRAELIEKFDDLKTPTGDDFESLIRSGFNQIDDPIAVERVGETQEIAVTSPLTVNPDGETPRLRVDTDAVKIDHELVVCDGDSEMQVLSADAQSVSVYDKVKVLPDAEEVLRVSGSAKLTEGLKSQTADINQHLRAGALSVSKGTIQTLEAGLDDDDNPKITAYGDVEVNADVAVEGHIQADSISIVNDASVSGNTSTQMLSVAERTMLLGELSAQNAIFTEHVEAPMLGVGLDENSTLAKLHIGKRSSDTSDLLRVDDLNQDNTPFIINPEGKVGVGTSVPKARFHVADSVLVGQDKDHPHISLNEDGRAHFSGTVSIEQAADITGDLNVESDAYVNGKLSVGAQTPNAKVDIQAGNGDLLNIGDGSRNLVKVTNM…
>PVC_cluster24_0.12500
VADYTTKLLDLNYPFLKQQGIAYIRQLAGHIWNDYNEHDPGITILEELCYAIIDLEYRTNFYIEDLLASDPNNAIEEGIKNFYVAEEILPCNPLTKNDFLKLILDVNGVKNAKIFLSEAPQEIQGGYKILLDLEDRIINKGQANAVIENVKRRLYSCRNLCEDFFLVQLLEPLYININAALELTESITQEEGELLIAAIYSNIHSFIAPYIKFYSLREMLLEKNKKVDEIFTGPLLEQGFIDEAELEQSIIQQKIYISEILKKVTDVKQVQSVTKFIVALDGQTAMSAKMAIDIPVDRVPKIDIEQSRITLYHKGIPLPIDYNKVKRWTEENVNAPLFKRPYLTEEEIDVDPGRFRNLANYISIQNDFPLIYGVGKEGLSNTVLEDRKVQSKQLKAYLM…
>PVC_cluster25_0.12500
MLKQQRFNHKIAIAGQVKDAITGRGIPDAVVKIIDAPDEFINFVIFKTKLLGLPSSSMQWRSFNANINPPNPTLPQEIQDFQEQLRNSHLKNVDKLKLFETLLEDRKLNNRDKFQGFQEIIDYFPYNAKAKNSQLGRTQTISDGWFYFMDLPDGLYQLEASLSDPQMRYAKSQHQIEIATKNVKNINIINQDKNLDIFDTINRVKLELKPTTLLGKITNADEKEAIGMAKVQIQGSKEYTFSSTEIIKQSQGEWNYRLIGIEARNTPITVIVSAKGYPIKQKQINLQTGEVKSLDFQLTTN*
>PVC_cluster26_0.12500
VEGAGAGDRVVSDVVSGGGAERGAPSGERRAGAPAGAAGAAGDVGVGAGVSVGAGVTAGRTAPTGPDEVGAPSPGRRPAALRCTGVAGAVVLPVSGRDSGTAGVGALRVPGAVGEAGAVTVVAGPGSVGADGLAGAAGAAEGGAIGSSVRRSDARWTGGSGAPPGCAEDGRAGGDGWAADARRWTGGRPAGAAGTPGAVAEVRPPPVASPVPVGRAPDGAAVSPPDSAAGVVRAAACRVGAPAVGPSAGAAARWTGGPTGVAPADGEGAAGPPVGGAPLPAAGVAADRESARRTGACPCAASEVVPDAGGAVRPWASDPGSGCAAARCTGAPGVVCGEPVRRSPADAGRSGCPAARRVAGAASPAGGVVPPSVRRTARCTGGAPAVAPLPAGADAGLSP…
>PVC_cluster27_0.12500
MNKADGINASGLPLCKVTFYKKIERGDGNKLGELTLPYDPKSLNVTHQNCLKDSKAIGSESGSARYQKSPPVRFNDYVFT*
>PVC_cluster28_0.12500
VSDRLNQTHRHRPAGAAPAPARPQARQSPPLASLQAAAGNRAVASAIQRAAGTAQLSKAPAPERATTSSTPDDLQITPVTEPEQQAAVDEVAEQKKKVSDASGARADAVAEVRNLTGTAIEARKKESDARDKAEALEREVGDAKRGERSSLEKARESTSEANAATKRQRSSLEEAGRHGETEKEKGAAAEEARKQADGFKKEAEAAEQRRKDAADLVAQLSATIEQARKSQAEAEARVRRFSRRAEEAAAQLKAADETARTAGDVEDKAQEQAAEAEVEAESEEQFAAAMRKRTVELATALKEVKAAKEAAKRRNEEAEGAGASQKEAEEGQEEAARLRDEANESARESAELAKKLDREAKAATEARETAEQAAAGHGRTAKDAQDKAEKAQAEAAGYA…
>PVC_cluster29_0.12500
MSGETSTEDSIQEMLKYGLAVQGETHLPAFVTIMPLNMVLNHGADGGFHGMFSDINVITELVNSKGNRVKAQVVCNISECLSSKEIKLRTGKSSPDLTHELQFLDGDSLVSKVTSIYGKANYVHQVASVNRLPSLRGAEVGDYITYPPLER*
>PVC_cluster30_0.12500
MFIKRIHYSIVMFLFSFLGCGESVPPMPSAETYRINNNQTQPPQLSQEWEDKLKLVDGEPGLGDFRANLIELTEESRAVILSMLNNMGNRNHEIRFLQDFISFNRRQQSHLINIFLHLENQNKPLLEKAIRCYTCTNIFEKYKLSKMFDSLEHNCQDLIMEFVNKLQEE*
>PVC_cluster31_0.12500
MKLAIGQIGAELEAPAHLVSLGQHSIADLESLFKNWLYKEINKLELDWPIAESGIAPVTLEDIEIELPDIDLNALARDPSNYFNRVFSPAFYTAVEQQLIKYLSGAQKQNYLLAPLMLNDVLKRAKSEQSAHIWQRVLAACWHSLQHQPALFLMVLNSAEWPSMRRRFVEAIYQDPDYLAASFSVISDGFISRSSEAFLSKLSLPECIELWQDIETLRIIHASDLNTRQHSLSLVLKSFQMSVAQPEFSELIRRCVVSGIKNNNISLRYLSTWFTVKASTELTRSDCQALVQLIDKAKVKERAVASVRALITPYQPSGLAKLLDDYSPVGEQQTTVNQTRQKEASYLLAQLQGQLGSGCRKTIRALEGLLKLIDTHVTAGELPFYSQVLWREFVAQHDI…
>PVC_cluster32_0.12500
MSLPKPEDVLVAPNFGIQIDGVMVEYLNSVSNLQIEQDVIRYQQNQGTTGRNNVTLMPGVAKDGSVQVERGMSQSSVFTQWINDSMAGRMATARKNATIIVMDYEDNPVKRWNLRNAWCSKVVAGTLKAGDTNALTETITIVFEELVVE*
>PVC_cluster33_0.12500
MVFALKLFRINIYNSYYSNQVDNNFHLVADETTQQLMDYHRMRLNEYEGGYEIIWLTNKFDEPLQVFQDKIASSTLTFYFILRNPYTINFSLLKPEQGYIYYFSNTNNSDNLHKKAYVAEEDKVPFSTSIHSIGKPFPNAFGIIHVQLANLWEKKPSIEKFPVQYNIKIKARETIWRYHIIDVQERIKSPMKVVIDEDDSYFIYKGTPENKHIHVYESKKALTLSDKPSQKFSLRMISKKTTKKAANTEETLLERLPLPDTHLLENNVEKGGIFYSNIVVYV*
>PVC_cluster34_0.12500
MTPATALALQSTAGNAAVQRVVARDAHQHGPGCGHTVQRRIDPDAHQHGAGCGHDGIDDRSPEGQHQLLQEAKESPSSTLPGSFLDKAVPFYDNPALAGARMHTGPVAQRATAAMGAEAMTIGMDVFLGPSAIGNEEILAHEASHLDKNSRGITETGSGSGGSPAVTDPGQGSEVAAVNDGAAFKAGHTTAPSLVAQRSVADQVEDSE*
>PVC_cluster35_0.12500
MRTGSLHWATMQLNKAPYFTKSLLRQLSHFFLPESNTQKRVIKVLSSDKAGVFSLGGDLGSLANCVSEQDGVWLKDYAFTYMTLLQRILHGAKHNVTSIALIQGRAYGTGMEVALCTDCVVAEEGAVFMYPSTLFNHGLEHLLIAKLQHKTSRSALMEVMYSDKRFSAKELYELGLIDVLVNVGEGENKVRSLVARAQACGIGHSVLQNYRYQKSINTFNQLNSVAETWVKNTIKVDAMQQKYLRRLARKQY*
>PVC_cluster36_0.12500
VYAGGGPSGGGAPAPASYGGGGSLYGGGGSSGPGRDGGGSSRVRLSTTVAAVAEARAAVVCPARRERRKENRWTGGMSPDTAPGGAVSGVVSAGPACVATGISGRAADGRGGVSGATGSGAPVEAPGDTGLRRGTALAGARWTTGGAAPPPPGSAGGVRCGAAGAASVAAAAKGGTADVARAAKGGVADVAGGVRAVKGGVADVAAAVVVAVKGGVVGAKAWAVARCTGGGT*
>PVC_cluster37_0.12500
MLTSNTLKTILFSTSLLLTSHVHAAPKSEEPPLLLIGASFANAKMPYFDNLEAPLNGIAINSGKYLSLGNALIREPRLSGHLINEGQAGATTFDRLTCFPGPECVGPGWEGYEKLFTKALSRVTSFSGEVSAEYIVIIRGNDCNHPDAFGIPMADTSECTIEQMNSYIDTFVSVANRALDAGITPIFSKAPAYDAIDWETLRSRFNWPWIISKENYETFSELRLNRLRAEVPNAIFLDIWKGFEPMDDGLHPNRKTMQRAAKRIAKAIKKHRKHSAE*
>PVC_cluster38_0.12500
VIEKIIQLEEISLVDFLGVEDRNIATLAALFPTAKLVSRGNAIKIQGSQEVVQNLYEIIQCLLDHYRNQNLINQEIIQHYANRNNRIHQEVDKPGTVILHTAKGKPIKPRSANQRKIVAAVHETALTFVVGLAGTGKTYISMALAIQALKRKEVEKIVVTRPIVEAGESLGFLPGYLEEKTAPYLYPIYDALDDMISIEKRKHYQENGIIEVVPLAYMRGRTLHNAFVVLDEAQNTTSNQMKMFLTRMGLHSKLIITGDPTQIDLPKAKQSGLVEALEVLKPVAGINFVHLEESDIVRHPLIKDIIQAYDNSGR*
>PVC_cluster39_0.12500
MGNKKPPRDVKTPSTVFALLSMLLMSMGLSAQPLVLLKEKRSTSMPWHKKVNYFGNISAYNQSISLRREPVNQAISRDVFTGDSNTLEGRFSAGGKLFSSGSIYAELTLDHTKLKGQISRVGEAQFIDSVNYRRHKSRLELFYEYDLSHGYAFGVDVYAGAEQYQHQQSRFKDKELGGAILLSHQQRFENAKVDLDYVLSFRELNFESESLDDTSQVYHSLLIEYGYQFSHFLTLYVGGRHSVFPNYIERSYWGSQSQQALVSEAEYRLDASTLITVKFEKLWLSNSGHTHTLSAQYEYKFGGKNTKRRKRKYKTPNLLIR*
>PVC_cluster40_0.12500
MPIEIKELHIKITVDDSNNAGRGGASSGEDKQQLVAQCVEQVLDVLKSQKER*
>PVC_cluster41_0.12500
MAQKTLSGILAAIDAEQIAVNMTATKSLYRYTGIIDRVNSAKKDANVDLSTANNDNYLTNTLNLADGDKILLTKQSTPSQNGVYQRIADTLNKVTYPNIELGNLVELLGTPPTSSTVFYKLMEGDQWSEVTLSDGAIAV*
>PVC_cluster42_0.12500
MEKEQLSSYLEYLPAYLETDPFVGRFLLAFEGILSGFSEEQTDFTPQIVDQNTEISWGLETLIDQIHTYFDPQQTPGEFLPWLAGWVALSLRDDWDEKTKRQFISNIVPLYQIRGTVPGMRKMLEIYLESSGLSYPERTISIFEFDQKPHYFQVQLALPSNQVIHPERYWREFRIAKGIIDQEKPAHTYYALRILTLTMQITQAWGSCYPFILFDAPPQQKFKIEARIKLNDYPSGDDLEKEILIRIQGKNLLLEPNGSQMGPHVRQTVFYQQFIGNPDGFFIALANLSDRQLTGKITVQVNFNLNHQQYSHIIFDSVPFDLEPNLRIYRPLNQLELMPGNTRLDSEPEETLNISEEPPLNIHQPQIKWIDGNTRLGDRVGQTMRLVHDARLRIYKPRQ…
>PVC_cluster43_0.12500
MTKSLFLLSLLLTFFSVKYAFASLEPDVLSKSTVRIVVKKPNNAMGVASGFLWQKNHWVVTSLHVMDPHPRSKIIIDFGKKRRLAKVSRVFPEADLVLLEVVNPPKGWRPLNQIKQAKPEYREHVTALGFHHGALAMSTRELLKGYAKPEVLKQFLPPYAVDTLAKTNIPDVEFPIYYLDGSLLPGFSGAPVFDSQGRLVGIGNGGLENGAANVSWVIPATNLAKLVNSKLRVLPEGLKSTSELFTLDKVTKAQRQPKHRQRNMVQLPRLSNLFVTKAHAGSELDTDNELLPPLYSVKYQGFEFVKVKSRTLAELTLSSATPNEFNQVDQLFKSVYGNFILDISSLSFDIYSDAFYGINIAVPRGAELYVDAQGYLLARSATLCRLCFYELQYHARMLD…
>PVC_cluster44_0.12500
MSSKDDLDFHFLREEGIRYIKELGSNFWTDYNTHDPGITMLEVLCYAISDLGNRINIPIEDLIANEEGGVKGQFYKVQEILPSAPTSELDLRKLFIDIEGIKNCWIKRERVTVFADLKNQKLSYEKTIWEDLKENQKAQFDLKGLYRILVETEDADKVLSESLEKAVFTKFHANRNLCEDLIKVEKVATEPISVCANVEVAPEADEELIHAQILIAIEDYLAPSPRHYSLKQMVDKGYTMDEIFEGPFLENGFIDTVELKASELRKEVRLSDIINIIMSIDGVKIVKEITLGNCDENDGIENNQWVICIPENKKPKLCKKTTINYFKGILPINLNPVRVDNHKSKILASRLENDLKAKDDLEPAIPQGTFADWGEYSSIQHEFPETYGISDIGLPPKLG…
>PVC_cluster45_0.12500
MRQRLTIDIPDKSYQQEVQDKVKRILEQKLNEILEKSFAANVPKDVVITLDQVNINLADTTPDSLEENILQQIYHKLPTVIKEQVDLAIKDPLKRRITPLPHAKLQAVKHYLLYGYFAWWMPAHNEKIIENLYTEIYHKTPTAIKELWVELSDKPPAIQRFIEQFSDTIIQKSILLLSPSQAQHVLNISEDFSKLQPILLKITPPSAQKKLHTATKYTVLTQSIQYLSISKNFNEINFIKICLQQIAKEFNTSYPALITNLSRELSKQALPFNLTSKLASHIIRLYDTEVAINNSNSTPPAKLSMLIRKLDGLLAQKKDINKRQLSNTINEVFAQVKSPAARSTLAGYLTSISHTRQLTQYLSTKDFIKLIEVLQPAIQNAFTIIKQVWQAVMPPEKKS…
>PVC_cluster46_0.12500
MNKLARITILTFCLIALQGCYFFSENVILENCFSPFSISKQALSKDVETRILPPSSNLIDDGYRFTLIDKSYDYGKYRQSTGNINFTGSLILSVPNWAHKYIGGNPKGLYFEIKNGGQKGITNFLTMDYYMPNHLVSIKPHCKDELIKTCPNQKCSYKNILN*
>PVC_cluster47_0.12500
MQQQEQEQAPTFQSYPTRTALSVSNALDSDSVSVDLLSSGVDVAKRYASQVVWDHFNGDATAKLIISSVFNYAVTSLKSLNPWVTAISQALLLLAKVPPGVVSAVLWAIGKIWLWAANKFYNGGWIAAAWGDIDEPYIYQWLKKGSDAHGALRALVDDLKAWVKYIQDKLASSVARLIGVSDSSSEDEQSDEQQTDQDAQTSPNIVDNKFISLGINQPELLDWEEGASKPKRAGLHGTGVAKVNLLGQQFGGDIDVKLPFGSGWEVAVSPVFASQQGVGFSGYIEAHQVLGDELTINEEGLARFKASIVGLNIANKRVYSDLMSLDYNKQQKEVHFAGDAHVPLWDKKKLDGEFDLKLDTAGKFKSGRTKISSKDTFEVIPKFLSISNPSGEVEVKEDA…
>PVC_cluster48_0.12500
MALEKLKIKAEKSNDGDFADEIEVLFNPNQVQINKTGWNISDKGLTAANDLASLTIELFFDTTLTGSPPENVQQYTKKIFNLTQPRIGTSSKRPPRCKLVWGTIGGKDSVLLPDGVLESVTKTLTQFLEDGTPVRATLNCTFREWTEPEKQQKEENLIDDPVRIVKRGETLSSIANEEYGDPALWRIIAEENRLDNPRKISPGLVLTIPPLRIPSQT*
>PVC_cluster49_0.12500
MEQIRVAINGFGRIGRLSLRALLQKSNIEVIAINDLTDASTLAHLFKYDSNYGRFAGHVTADANHLLVNSKRITVLAEPDPTKLPWEKLQIDVVLEATGRFLDKASNEQHITSGAKRVVISAPASNDIPTIVLGVNENILSTAGPIISNASCTTNCLAPVAYVLDKYFGIEKGYINTIHAYTADQRLQDAPHKDLRRARAAAKSIIPTTTGAAKSIGTVLPQLQGKLDGIAMRVPVADGSILDLTAILRQPVTKKMINTAMKQAADGAMQGILEYTEDPIVSVDVIGNPHSCIFDAQLTYTQGNLVKVVGWYDNEGGYAHRIADLISKLGR*
>PVC_cluster50_0.12500
MKMFKLGTLAAALLTTVSAVAAPINVADTNGYDRHTVYSHGPVSRVVITSEFAHNFSADIELRDGARCDNGNLYSNVDSSHVVNVGVQANASNANAATIGVTNAIAEDKLTHNKTLHLSCYDADNTWYNVLVNVPGAPIVNWDITVEPAGEFVNQPYSFGYHSAFRVKSTLNVNNQNKSQSYCYTVANRGLSLGLFHGSDTSNTFHSDVFTQDKVYSNDTAQPVLYQIVQCENAAGKTMAVKVFNLTDPNGIYTYEDQLIVK*
>PVC_cluster51_0.12500
MNNVKLSRFLSITLLICMPVGCYKEGVIRGSNELLINGSLLKGTMAYASIIISDAKHATIWQGQSDEFGSFDSQFSVSENSVFYIEVKAIEDTTMVCDAVECFDSDGGLIANYQEVVTAPELAHLQLNYMASSNNLIGSVQVNALTSLVYGQINNKLNQGTSLGEFDSIAQQASQVVLTALNLPDQQRNILATELTPVNQLSTEQEQTLLLLSLVNAAVAENTAQLAPLITAIKQFSTQPEDAANRDKLSALKTALMASSVKLAQSGLVKNIPDDINRRLHEAQTQPINFDLLKAENIKLQADIQAVNVTGVTGGNG*
>PVC_cluster52_0.12500
MELSKAIELNNQGAKSFLEGKLNEAEKSFKDAFQLDPKNSSLLNNMGLLYHQKKNFETALNYFKKAIKIEDKASYLINEGNTLAMMGKVEEAKQKYLDTTQKHPDSMGAWISLARLSTHQKDYDLAKNYWNKVIAIEARPEYLLEYAKVLILQNQLEDALEILYSVSEKSQNPEIWFQIGRVEHLQKNYGIAEKALKKALAEVPDQLDFRHYLAINYMAMSEIEQALYHLDFLLKLYPDHKQILTEKGVVMFSINQLEMAAQLFEKALKIDPSYQKAQHYSQLIKKQLN*
>PVC_cluster53_0.12500
MIKILNESTVFNLLLDKGVLVVPTAGPLEVASKGLICQGEIAVQDDIEKFLTKKVNMSPYINGAYAAGGAVTFSAINDIVLSEVTFKGGAPIVLKGDIVCALSVIPALNPQGVPDPGPPTELTVKYEPTQPIVISK*
>PVC_cluster54_0.12500
MAELPPMATYSHEEIGISISVPENWSGEIISELQFRIFGEPETGFEEYFDEYRSTMSYTLAEPDNTNSGWFETLIKESVEEMAQDYNEFQLIKEEQFQIANHPAYVRYYEWTEENTGLRLSQVQSLIKLDDSAFYLINAATLKPLAEKYLPIFNAILQSTQITR*
>PVC_cluster55_0.12500
MTFKSRSQSLISGNGKGLSQTARQIPELSSDFFSIEPRTIEQWLSYLSSVAQHTQFIGQATWQPVQTWYKVLPEPGKFAALAKLILVGSGDELTTRLASRPDLSLLLTFVDLLQHTQQQFNDFVQRHLDHYYRDVLGFELQSATPDSAHVLIELNEVESLTLQPGTQFDGGKDDNGEERIYQLAEPSAINRAVVETVTTVNKAHFASGVKICRNVLLDTELGIELESSAMTFGDKQMSETQLPVEIGFKVASQDLFLSSGKRIISLRFSTDEFGETPIDLSLWIESFDIWLSTEEEAVLLSSEQLSLNGENELVIHVDELFAPIAPVADLMIGKDMVLPYIAFVLKQSKYDALYALDLNERVEALANLAVSEIQEVRMAVTVLGASGLVANNGTGFLDT…
>PVC_cluster56_0.12500
MGTSVTPTVTMLLGALTAVLAAILGLNDRHFNDAKALRIGAFGVACVVGAYMGIYVRAHNVFTPSLLELKAQYLAAGYTHQQALQLLTLKEFGMTLEHVSSAEGASSSGSFHFSEHANLLSSQHNSVLFSASVSVTGCEELRYTDRSLELEEVINNFTLTGDEWATLSESIVRQVEPGDQKSILLAVRDTVCGELGDEKPCLDDRELANITEFDEAQHILSQAWHQTLQQLNEQRLSEVNKLHALKFVHEMVCPVKQG*
>PVC_cluster57_0.12500
MPTNTPQLQQAIEEFNKAILRAAEYEGNIENIIYDKVHTLFPAADKSLKESVVAQSVEKISEANQAFEFNHLGNDLLEFPAVEYIARSFLRRILEKLAIYQARDPSFTITKTNQDAGIGFLEGWSSDNAEWAKQMNALLNESKVNARVLTSLAYSYIRFFRTLKTLRKLGGEANESLLNSKEANPRLDIFAISTAGSPPVMSKPITTQPHGLPWLKYADWNAAGALGNKTSTDLIGSRPSSDPHKGTGFKFKGMLQAIKPPLYRRHSFSLRERDEHESGYGGFVINDKSMTSIGAEKPLVVNWRQQNMDKKLPMFSGPSSTTSYMYEIARLLNLPAAEAQAFRLLLLGWMIQARDHSFTEIMGALDAYAMEFDERGPTSVPSDAKMAWGARQSGDWLRA…
>PVC_cluster58_0.12500
MSDYGGVKTLSPNMRVLIQGQKLSTEASADLISVKVFEDVEVPSMFTLEFTSWDLAKGKLTWIDDNLFDIGNEVEIQMGYENKLKTVIVGEITGLEPEFSQNCPPILVVRGHDMRHRLLRGSKTKSYAKMKDSDIASQIARDRGLTPKVKDSEVKHEYVLQHNQTDWDFLQTRAERIGYEVVIDNKTLYFQPPQNDGQKILTLKFQENLRDFLPRLSSMGQVEEVEVRGWIPKDKEEVMGKAAAGKEGSKMGGKTTGAKAVESFGKSVSTVVSQPVSSKAEADQIALGQFKDMAIAYITAEGTCAGIPTLRIAKVIEVTGVGKRFSGMYYVISTEHNYSESQGYNTLFTARRTAS*
>PVC_cluster59_0.12500
MNEEESKTQLKSYNWKDFLEIYPSQKTSHMMRGNKIFFKSFNDSIILAIKVESGTENQPFNELYEDESMTFLLSLKDQYFGNYTDLDLADQLLYFSNKTPVLPEAFTFKPIDRINQSGTVGEEYLYEGENKKHLLEEAHLNPGGGVLGIIQIYMKGDTPVLSLINNDGTLKNSLPHFKIHFSNRKSTWKYINLKDDFETETKKDYPLTKFGFILLDKKSDFISPPAHFEKYVFPNPDARRIKITPTKNYSEIFI*
>PVC_cluster60_0.12500
MMSDMDASYLLDSEEQKQRNKARRQKRNRTEEAPSRFRERSPIRQPKHNLSRQNSDMSMQEEDIETIVLDDLDYSESISEDEYDNFIPILDQYSTDLTSTERVEQAVEVIGSSYFDVLMDEEQVYDVAQRYYQVVGARLSHIYKLLLPESKDVDFAFKAINQVAQKDMPGVNLIQNFAYQYNPYLIGTSFSINPAWNIAIPAGGSEERVRETAGSDSINDTKIKFFAAKDFKYKNASGADVTISNIVGDKVEARLSRLAPRGESAEVNADQSDLMKNKLVYNNNGNNANEKGWIRGHLLNDNLGGSALKFNLYPITGSANKEHHARVESHVKNLVEAGYVVEYKVEVVPTVPAPHQTETAPGYKSGAAPKANLVCEVKVLSDISTDAVSSYHPEGSFSV…
>PVC_cluster61_0.12500
MPVKIQELVIQTRIKPDNGSADKSTSAKAMQQDLIKLEKRLEYNCLQAMKTLLSQKQER*
>PVC_cluster62_0.12500
MAMQLRKTLKSFFKRGAKPTESQFAQWLDACLLQGEDGIEKRSTGLEITQNLKISGSLIVEGTLWLAEHTQTTSLKTKATQTNGVPSGAVFLYHGHSLPLGYGLCDGKDGRPLLNAPPGGAIQLHYIIKLP*
>PVC_cluster63_0.12500
MTEEAREKKLNEVFNGVGYAQLKPVPKATFLTEQQKQKCVFNKAPEADIWSAQDPSPQNDCWHNQAWIALYFDLLVAWLHDIKGNNLLNQSEPIYLLCLGEARYAFGLALMNKLLEEGPQQGLEEFNVCLLLMETDKTAQAQLLCHPDFSHYHQIGKAHILDWSIFSEQPLPHQDIDETMLAFGENPAFMIAHGVLSKLPQAIYHTHYQDLYRAEIATTANIGPSNSAASTEAANNQELPLLWRMKAHSPSDKAEDEIRLAYQWCKTSIDLEVGHGDLALPFDDILRKELASGGCKPIALPINAVQVCMRLEQTFDKGVCHLISDHLTPELGLNLPTVITQTGVELPLDLKALSYVSSAVTHTQIKKHEGTEMATCMRLGHQNPEEFIYTQHIFEKACS…
>PVC_cluster64_0.12500
MSIASRVQLKKAFEKGAIPTEQDFSNLIDSMIHKQEDGLISEDEGLRLSPKGSDRRLLTFFDNLNGFKPSWAIEQYPKNSSEFGLNLVDQQGESKLFIRYDGNVGIGTLNPTNKLEVNGNMSMHGRRGTYMSGQVPGDGSWYTITPKLSQCHAFEIIAKVSKAGRGLHAMLHAFALSTFKGSKSPITKTHAYYNSFRDKIDIRWAGTNFNYALQIKTKRNYGAGNMISYYITNLWWEEGEESVKESK*
>PVC_cluster65_0.12500
MSIPPPKIDQRSYQDLVEQAQALAKKYTGKDFSQPDASSALIRIFSRMATAVSDRLNCVPDRNLLAFLNLIGTQQTPPQPARVPLTFSLAQRSPVDALVPAHTQVSAAPLDGEKEEIIFETEQDLLVTGTKLQALFVVEDRDYYSDRTEHTVPATAHLNEPFLAFRGHLPVEHYLYLNCEEIFKITALTTATIIINTDSPESAIKLKELLQVWSYWDQKQWQTLANVQIQENAAQLTVTLTELPKLMPVEINGQKAQWLQVTLKPHKRENLPEITQINISVHINQTKTPKLCLFNNTSLDLSKDFYPFGTTPLHNDTFSIPLADEFIKPGVIILINAHLSHAPSYTDDLEITWEIGDGQEWQIIEKTTSKNKFKWNRNSSPIKFIETSTAATFQFPQTL…
>PVC_cluster66_0.12500
MTLQTSGPISLKDIGDEYRDAQPYELGFYSEHVTKVPGDTIAISEFYGKSAQTIRLEVKTFEVYTQRTAIIPIANILEGSFDEYSNGQDPVRLIAVHTPLFGTVRIEGANIEFTSNSGIGSAAGFNYVVENSIGIRKTHFVTMSVVAVPPIVCNPDTFSLQQGESVFISKQQLIANDEDGSGTGLSLIGVSSAQGGTVSLSGDTITFLSTGLAEQPAQFNYKVRNGHGVEQTGVVYINITPLPELESYIYRTQQQADQARQDYRPPTVQDIFNNWARFNGNEYYLNKQDAEARNSANAKAWFYQASTDSVVMPLNVSPSNGFVSAEKVDNYTLEATLSSDSTDNDTIGVVAAFVREGNINYVLTIVLNTGGTPPNATGCGVYFGYAGVGSGSDKLLGQY…
>PVC_cluster67_0.12500
MPYASELKKLDKKPTENENFLTNSENETELPAEIPSSFFTESLDEEIEADLAELRAHLQAIISDALPGFYEFQQAGYNLLYPKKVDIEALQARVNTMQIPVLIQPQHKLLEQAANAFLDRFRRFRKESDLHNNALEFIKFRLEVNKAGWDEPQNRDYHQALKHANRLSGYLSGTLDLMSLINENVERQTPWETTRQANYDVLLNELLPVNADAHNNQYAAKTRGNLTGKQPDNIKFNAIVYSVTLDERIAREALSAEIERLSARLLRGITLTRNYAEKPDETGETSGIKRDIDFLCQVLQSVIHDVPYAGQQIQPETYQPLGQKEAHTEIETVKHELKNIWKTARQKVQGAKASGQALSDKFNKNKHRIVHAFPGSTASDKNGDSHNINKAVFQVGIRL…
>PVC_cluster68_0.12500
MEVKCNNVRVKARIHADEPAQSTVENSASVSGNEAQQSPQSEYYSNTVSWSELQDLLHQLESDLKRHIEFRFARQGKEKRP*
>PVC_cluster69_0.12500
MKHSELNTELRGYFENGDIPTQEEFRKLIDAATDNTTTFSLLAHLFGTTVDCAISESNLDLQSDLTEILSPYSLVPGERVIIYLQQDETQNGVYIYDASSVERSATLTKQTINEYEGMLIKANRSLDNSASYFHYVMLNETSQNLNWYKVENFDVPEYYSEHIQNARFPVEVDLTQQGDTTNSKLTADYLVGDGEGITNLNNAHLPAHIDLTQVASDSSITAKSITGHGGSLTDLDAGQLTVGQVPPQRLNFADTNDLKSGGTDKILSADHGQWLNQKVESLGVYTFNEVTITCAETSVNIDVSQPLNTLDDIALQAGDLILLTAQEDPSENQIWQVQLDKSLALPAAAISLYQGLAICISAGTSHQHKVFVLTSQFTNDSGKSENHWQDSLQVALVGD…
>PVC_cluster70_0.12500
MDLMLKDYLDIILFTTFLLVNLIIGLIAGRRVRSLRDFSIGNKDFTTATVTSTIVATWFGGGFIFYGLQNAYTSGLQYIIPLLGSSLCLLFTGQVLAVRMGEFLNNLSVAEAMGNLFSRLVRIITAISGILGGIGYIAIQFQVIAKMLNFLLGFEGPWVTVAAASIVIIYSAFGGIRSVIITDLLQFIVFSIFIPILALVVWNHLKKPGQVAHTLVTNPVFNFKEMLGWNPKFLSALGLVLYFAIPGITPAIFQRVTISKDLRQVKDSFTYAAASSLLMVASLAWIAILLLSDNPNLESGSLVNYIITTYAYPGLKGLIAIGITAMAMSTADSYLNSSAVLAVNDILKPLQLYWKDSIKIVRVFSFVLGIFALLLALRSTDLLQLMLLSGSFYMPIVTV…
>PVC_cluster71_0.12500
MSTQRFTSFNYSPLTTTCSSAGCTVDSVELPDMQRSHIAKVQTSQQAPLSYHTSERKEIVDFTVTYIPYDNPTGKGLLPFVKTAVAEVLKKGYDPQTATIQIKRGNKTTPEQTTTIDNCIVTAGEILIDVNDYVRIKFYLQGILNAPY*
>PVC_cluster72_0.12500
MDPKIVYNTQQALKTFLTERILSMSKGGDTELEGDIALSFVAPDKTFYDKQVSDEPTVNCYLIGVAEDTTRRQSEPPRSYLNTAQTHRVHYKEPRFVSLTYMLTVWSKAEMGSAELEHMVLSYLLCGLGAYDFLPEDILTMYGVEDKPYGIRTQLFGNEHSEKVSGHVWQALGSTPKPTLLLSLSVPVPVFTPDILPIVQDIETKMDNKSV*
>PVC_cluster73_0.12500
MKIQLLSFILFSSASLADAQVAKVMLAKEQVLATSGSVERSLSRKSPIYRADILKTGKNARAQFRFSDGTILSLGEHTQFIVDQFEHETVSEAHFEFIQGAFRVVTGQITQVTNPDFKIKTPMGSIGIRGTDFWGGNLYSEDTIDVILLDSEHPLVVENEYGRVTISPPGLGTTLTFGKPPSKPEKWSDKKLQDAVKTIQ*
>PVC_cluster74_0.12500
MDIRYTILVDGSEKKLEVGVREVVTHRGLNQVSELSIVFEDGDMAEESFKLDLNKDFQPGKSIEVKAGFGDDAQMTLFVGVITGGKVGYCSEPYITVFAKGEANKLCQSQISKLYKPDSTDTDIINDLLKPCGGKKTVADSKIKHYQYLMVEKKPWEVIMNRILTNGFALYEEEGINIVDLTTHKPAATEFNVAMDGCTEFELCMDNSSYAQKVDHSAWDIKTQAMLLENYDSGEKKEGATADIVIKSQAPIDKVELAAKAKAEQVYRLLDTSQGRIQVDMSEATALHTLKLLDAIKVSGAGESNKADYMVTEIHHHLSNQGWFCEFTLGLSLTKSGWSKWTELPATPMLVATVAPFKDDKEKLHRIPITLNTLTTEPIWARLLTTYVGKEEGLFLPPN…
>PVC_cluster75_0.12500
MAEGYVNVNQLLDRFMRHQRHIERFVGFIGVLDVVFNTDQNIHLPLPPSYWQMYVLLTAQRDKTENGIYVISESGLWQRAAIELELGNIVSVNTAHNESAESYFKVTEISHTGQVWQALHLPKNEISTASDLKLS*
>PVC_cluster76_0.12500
MATSAKMDTQTLVPAGISFSIDKKNLQLSDAQLSLKFTNGSGYDECMSSQGKKNYVLRRGSNVLQDGEITIKIVKTPEKTVEDDIQKLQNNLKEARTATTTENYVKDVAIVLFGPGGKDDDFFALYFDGYISELTTQTPELTNFMEYVAKVEIFNPASITLESKKKG*
>PVC_cluster77_0.12500
MKLFRLLLFFIFYRLLANGSSIYGQTITVPNKISFANMQLYIAAEAKEEIQKKVTSLTRSPKHYKEVFDRINLYMPLIERVLKEEGLPDDLKYLAIQESHLIADDISETNAVGFWQFKQAGALEVGTRIDRYIDERMHIVASTRAFAKYIKKHYSHFNNWLYSLLAFHLGRGGAKTFIKGNKWNIGARTATIDSHAHWYIYHFIAHKLVFKDAIGKELHPELYLYECRDCQGKTIHELSQQFGVSLPMIRTYNKWLKPTKIPEDATCSVLIPMTHQQYAQLDHLRVYSLLDKYKINYSAYWDKAQNFPCITSAKSTNKSQPTIQINGINGIVAQPNDNLTTLATKGNIPLKQFLEFNDIDAKHQIEIGQAYYFKAKNNRANVHYHIVRHKETWWSIAQK…
>PVC_cluster78_0.12500
MGTLIPTLKHSFRVTLENVVDANDPEYFYAIEGLGMMYQIDKYCPGGYGNAYSMPTIYEVENLILKRPVFTTKSKINKWCEQALSSGIFAPTIAHIFILNNDETLNNHWTVEGVYPIGFRLSSLDLESGSPIVIETITLAYSKLTRLDVNPTTS*
>PVC_cluster79_0.12500
MKVNQLTVAPILASIFALAGCGGSSSDPQDNNPVVTKPDAQPTLTLNVKKRTECGLVAYPNASIVFHDDNGQVVASHSSDSSGYFSQQIPAGAKHASIIGMENNGGFENFRKIYTKLDISSGADFTTIEFQDLSAYCKCKEIDVDLSALKVTHSRFRVSRSNGGDIQDYQDVVKVCGNDEKVYYTIDQPGYGSSLLAVIDLPEGVNTITVNGSDFVHHSADLSTSQFEQKSKVYLSAVDKIGNHFFQDFDFSVEGGVNLKMYPTGFAEHELSNYQSILFHYEGLPVAISNGVTLRFDKVDQIGELTFPIASTELAQQLTVAISSLEQGDAVSYDFTGLDTRIQSAAWEFSFDTSKYPIKWHVSGALVSELPSFSFGDETFLPAQNRPDHSRVMLSGFDG…
>PVC_cluster80_0.12500
MTVEIRELLIQAKVVPSTRPTESERQNHSLIQESLDEATWVETIKREVLAALRDEEGWRP*
>PVC_cluster81_0.12500
MFGPSIHAISDFTFAVALPSYEKLLQQVERWLDNEYILGKHSAIRISEGSVANHLLLKDDTSNLIERREKNTHKLEDGSEVTTPLSLTSVSEFDSSLRIVCGSTSEKYLEQVEAAQLRLTLLAVAPRLNDSKRLILNTELKGARLEKLKSLLRKYASDLSSTTVLATQNINQCYDGVYTHTAKSLSSIASLLSVCEQLSQDLEQAIYQIRDVQKLQSELADKMQSQAQEQQQALSESQHSLSSKNKSSNSGTVPEVARQSLSKSSSLELARMLSIASQLLRYCDALKHTIKVNQASIQLHDNHELLVYMVIYLRSWQKVCSIHCLSLSTPSLNEILNSAIVKLNTVREESYQLNPYLKTQAQKGQMWWLELLDVSLVPDSHFAKDDSGSLVNVHHDGLS…
>PVC_cluster82_0.12500
MITKVGLTLFRPFLYTLYRVSYILTIILFLKSCNHFATPSNLIITTKSNNAIQTTENLVLIEQQEAENTIISGYTITLYQTGQTLQAIVKKYLFGDLYGAYDLPAYIGADMNLLHLTTLNKQRQKELVHIYVNEEECPSYVYIGALDLFEVNITVDDQQDSAVLHWAAASGDVEMVKVLLTEGFNVYANDSHGNSSLHFAAINNHPETIHLLLQSGINVNVKNKDGNTALHGAAVYGYIEVIQALLAQGADVNSKNKDGNSVLHLAAAYGQTEVLKILLDAGADIHARNQENNSALHLAAYKCQDKATRILIARGATIDSKNKLSLTPIEVAVKYNNSTNIGELGDC*
>PVC_cluster83_0.12500
MIEKSIAIYSFIDTLLKYLHHQEDKKRKLSDAEVLTTAIISALYFGGHLDKARSFMHSTKLIPNMLDKSRYNRRLHAIGEEITSLFLEIGTLIKQVATCKDFVLDSFPVPVCDNIRISRCKLLQSEAYRGYKASMRRYFYGIKVQLITTDCGIPVEFSIVAGSQADVKGLHQLPFSMPAGSALYADSAYTNYHLEDMLADDRIKLYSQRKSNAHRKDTPSLAYLKERMRKVIETSISGIKGLFLRKIHAVTFQGFLIKILLFLLAFQINKAFLN*
>PVC_cluster84_0.12500
MANKLSTITTQYHTYKVDQVLTHTQLNESIAFFEDQDRLTRVFLNGVGIVCGFKISRPTSTIIRVSQGIGVTTDGDLLKLLREAAEEDSPGLRIVEEFVDYTHFRDFNDENSHYEKFNLGESKINLWELVPKEKANETDQPISQIGGLVDKIAVLYLETYAREADLCSGINCDNQGVEQVAHLRVLLTDVAGAKHLLADDGVYQKLDIKTLYGKLKKVKLQKVLLSKANTKDLQKLEDSYYSAIMGADIGKLSDGLNSISEFLGVNVNVEQALKIFQQKPSSTYVNFFQYQYDWLRDVISTYHEIIETLFKLNATCLPDINAFPKHLMLGRVIPSVGTEQYRHGFYSSPITGDTSVTNKLHLLLERLRLILSTFHTPVTDINITPSVFSGDLGDKAIPF…

## Sheet: Supplemental Data3
Supplemental Data3: final results —1129 CISs
contig	gene	start	end	strand	direction	MAG
3300021424_24.fna_3300021424.a:Ga0194117_10002045.txt	Unknown	327	4079	reverse	0	MAG2
3300021424_24.fna_3300021424.a:Ga0194117_10002045.txt	Cis9	4119	4529	reverse	0	MAG2
3300021424_24.fna_3300021424.a:Ga0194117_10002045.txt	Cis8	4551	6350	reverse	0	MAG2
3300021424_24.fna_3300021424.a:Ga0194117_10002045.txt	Cis7	6356	7057	reverse	0	MAG2
3300021424_24.fna_3300021424.a:Ga0194117_10002045.txt	other gene	7059	7307	reverse	0	MAG2
3300021424_24.fna_3300021424.a:Ga0194117_10002045.txt	Cis5	7373	7843	reverse	0	MAG2
3300021424_24.fna_3300021424.a:Ga0194117_10002045.txt	Cis1	7961	8431	reverse	0	MAG2
3300021424_24.fna_3300021424.a:Ga0194117_10002045.txt	Cis2/3/4	8490	9044	reverse	0	MAG2
3300013854_2.fna_3300013854.a:Ga0122817_100013.txt	Cis15	194	1582	reverse	0	MAG4
3300013854_2.fna_3300013854.a:Ga0122817_100013.txt	other gene	1572	2927	reverse	0	MAG4
3300013854_2.fna_3300013854.a:Ga0122817_100013.txt	Cis14	2978	4300	reverse	0	MAG4
3300013854_2.fna_3300013854.a:Ga0122817_100013.txt	Cis12	4305	10646	reverse	0	MAG4
3300013854_2.fna_3300013854.a:Ga0122817_100013.txt	Unknown	10662	15110	reverse	0	MAG4
3300013854_2.fna_3300013854.a:Ga0122817_100013.txt	Cis9	15138	15563	reverse	0	MAG4
3300013854_2.fna_3300013854.a:Ga0122817_100013.txt	Cis10	15576	15869	reverse	0	MAG4
3300013854_2.fna_3300013854.a:Ga0122817_100013.txt	Cis8	15886	17661	reverse	0	MAG4
3300013854_2.fna_3300013854.a:Ga0122817_100013.txt	Cis7	17661	18383	reverse	0	MAG4
3300013854_2.fna_3300013854.a:Ga0122817_100013.txt	Cis6	18373	18543	reverse	0	MAG4
3300013854_2.fna_3300013854.a:Ga0122817_100013.txt	Cis5	18546	19004	reverse	0	MAG4
3300013854_2.fna_3300013854.a:Ga0122817_100013.txt	Cis1	19015	19479	reverse	0	MAG4
3300013854_2.fna_3300013854.a:Ga0122817_100013.txt	other gene	19503	20426	reverse	0	MAG4
3300013854_2.fna_3300013854.a:Ga0122817_100013.txt	other gene	20471	21496	reverse	0	MAG4
3300013854_2.fna_3300013854.a:Ga0122817_100013.txt	Cis2/3/4	21532	22953	reverse	0	MAG4
3300013854_2.fna_3300013854.a:Ga0122817_100013.txt	other gene	22991	24313	reverse	0	MAG4
3300013854_2.fna_3300013854.a:Ga0122817_100013.txt	Cis16	24318	24914	reverse	0	MAG4
3300013854_2.fna_3300013854.a:Ga0122817_100013.txt	other gene	26043	26756	reverse	0	MAG4
3300013854_2.fna_3300013854.a:Ga0122817_100013.txt	other gene	27251	27796	forward	1	MAG4
3300013854_2.fna_3300013854.a:Ga0122817_100013.txt	other gene	27849	29360	reverse	0	MAG4
3300013854_2.fna_3300013854.a:Ga0122817_100013.txt	other gene	29376	32447	reverse	0	MAG4
3300013854_2.fna_3300013854.a:Ga0122817_100013.txt	other gene	32845	33279	forward	1	MAG4
3300013854_2.fna_3300013854.a:Ga0122817_100013.txt	other gene	33298	35019	forward	1	MAG4
3300013854_2.fna_3300013854.a:Ga0122817_100013.txt	other gene	35331	37616	forward	1	MAG4
3300013854_2.fna_3300013854.a:Ga0122817_100013.txt	other gene	37613	38422	reverse	0	MAG4
3300013854_2.fna_3300013854.a:Ga0122817_100013.txt	other gene	38530	38670	forward	1	MAG4
3300013854_2.fna_3300013854.a:Ga0122817_100013.txt	other gene	38728	40557	forward	1	MAG4
3300013854_2.fna_3300013854.a:Ga0122817_100013.txt	Aasi_1071(Ankyrin)	40599	41270	reverse	0	MAG4
3300013854_2.fna_3300013854.a:Ga0122817_100013.txt	other gene	41273	42610	reverse	0	MAG4
3300013854_2.fna_3300013854.a:Ga0122817_100013.txt	other gene	42702	43553	reverse	0	MAG4
3300013854_2.fna_3300013854.a:Ga0122817_100013.txt	other gene	43623	44738	reverse	0	MAG4
3300013854_2.fna_3300013854.a:Ga0122817_100013.txt	other gene	44758	46830	reverse	0	MAG4
3300013854_2.fna_3300013854.a:Ga0122817_100013.txt	other gene	46940	47641	forward	1	MAG4
3300013854_2.fna_3300013854.a:Ga0122817_100013.txt	other gene	47622	48569	forward	1	MAG4
3300013854_2.fna_3300013854.a:Ga0122817_100013.txt	other gene	48573	49706	forward	1	MAG4
3300013854_2.fna_3300013854.a:Ga0122817_100013.txt	other gene	49708	50985	forward	1	MAG4
3300013854_2.fna_3300013854.a:Ga0122817_100013.txt	other gene	51105	51728	forward	1	MAG4
3300013854_2.fna_3300013854.a:Ga0122817_100013.txt	other gene	52090	52764	forward	1	MAG4
3300013854_2.fna_3300013854.a:Ga0122817_100013.txt	other gene	52941	53579	forward	1	MAG4
3300013854_2.fna_3300013854.a:Ga0122817_100013.txt	other gene	53582	54439	forward	1	MAG4
3300013854_2.fna_3300013854.a:Ga0122817_100013.txt	other gene	54436	54957	reverse	0	MAG4
3300013854_2.fna_3300013854.a:Ga0122817_100013.txt	other gene	55411	56283	reverse	0	MAG4
3300013854_2.fna_3300013854.a:Ga0122817_100013.txt	other gene	56576	57421	forward	1	MAG4
3300013854_2.fna_3300013854.a:Ga0122817_100013.txt	other gene	57421	57891	forward	1	MAG4
3300013854_2.fna_3300013854.a:Ga0122817_100013.txt	other gene	57881	58474	forward	1	MAG4
3300013854_2.fna_3300013854.a:Ga0122817_100013.txt	other gene	58530	60935	reverse	0	MAG4
3300013854_2.fna_3300013854.a:Ga0122817_100013.txt	other gene	60943	61743	reverse	0	MAG4
3300013854_2.fna_3300013854.a:Ga0122817_100013.txt	other gene	61736	62650	reverse	0	MAG4
3300013854_2.fna_3300013854.a:Ga0122817_100013.txt	other gene	62673	64298	reverse	0	MAG4
3300013854_2.fna_3300013854.a:Ga0122817_100013.txt	other gene	64303	65400	reverse	0	MAG4
3300013854_2.fna_3300013854.a:Ga0122817_100013.txt	other gene	65405	65674	reverse	0	MAG4
3300013854_2.fna_3300013854.a:Ga0122817_100013.txt	other gene	65678	66127	reverse	0	MAG4
3300013854_2.fna_3300013854.a:Ga0122817_100013.txt	other gene	66266	67381	reverse	0	MAG4
3300013854_2.fna_3300013854.a:Ga0122817_100013.txt	other gene	67402	68505	reverse	0	MAG4
3300013854_2.fna_3300013854.a:Ga0122817_100013.txt	other gene	68505	69638	reverse	0	MAG4
3300013854_2.fna_3300013854.a:Ga0122817_100013.txt	other gene	69604	70893	reverse	0	MAG4
3300013854_2.fna_3300013854.a:Ga0122817_100013.txt	other gene	70906	71892	reverse	0	MAG4
3300013854_2.fna_3300013854.a:Ga0122817_100013.txt	other gene	71963	72832	reverse	0	MAG4
3300013854_2.fna_3300013854.a:Ga0122817_100013.txt	other gene	72875	73870	reverse	0	MAG4
3300013854_2.fna_3300013854.a:Ga0122817_100013.txt	other gene	73916	74782	reverse	0	MAG4
3300013854_2.fna_3300013854.a:Ga0122817_100013.txt	other gene	74789	75709	reverse	0	MAG4
3300013854_2.fna_3300013854.a:Ga0122817_100013.txt	other gene	75743	76630	reverse	0	MAG4
3300013854_2.fna_3300013854.a:Ga0122817_100013.txt	other gene	76714	77652	reverse	0	MAG4
3300013854_2.fna_3300013854.a:Ga0122817_100013.txt	other gene	77710	78408	reverse	0	MAG4
3300013854_2.fna_3300013854.a:Ga0122817_100013.txt	other gene	78555	79202	reverse	0	MAG4
3300013854_2.fna_3300013854.a:Ga0122817_100013.txt	other gene	79203	80288	reverse	0	MAG4
3300013854_2.fna_3300013854.a:Ga0122817_100013.txt	other gene	80326	81246	reverse	0	MAG4
3300013854_2.fna_3300013854.a:Ga0122817_100013.txt	other gene	81256	82782	reverse	0	MAG4
3300013854_2.fna_3300013854.a:Ga0122817_100013.txt	other gene	82789	83748	reverse	0	MAG4
3300013854_2.fna_3300013854.a:Ga0122817_100013.txt	other gene	83763	84992	reverse	0	MAG4
3300013854_2.fna_3300013854.a:Ga0122817_100013.txt	other gene	85390	85815	reverse	0	MAG4
3300013854_2.fna_3300013854.a:Ga0122817_100013.txt	other gene	86174	87073	forward	1	MAG4
3300013854_2.fna_3300013854.a:Ga0122817_100013.txt	other gene	87811	89547	forward	1	MAG4
3300013854_2.fna_3300013854.a:Ga0122817_100013.txt	other gene	89661	91325	reverse	0	MAG4
3300013854_2.fna_3300013854.a:Ga0122817_100013.txt	other gene	91375	92031	reverse	0	MAG4
3300013854_2.fna_3300013854.a:Ga0122817_100013.txt	other gene	92314	92724	forward	1	MAG4
3300013854_2.fna_3300013854.a:Ga0122817_100013.txt	Aasi_1071(Ankyrin)	92956	93543	reverse	0	MAG4
3300013854_2.fna_3300013854.a:Ga0122817_100013.txt	other gene	93521	93697	reverse	0	MAG4
3300013854_2.fna_3300013854.a:Ga0122817_100013.txt	other gene	93894	94484	forward	1	MAG4
3300013854_2.fna_3300013854.a:Ga0122817_100013.txt	other gene	94567	95094	forward	1	MAG4
3300013854_2.fna_3300013854.a:Ga0122817_100013.txt	other gene	95096	95953	reverse	0	MAG4
3300013854_2.fna_3300013854.a:Ga0122817_100013.txt	other gene	95969	97000	reverse	0	MAG4
3300013854_2.fna_3300013854.a:Ga0122817_100013.txt	other gene	97065	97955	forward	1	MAG4
3300013854_2.fna_3300013854.a:Ga0122817_100013.txt	other gene	98055	99344	forward	1	MAG4
3300013854_2.fna_3300013854.a:Ga0122817_100013.txt	other gene	99383	101467	forward	1	MAG4
3300013854_2.fna_3300013854.a:Ga0122817_100013.txt	other gene	101529	102200	forward	1	MAG4
3300013854_2.fna_3300013854.a:Ga0122817_100013.txt	other gene	102200	103483	forward	1	MAG4
3300013854_2.fna_3300013854.a:Ga0122817_100013.txt	other gene	103584	104003	forward	1	MAG4
3300013854_2.fna_3300013854.a:Ga0122817_100013.txt	other gene	104040	104489	forward	1	MAG4
3300013854_2.fna_3300013854.a:Ga0122817_100013.txt	other gene	105297	106031	reverse	0	MAG4
3300013854_2.fna_3300013854.a:Ga0122817_100013.txt	other gene	106131	108926	forward	1	MAG4
3300013854_2.fna_3300013854.a:Ga0122817_100013.txt	other gene	109129	111318	forward	1	MAG4
3300013854_2.fna_3300013854.a:Ga0122817_100013.txt	other gene	111965	112186	reverse	0	MAG4
3300013854_2.fna_3300013854.a:Ga0122817_100013.txt	other gene	112334	112786	reverse	0	MAG4
3300013854_2.fna_3300013854.a:Ga0122817_100013.txt	other gene	112849	113973	reverse	0	MAG4
3300013854_2.fna_3300013854.a:Ga0122817_100013.txt	other gene	114177	115013	forward	1	MAG4
3300013854_2.fna_3300013854.a:Ga0122817_100013.txt	other gene	115021	115989	forward	1	MAG4
3300013854_2.fna_3300013854.a:Ga0122817_100013.txt	other gene	115999	117357	reverse	0	MAG4
3300013854_2.fna_3300013854.a:Ga0122817_100013.txt	other gene	118822	119016	reverse	0	MAG4
3300013854_2.fna_3300013854.a:Ga0122817_100013.txt	other gene	119137	121797	forward	1	MAG4
3300013854_2.fna_3300013854.a:Ga0122817_100013.txt	other gene	123194	124423	reverse	0	MAG4
3300013854_2.fna_3300013854.a:Ga0122817_100013.txt	other gene	124841	126217	forward	1	MAG4
3300013854_2.fna_3300013854.a:Ga0122817_100013.txt	other gene	126407	127534	forward	1	MAG4
3300013854_2.fna_3300013854.a:Ga0122817_100013.txt	other gene	127539	128723	forward	1	MAG4
3300013854_2.fna_3300013854.a:Ga0122817_100013.txt	other gene	128832	129173	forward	1	MAG4
3300013854_2.fna_3300013854.a:Ga0122817_100013.txt	other gene	129213	130454	forward	1	MAG4
3300013854_2.fna_3300013854.a:Ga0122817_100013.txt	other gene	130693	131613	forward	1	MAG4
3300013854_2.fna_3300013854.a:Ga0122817_100013.txt	other gene	131702	132040	forward	1	MAG4
3300013854_2.fna_3300013854.a:Ga0122817_100013.txt	other gene	132037	133218	forward	1	MAG4
3300013854_2.fna_3300013854.a:Ga0122817_100013.txt	other gene	133328	133837	reverse	0	MAG4
3300013854_2.fna_3300013854.a:Ga0122817_100013.txt	other gene	133869	135080	reverse	0	MAG4
3300013854_2.fna_3300013854.a:Ga0122817_100013.txt	other gene	135547	135789	forward	1	MAG4
3300013854_2.fna_3300013854.a:Ga0122817_100013.txt	other gene	135871	136968	forward	1	MAG4
3300013854_2.fna_3300013854.a:Ga0122817_100013.txt	other gene	137261	137470	forward	1	MAG4
3300013854_2.fna_3300013854.a:Ga0122817_100013.txt	other gene	137467	138951	forward	1	MAG4
3300013854_2.fna_3300013854.a:Ga0122817_100013.txt	other gene	138951	140816	forward	1	MAG4
3300013854_2.fna_3300013854.a:Ga0122817_100013.txt	other gene	140816	142270	forward	1	MAG4
3300013854_2.fna_3300013854.a:Ga0122817_100013.txt	other gene	142270	143481	forward	1	MAG4
3300013854_2.fna_3300013854.a:Ga0122817_100013.txt	other gene	143494	145167	forward	1	MAG4
3300013854_2.fna_3300013854.a:Ga0122817_100013.txt	other gene	145250	148219	forward	1	MAG4
3300013854_2.fna_3300013854.a:Ga0122817_100013.txt	other gene	148233	149762	forward	1	MAG4
3300013854_2.fna_3300013854.a:Ga0122817_100013.txt	other gene	149749	151491	forward	1	MAG4
3300013854_2.fna_3300013854.a:Ga0122817_100013.txt	other gene	151496	152332	forward	1	MAG4
3300013854_2.fna_3300013854.a:Ga0122817_100013.txt	other gene	152329	157461	forward	1	MAG4
3300013854_2.fna_3300013854.a:Ga0122817_100013.txt	other gene	158153	159454	reverse	0	MAG4
3300013854_2.fna_3300013854.a:Ga0122817_100013.txt	other gene	159487	159618	forward	1	MAG4
3300013854_2.fna_3300013854.a:Ga0122817_100013.txt	other gene	160017	160394	forward	1	MAG4
3300013854_2.fna_3300013854.a:Ga0122817_100013.txt	other gene	160445	160903	reverse	0	MAG4
3300013854_2.fna_3300013854.a:Ga0122817_100013.txt	other gene	161005	161112	forward	1	MAG4
3300013854_2.fna_3300013854.a:Ga0122817_100013.txt	other gene	161325	161786	forward	1	MAG4
3300013854_2.fna_3300013854.a:Ga0122817_100013.txt	other gene	161806	162810	forward	1	MAG4
3300013854_2.fna_3300013854.a:Ga0122817_100013.txt	other gene	162813	164390	forward	1	MAG4
3300013854_2.fna_3300013854.a:Ga0122817_100013.txt	other gene	164395	165669	reverse	0	MAG4
3300013854_2.fna_3300013854.a:Ga0122817_100013.txt	other gene	165791	166276	reverse	0	MAG4
3300013854_2.fna_3300013854.a:Ga0122817_100013.txt	other gene	166489	167145	forward	1	MAG4
3300013854_2.fna_3300013854.a:Ga0122817_100013.txt	other gene	167156	167698	reverse	0	MAG4
3300013854_2.fna_3300013854.a:Ga0122817_100013.txt	other gene	167925	171155	forward	1	MAG4
3300013854_2.fna_3300013854.a:Ga0122817_100013.txt	other gene	171158	172927	forward	1	MAG4
3300013854_2.fna_3300013854.a:Ga0122817_100013.txt	DUF4157	172983	176690	reverse	0	MAG4
MARD_SAMN04488057_REFG_MMP04488057.fna_MARD_MMP04488057_REFG-scaffold_20.txt	Cis15	194	1498	reverse	0	MAG8
MARD_SAMN04488057_REFG_MMP04488057.fna_MARD_MMP04488057_REFG-scaffold_20.txt	TPR_protein	1542	2417	reverse	0	MAG8
MARD_SAMN04488057_REFG_MMP04488057.fna_MARD_MMP04488057_REFG-scaffold_20.txt	DUF4157	2426	6055	reverse	0	MAG8
MARD_SAMN04488057_REFG_MMP04488057.fna_MARD_MMP04488057_REFG-scaffold_20.txt	DUF4157	6073	7485	reverse	0	MAG8
MARD_SAMN04488057_REFG_MMP04488057.fna_MARD_MMP04488057_REFG-scaffold_20.txt	Cis14	7498	9006	reverse	0	MAG8
MARD_SAMN04488057_REFG_MMP04488057.fna_MARD_MMP04488057_REFG-scaffold_20.txt	other gene	9071	9268	reverse	0	MAG8
MARD_SAMN04488057_REFG_MMP04488057.fna_MARD_MMP04488057_REFG-scaffold_20.txt	Alg19	9265	11910	reverse	0	MAG8
MARD_SAMN04488057_REFG_MMP04488057.fna_MARD_MMP04488057_REFG-scaffold_20.txt	Cis12	11922	14603	reverse	0	MAG8
MARD_SAMN04488057_REFG_MMP04488057.fna_MARD_MMP04488057_REFG-scaffold_20.txt	Unknown	14612	17818	reverse	0	MAG8
MARD_SAMN04488057_REFG_MMP04488057.fna_MARD_MMP04488057_REFG-scaffold_20.txt	Cis9	17824	18234	reverse	0	MAG8
MARD_SAMN04488057_REFG_MMP04488057.fna_MARD_MMP04488057_REFG-scaffold_20.txt	Cis10	18247	18540	reverse	0	MAG8
MARD_SAMN04488057_REFG_MMP04488057.fna_MARD_MMP04488057_REFG-scaffold_20.txt	Cis8	18547	20292	reverse	0	MAG8
MARD_SAMN04488057_REFG_MMP04488057.fna_MARD_MMP04488057_REFG-scaffold_20.txt	Cis7	20282	20977	reverse	0	MAG8
MARD_SAMN04488057_REFG_MMP04488057.fna_MARD_MMP04488057_REFG-scaffold_20.txt	Cis6	20978	21127	reverse	0	MAG8
MARD_SAMN04488057_REFG_MMP04488057.fna_MARD_MMP04488057_REFG-scaffold_20.txt	Cis5	21127	21570	reverse	0	MAG8
MARD_SAMN04488057_REFG_MMP04488057.fna_MARD_MMP04488057_REFG-scaffold_20.txt	Cis1	21573	22001	reverse	0	MAG8
MARD_SAMN04488057_REFG_MMP04488057.fna_MARD_MMP04488057_REFG-scaffold_20.txt	Cis2/3/4	22035	24008	reverse	0	MAG8
MARD_SAMN04488057_REFG_MMP04488057.fna_MARD_MMP04488057_REFG-scaffold_20.txt	Cis16	24020	24877	reverse	0	MAG8
MARD_SAMN04488057_REFG_MMP04488057.fna_MARD_MMP04488057_REFG-scaffold_20.txt	Cis16	24880	25476	reverse	0	MAG8
MARD_SAMN04488057_REFG_MMP04488057.fna_MARD_MMP04488057_REFG-scaffold_20.txt	other gene	26340	28010	reverse	0	MAG8
MARD_SAMN04488057_REFG_MMP04488057.fna_MARD_MMP04488057_REFG-scaffold_20.txt	other gene	28182	28751	reverse	0	MAG8
MARD_SAMN04488057_REFG_MMP04488057.fna_MARD_MMP04488057_REFG-scaffold_20.txt	other gene	28735	29010	reverse	0	MAG8
MARD_SAMN04488057_REFG_MMP04488057.fna_MARD_MMP04488057_REFG-scaffold_20.txt	other gene	29012	30070	reverse	0	MAG8
MARD_SAMN04488057_REFG_MMP04488057.fna_MARD_MMP04488057_REFG-scaffold_20.txt	other gene	30107	30652	reverse	0	MAG8
MARD_SAMN04488057_REFG_MMP04488057.fna_MARD_MMP04488057_REFG-scaffold_20.txt	other gene	30890	32566	forward	1	MAG8
MARD_SAMN04488057_REFG_MMP04488057.fna_MARD_MMP04488057_REFG-scaffold_20.txt	other gene	32569	33957	forward	1	MAG8
MARD_SAMN04488057_REFG_MMP04488057.fna_MARD_MMP04488057_REFG-scaffold_20.txt	other gene	33902	35275	forward	1	MAG8
MARD_SAMN04488057_REFG_MMP04488057.fna_MARD_MMP04488057_REFG-scaffold_20.txt	other gene	35338	36492	forward	1	MAG8
MARD_SAMN04488057_REFG_MMP04488057.fna_MARD_MMP04488057_REFG-scaffold_20.txt	other gene	36505	38610	forward	1	MAG8
MARD_SAMN04488057_REFG_MMP04488057.fna_MARD_MMP04488057_REFG-scaffold_20.txt	other gene	38673	39854	reverse	0	MAG8
MARD_SAMN04488057_REFG_MMP04488057.fna_MARD_MMP04488057_REFG-scaffold_20.txt	other gene	39902	41080	reverse	0	MAG8
MARD_SAMN04488057_REFG_MMP04488057.fna_MARD_MMP04488057_REFG-scaffold_20.txt	other gene	41064	41549	reverse	0	MAG8
MARD_SAMN04488057_REFG_MMP04488057.fna_MARD_MMP04488057_REFG-scaffold_20.txt	other gene	41575	42729	reverse	0	MAG8
MARD_SAMN04488057_REFG_MMP04488057.fna_MARD_MMP04488057_REFG-scaffold_20.txt	other gene	42748	44391	reverse	0	MAG8
MARD_SAMN04488057_REFG_MMP04488057.fna_MARD_MMP04488057_REFG-scaffold_20.txt	other gene	44415	44555	forward	1	MAG8
MARD_SAMN04488057_REFG_MMP04488057.fna_MARD_MMP04488057_REFG-scaffold_20.txt	other gene	44552	45364	reverse	0	MAG8
MARD_SAMN04488057_REFG_MMP04488057.fna_MARD_MMP04488057_REFG-scaffold_20.txt	other gene	45488	45961	forward	1	MAG8
MARD_SAMN04488057_REFG_MMP04488057.fna_MARD_MMP04488057_REFG-scaffold_20.txt	other gene	46038	47342	forward	1	MAG8
MARD_SAMN04488057_REFG_MMP04488057.fna_MARD_MMP04488057_REFG-scaffold_20.txt	other gene	47351	48418	forward	1	MAG8
MARD_SAMN04488057_REFG_MMP04488057.fna_MARD_MMP04488057_REFG-scaffold_20.txt	other gene	48418	48816	forward	1	MAG8
MARD_SAMN04488057_REFG_MMP04488057.fna_MARD_MMP04488057_REFG-scaffold_20.txt	other gene	49032	49820	forward	1	MAG8
MARD_SAMN04488057_REFG_MMP04488057.fna_MARD_MMP04488057_REFG-scaffold_20.txt	other gene	49929	51086	reverse	0	MAG8
MARD_SAMN04488057_REFG_MMP04488057.fna_MARD_MMP04488057_REFG-scaffold_20.txt	other gene	51080	53074	reverse	0	MAG8
MARD_SAMN04488057_REFG_MMP04488057.fna_MARD_MMP04488057_REFG-scaffold_20.txt	other gene	53208	54428	reverse	0	MAG8
MARD_SAMN04488057_REFG_MMP04488057.fna_MARD_MMP04488057_REFG-scaffold_20.txt	other gene	54956	55657	forward	1	MAG8
MARD_SAMN04488057_REFG_MMP04488057.fna_MARD_MMP04488057_REFG-scaffold_20.txt	other gene	55704	56912	forward	1	MAG8
MARD_SAMN04488057_REFG_MMP04488057.fna_MARD_MMP04488057_REFG-scaffold_20.txt	other gene	56896	57867	forward	1	MAG8
MARD_SAMN04488057_REFG_MMP04488057.fna_MARD_MMP04488057_REFG-scaffold_20.txt	other gene	57933	59084	forward	1	MAG8
MARD_SAMN04488057_REFG_MMP04488057.fna_MARD_MMP04488057_REFG-scaffold_20.txt	other gene	59087	60028	forward	1	MAG8
MARD_SAMN04488057_REFG_MMP04488057.fna_MARD_MMP04488057_REFG-scaffold_20.txt	other gene	60043	60843	forward	1	MAG8
MARD_SAMN04488057_REFG_MMP04488057.fna_MARD_MMP04488057_REFG-scaffold_20.txt	other gene	60873	61958	forward	1	MAG8
MARD_SAMN04488057_REFG_MMP04488057.fna_MARD_MMP04488057_REFG-scaffold_20.txt	other gene	61955	63283	forward	1	MAG8
MARD_SAMN04488057_REFG_MMP04488057.fna_MARD_MMP04488057_REFG-scaffold_20.txt	other gene	63615	64895	reverse	0	MAG8
MARD_SAMN04488057_REFG_MMP04488057.fna_MARD_MMP04488057_REFG-scaffold_20.txt	other gene	64917	65141	reverse	0	MAG8
MARD_SAMN04488057_REFG_MMP04488057.fna_MARD_MMP04488057_REFG-scaffold_20.txt	other gene	65203	65634	forward	1	MAG8
MARD_SAMN04488057_REFG_MMP04488057.fna_MARD_MMP04488057_REFG-scaffold_20.txt	other gene	65641	65856	forward	1	MAG8
MARD_SAMN04488057_REFG_MMP04488057.fna_MARD_MMP04488057_REFG-scaffold_20.txt	other gene	65923	68325	forward	1	MAG8
MARD_SAMN04488057_REFG_MMP04488057.fna_MARD_MMP04488057_REFG-scaffold_20.txt	other gene	68444	69412	forward	1	MAG8
MARD_SAMN04488057_REFG_MMP04488057.fna_MARD_MMP04488057_REFG-scaffold_20.txt	other gene	69519	69725	reverse	0	MAG8
MARD_SAMN04488057_REFG_MMP04488057.fna_MARD_MMP04488057_REFG-scaffold_20.txt	other gene	69769	69999	forward	1	MAG8
MARD_SAMN04488057_REFG_MMP04488057.fna_MARD_MMP04488057_REFG-scaffold_20.txt	other gene	69996	70520	reverse	0	MAG8
MARD_SAMN04488057_REFG_MMP04488057.fna_MARD_MMP04488057_REFG-scaffold_20.txt	other gene	70668	70898	forward	1	MAG8
MARD_SAMN04488057_REFG_MMP04488057.fna_MARD_MMP04488057_REFG-scaffold_20.txt	other gene	71090	72682	forward	1	MAG8
MARD_SAMN04488057_REFG_MMP04488057.fna_MARD_MMP04488057_REFG-scaffold_20.txt	other gene	72672	75116	forward	1	MAG8
MARD_SAMN04488057_REFG_MMP04488057.fna_MARD_MMP04488057_REFG-scaffold_20.txt	other gene	75200	76324	forward	1	MAG8
MARD_SAMN04488057_REFG_MMP04488057.fna_MARD_MMP04488057_REFG-scaffold_20.txt	other gene	76429	78099	forward	1	MAG8
MARD_SAMN04488057_REFG_MMP04488057.fna_MARD_MMP04488057_REFG-scaffold_20.txt	other gene	78099	79574	forward	1	MAG8
MARD_SAMN04488057_REFG_MMP04488057.fna_MARD_MMP04488057_REFG-scaffold_20.txt	Aasi_0563(Baseplate/gp27)	79559	81106	forward	1	MAG8
MARD_SAMN04488057_REFG_MMP04488057.fna_MARD_MMP04488057_REFG-scaffold_20.txt	other gene	81103	82065	forward	1	MAG8
MARD_SAMN04488057_REFG_MMP04488057.fna_MARD_MMP04488057_REFG-scaffold_20.txt	other gene	82359	82625	reverse	0	MAG8
MARD_SAMN04488057_REFG_MMP04488057.fna_MARD_MMP04488057_REFG-scaffold_20.txt	other gene	82875	83573	reverse	0	MAG8
MARD_SAMN04488057_REFG_MMP04488057.fna_MARD_MMP04488057_REFG-scaffold_20.txt	other gene	83570	84184	reverse	0	MAG8
MARD_SAMN04488057_REFG_MMP04488057.fna_MARD_MMP04488057_REFG-scaffold_20.txt	other gene	84272	85975	reverse	0	MAG8
MARD_SAMN04488057_REFG_MMP04488057.fna_MARD_MMP04488057_REFG-scaffold_20.txt	other gene	85999	87885	reverse	0	MAG8
MARD_SAMN04488057_REFG_MMP04488057.fna_MARD_MMP04488057_REFG-scaffold_20.txt	other gene	88082	89017	reverse	0	MAG8
MARD_SAMN04488057_REFG_MMP04488057.fna_MARD_MMP04488057_REFG-scaffold_20.txt	other gene	89132	90607	reverse	0	MAG8
MARD_SAMN04488057_REFG_MMP04488057.fna_MARD_MMP04488057_REFG-scaffold_20.txt	other gene	90637	91914	reverse	0	MAG8
MARD_SAMN04488057_REFG_MMP04488057.fna_MARD_MMP04488057_REFG-scaffold_20.txt	other gene	92017	92967	reverse	0	MAG8
MARD_SAMN04488057_REFG_MMP04488057.fna_MARD_MMP04488057_REFG-scaffold_20.txt	other gene	93169	94749	reverse	0	MAG8
MARD_SAMN04488057_REFG_MMP04488057.fna_MARD_MMP04488057_REFG-scaffold_20.txt	other gene	94755	98288	reverse	0	MAG8
MARD_SAMN04488057_REFG_MMP04488057.fna_MARD_MMP04488057_REFG-scaffold_20.txt	other gene	98375	99382	reverse	0	MAG8
MARD_SAMN04488057_REFG_MMP04488057.fna_MARD_MMP04488057_REFG-scaffold_20.txt	other gene	99522	100106	reverse	0	MAG8
MARD_SAMN04488057_REFG_MMP04488057.fna_MARD_MMP04488057_REFG-scaffold_20.txt	other gene	100352	101665	reverse	0	MAG8
MARD_SAMN04488057_REFG_MMP04488057.fna_MARD_MMP04488057_REFG-scaffold_20.txt	other gene	101699	102577	reverse	0	MAG8
MARD_SAMN04488057_REFG_MMP04488057.fna_MARD_MMP04488057_REFG-scaffold_20.txt	other gene	102642	103802	reverse	0	MAG8
MARD_SAMN04488057_REFG_MMP04488057.fna_MARD_MMP04488057_REFG-scaffold_20.txt	other gene	103828	105261	reverse	0	MAG8
MARD_SAMN04488057_REFG_MMP04488057.fna_MARD_MMP04488057_REFG-scaffold_20.txt	other gene	105258	106031	reverse	0	MAG8
MARD_SAMN04488057_REFG_MMP04488057.fna_MARD_MMP04488057_REFG-scaffold_20.txt	other gene	106095	107618	reverse	0	MAG8
MARD_SAMN04488057_REFG_MMP04488057.fna_MARD_MMP04488057_REFG-scaffold_20.txt	other gene	107768	110980	reverse	0	MAG8
MARD_SAMN04488057_REFG_MMP04488057.fna_MARD_MMP04488057_REFG-scaffold_20.txt	other gene	111661	111900	forward	1	MAG8
MARD_SAMN04488057_REFG_MMP04488057.fna_MARD_MMP04488057_REFG-scaffold_20.txt	other gene	111902	112315	forward	1	MAG8
MARD_SAMN04488057_REFG_MMP04488057.fna_MARD_MMP04488057_REFG-scaffold_20.txt	other gene	112346	113335	forward	1	MAG8
MARD_SAMN04488057_REFG_MMP04488057.fna_MARD_MMP04488057_REFG-scaffold_20.txt	other gene	113384	114577	forward	1	MAG8
MARD_SAMN04488057_REFG_MMP04488057.fna_MARD_MMP04488057_REFG-scaffold_20.txt	other gene	114587	115735	forward	1	MAG8
MARD_SAMN04488057_REFG_MMP04488057.fna_MARD_MMP04488057_REFG-scaffold_20.txt	other gene	115753	117045	reverse	0	MAG8
MARD_SAMN04488057_REFG_MMP04488057.fna_MARD_MMP04488057_REFG-scaffold_20.txt	other gene	117237	118097	reverse	0	MAG8
MARD_SAMN04488057_REFG_MMP04488057.fna_MARD_MMP04488057_REFG-scaffold_20.txt	other gene	118169	118564	reverse	0	MAG8
MARD_SAMN04488057_REFG_MMP04488057.fna_MARD_MMP04488057_REFG-scaffold_20.txt	other gene	118584	122009	reverse	0	MAG8
MARD_SAMN04488057_REFG_MMP04488057.fna_MARD_MMP04488057_REFG-scaffold_20.txt	other gene	122080	125496	reverse	0	MAG8
MARD_SAMN04488057_REFG_MMP04488057.fna_MARD_MMP04488057_REFG-scaffold_20.txt	other gene	125644	127023	reverse	0	MAG8
MARD_SAMN04488057_REFG_MMP04488057.fna_MARD_MMP04488057_REFG-scaffold_20.txt	other gene	127532	128644	forward	1	MAG8
MARD_SAMN04488057_REFG_MMP04488057.fna_MARD_MMP04488057_REFG-scaffold_20.txt	other gene	128649	128966	forward	1	MAG8
MARD_SAMN04488057_REFG_MMP04488057.fna_MARD_MMP04488057_REFG-scaffold_20.txt	other gene	128968	130338	forward	1	MAG8
MARD_SAMN04488057_REFG_MMP04488057.fna_MARD_MMP04488057_REFG-scaffold_20.txt	other gene	130416	130751	reverse	0	MAG8
MARD_SAMN04488057_REFG_MMP04488057.fna_MARD_MMP04488057_REFG-scaffold_20.txt	other gene	130767	131597	reverse	0	MAG8
MARD_SAMN04488057_REFG_MMP04488057.fna_MARD_MMP04488057_REFG-scaffold_20.txt	other gene	131618	132814	reverse	0	MAG8
MARD_SAMN04488057_REFG_MMP04488057.fna_MARD_MMP04488057_REFG-scaffold_20.txt	other gene	132897	133532	reverse	0	MAG8
MARD_SAMN04488057_REFG_MMP04488057.fna_MARD_MMP04488057_REFG-scaffold_20.txt	other gene	133776	133848	forward	1	MAG8
MARD_SAMN04488057_REFG_MMP04488057.fna_MARD_MMP04488057_REFG-scaffold_20.txt	other gene	133868	133940	forward	1	MAG8
MARD_SAMN04488057_REFG_MMP04488057.fna_MARD_MMP04488057_REFG-scaffold_20.txt	other gene	134064	142163	reverse	0	MAG8
MARD_SAMN04488057_REFG_MMP04488057.fna_MARD_MMP04488057_REFG-scaffold_20.txt	other gene	142384	143628	forward	1	MAG8
MARD_SAMN04488057_REFG_MMP04488057.fna_MARD_MMP04488057_REFG-scaffold_20.txt	other gene	143688	145310	forward	1	MAG8
MARD_SAMN04488057_REFG_MMP04488057.fna_MARD_MMP04488057_REFG-scaffold_20.txt	other gene	145639	146820	forward	1	MAG8
MARD_SAMN04488057_REFG_MMP04488057.fna_MARD_MMP04488057_REFG-scaffold_20.txt	other gene	146866	148275	reverse	0	MAG8
MARD_SAMN04488057_REFG_MMP04488057.fna_MARD_MMP04488057_REFG-scaffold_20.txt	other gene	148333	149442	reverse	0	MAG8
MARD_SAMN04488057_REFG_MMP04488057.fna_MARD_MMP04488057_REFG-scaffold_20.txt	other gene	149735	150877	forward	1	MAG8
MARD_SAMN04488057_REFG_MMP04488057.fna_MARD_MMP04488057_REFG-scaffold_20.txt	other gene	150874	152010	reverse	0	MAG8
MARD_SAMN04488057_REFG_MMP04488057.fna_MARD_MMP04488057_REFG-scaffold_20.txt	other gene	152232	153605	forward	1	MAG8
MARD_SAMN04488057_REFG_MMP04488057.fna_MARD_MMP04488057_REFG-scaffold_20.txt	other gene	153899	155734	forward	1	MAG8
MARD_SAMN04488057_REFG_MMP04488057.fna_MARD_MMP04488057_REFG-scaffold_20.txt	other gene	155754	157982	forward	1	MAG8
MARD_SAMN04488057_REFG_MMP04488057.fna_MARD_MMP04488057_REFG-scaffold_20.txt	other gene	158486	160456	forward	1	MAG8
MARD_SAMN04488057_REFG_MMP04488057.fna_MARD_MMP04488057_REFG-scaffold_20.txt	other gene	160501	162141	forward	1	MAG8
MARD_SAMN04488057_REFG_MMP04488057.fna_MARD_MMP04488057_REFG-scaffold_20.txt	other gene	162138	163373	reverse	0	MAG8
MARD_SAMN04488057_REFG_MMP04488057.fna_MARD_MMP04488057_REFG-scaffold_20.txt	other gene	163587	163709	forward	1	MAG8
MARD_SAMN04488057_REFG_MMP04488057.fna_MARD_MMP04488057_REFG-scaffold_20.txt	other gene	163836	164423	forward	1	MAG8
MARD_SAMN04488057_REFG_MMP04488057.fna_MARD_MMP04488057_REFG-scaffold_20.txt	other gene	164417	165460	reverse	0	MAG8
MARD_SAMN04488057_REFG_MMP04488057.fna_MARD_MMP04488057_REFG-scaffold_20.txt	other gene	165516	166592	reverse	0	MAG8
MARD_SAMN04488057_REFG_MMP04488057.fna_MARD_MMP04488057_REFG-scaffold_20.txt	other gene	166758	169847	reverse	0	MAG8
MARD_SAMN04488057_REFG_MMP04488057.fna_MARD_MMP04488057_REFG-scaffold_20.txt	other gene	169872	170759	reverse	0	MAG8
MARD_SAMN04488057_REFG_MMP04488057.fna_MARD_MMP04488057_REFG-scaffold_20.txt	other gene	170779	171540	reverse	0	MAG8
MARD_SAMN04488057_REFG_MMP04488057.fna_MARD_MMP04488057_REFG-scaffold_20.txt	other gene	171570	172868	reverse	0	MAG8
MARD_SAMN04488057_REFG_MMP04488057.fna_MARD_MMP04488057_REFG-scaffold_20.txt	other gene	173052	175931	forward	1	MAG8
MARD_SAMN04488057_REFG_MMP04488057.fna_MARD_MMP04488057_REFG-scaffold_20.txt	other gene	176131	177609	forward	1	MAG8
MARD_SAMN04488057_REFG_MMP04488057.fna_MARD_MMP04488057_REFG-scaffold_20.txt	other gene	177655	178527	reverse	0	MAG8
MARD_SAMN04488057_REFG_MMP04488057.fna_MARD_MMP04488057_REFG-scaffold_20.txt	other gene	178684	179568	reverse	0	MAG8
MARD_SAMN04488057_REFG_MMP04488057.fna_MARD_MMP04488057_REFG-scaffold_20.txt	other gene	179580	180371	reverse	0	MAG8
MARD_SAMN04488057_REFG_MMP04488057.fna_MARD_MMP04488057_REFG-scaffold_20.txt	other gene	180373	181398	reverse	0	MAG8
MARD_SAMN04488057_REFG_MMP04488057.fna_MARD_MMP04488057_REFG-scaffold_20.txt	other gene	181409	182122	reverse	0	MAG8
MARD_SAMN04488057_REFG_MMP04488057.fna_MARD_MMP04488057_REFG-scaffold_20.txt	other gene	182590	182946	forward	1	MAG8
MARD_SAMN04488057_REFG_MMP04488057.fna_MARD_MMP04488057_REFG-scaffold_20.txt	other gene	182956	184098	forward	1	MAG8
MARD_SAMN04488057_REFG_MMP04488057.fna_MARD_MMP04488057_REFG-scaffold_20.txt	other gene	184126	185169	reverse	0	MAG8
MARD_SAMN04488057_REFG_MMP04488057.fna_MARD_MMP04488057_REFG-scaffold_20.txt	other gene	185173	186339	reverse	0	MAG8
MARD_SAMN04488057_REFG_MMP04488057.fna_MARD_MMP04488057_REFG-scaffold_20.txt	other gene	186336	188180	reverse	0	MAG8
MARD_SAMN04488057_REFG_MMP04488057.fna_MARD_MMP04488057_REFG-scaffold_20.txt	other gene	188589	191627	forward	1	MAG8
MARD_SAMN04488057_REFG_MMP04488057.fna_MARD_MMP04488057_REFG-scaffold_20.txt	other gene	191727	197474	forward	1	MAG8
MARD_SAMN04488057_REFG_MMP04488057.fna_MARD_MMP04488057_REFG-scaffold_20.txt	other gene	197489	198502	forward	1	MAG8
MARD_SAMN04488057_REFG_MMP04488057.fna_MARD_MMP04488057_REFG-scaffold_20.txt	other gene	198596	199885	forward	1	MAG8
MARD_SAMN04488057_REFG_MMP04488057.fna_MARD_MMP04488057_REFG-scaffold_20.txt	other gene	199936	200634	forward	1	MAG8
MARD_SAMN04488057_REFG_MMP04488057.fna_MARD_MMP04488057_REFG-scaffold_20.txt	other gene	200901	201101	forward	1	MAG8
MARD_SAMN04488057_REFG_MMP04488057.fna_MARD_MMP04488057_REFG-scaffold_20.txt	other gene	201245	202012	forward	1	MAG8
MARD_SAMN04488057_REFG_MMP04488057.fna_MARD_MMP04488057_REFG-scaffold_20.txt	other gene	202013	202975	reverse	0	MAG8
MARD_SAMN04488057_REFG_MMP04488057.fna_MARD_MMP04488057_REFG-scaffold_20.txt	other gene	203071	203628	reverse	0	MAG8
MARD_SAMN04488057_REFG_MMP04488057.fna_MARD_MMP04488057_REFG-scaffold_20.txt	other gene	203625	204404	reverse	0	MAG8
MARD_SAMN04488057_REFG_MMP04488057.fna_MARD_MMP04488057_REFG-scaffold_20.txt	other gene	204485	205516	reverse	0	MAG8
MARD_SAMN04488057_REFG_MMP04488057.fna_MARD_MMP04488057_REFG-scaffold_20.txt	other gene	205520	206173	reverse	0	MAG8
MARD_SAMN04488057_REFG_MMP04488057.fna_MARD_MMP04488057_REFG-scaffold_20.txt	other gene	206421	207635	forward	1	MAG8
MARD_SAMN04488057_REFG_MMP04488057.fna_MARD_MMP04488057_REFG-scaffold_20.txt	other gene	207673	207747	forward	1	MAG8
MARD_SAMN04488057_REFG_MMP04488057.fna_MARD_MMP04488057_REFG-scaffold_20.txt	other gene	208013	208435	reverse	0	MAG8
MARD_SAMN04488057_REFG_MMP04488057.fna_MARD_MMP04488057_REFG-scaffold_20.txt	other gene	208956	211451	forward	1	MAG8
MARD_SAMN04488057_REFG_MMP04488057.fna_MARD_MMP04488057_REFG-scaffold_20.txt	other gene	211564	212772	forward	1	MAG8
MARD_SAMN04488057_REFG_MMP04488057.fna_MARD_MMP04488057_REFG-scaffold_20.txt	other gene	212765	213892	forward	1	MAG8
MARD_SAMN04488057_REFG_MMP04488057.fna_MARD_MMP04488057_REFG-scaffold_20.txt	other gene	213897	215159	reverse	0	MAG8
MARD_SAMN04488057_REFG_MMP04488057.fna_MARD_MMP04488057_REFG-scaffold_20.txt	other gene	215431	215886	forward	1	MAG8
MARD_SAMN04488057_REFG_MMP04488057.fna_MARD_MMP04488057_REFG-scaffold_20.txt	Aasi_1069(Dehydrogenase)	215931	216935	reverse	0	MAG8
3300011873_2.fna_3300011873.a:Ga0122288_100043.txt	Cis2/3/4	110	1426	forward	1	MAG10
3300011873_2.fna_3300011873.a:Ga0122288_100043.txt	Cis1	1462	1893	forward	1	MAG10
3300011873_2.fna_3300011873.a:Ga0122288_100043.txt	Cis5	1896	2363	forward	1	MAG10
3300011873_2.fna_3300011873.a:Ga0122288_100043.txt	Cis6	2561	2722	forward	1	MAG10
3300011873_2.fna_3300011873.a:Ga0122288_100043.txt	Cis7	2722	3441	forward	1	MAG10
3300011873_2.fna_3300011873.a:Ga0122288_100043.txt	Cis8	3443	5191	forward	1	MAG10
3300011873_2.fna_3300011873.a:Ga0122288_100043.txt	Cis10	5197	5487	forward	1	MAG10
3300011873_2.fna_3300011873.a:Ga0122288_100043.txt	Cis9	5606	6016	forward	1	MAG10
3300011873_2.fna_3300011873.a:Ga0122288_100043.txt	Unknown	6104	9154	forward	1	MAG10
3300011873_2.fna_3300011873.a:Ga0122288_100043.txt	Cis12	9180	11969	forward	1	MAG10
3300011873_2.fna_3300011873.a:Ga0122288_100043.txt	Alg19	11983	14961	forward	1	MAG10
3300011873_2.fna_3300011873.a:Ga0122288_100043.txt	Alg19	15053	17620	forward	1	MAG10
3300011873_2.fna_3300011873.a:Ga0122288_100043.txt	other gene	17687	18637	forward	1	MAG10
3300011873_2.fna_3300011873.a:Ga0122288_100043.txt	other gene	18706	19371	reverse	0	MAG10
3300011873_2.fna_3300011873.a:Ga0122288_100043.txt	other gene	20243	20401	forward	1	MAG10
3300011873_2.fna_3300011873.a:Ga0122288_100043.txt	other gene	20681	20848	forward	1	MAG10
3300011873_2.fna_3300011873.a:Ga0122288_100043.txt	other gene	20903	21298	forward	1	MAG10
3300011873_2.fna_3300011873.a:Ga0122288_100043.txt	other gene	21379	21528	forward	1	MAG10
3300011873_2.fna_3300011873.a:Ga0122288_100043.txt	other gene	21620	25513	forward	1	MAG10
3300011873_2.fna_3300011873.a:Ga0122288_100043.txt	other gene	25497	26207	forward	1	MAG10
3300011873_2.fna_3300011873.a:Ga0122288_100043.txt	other gene	26336	26824	forward	1	MAG10
3300011873_2.fna_3300011873.a:Ga0122288_100043.txt	other gene	26793	27326	forward	1	MAG10
3300011873_2.fna_3300011873.a:Ga0122288_100043.txt	other gene	27400	27894	forward	1	MAG10
3300011873_2.fna_3300011873.a:Ga0122288_100043.txt	other gene	27992	28366	forward	1	MAG10
3300011873_2.fna_3300011873.a:Ga0122288_100043.txt	other gene	28574	29278	forward	1	MAG10
3300011873_2.fna_3300011873.a:Ga0122288_100043.txt	other gene	29569	30222	forward	1	MAG10
3300011873_2.fna_3300011873.a:Ga0122288_100043.txt	other gene	30249	30755	forward	1	MAG10
3300011873_2.fna_3300011873.a:Ga0122288_100043.txt	other gene	30973	31212	reverse	0	MAG10
3300011873_2.fna_3300011873.a:Ga0122288_100043.txt	other gene	31432	31755	forward	1	MAG10
3300011873_2.fna_3300011873.a:Ga0122288_100043.txt	other gene	31716	31928	forward	1	MAG10
3300011873_2.fna_3300011873.a:Ga0122288_100043.txt	other gene	32131	32541	forward	1	MAG10
3300011873_2.fna_3300011873.a:Ga0122288_100043.txt	other gene	33099	35108	forward	1	MAG10
3300011873_2.fna_3300011873.a:Ga0122288_100043.txt	other gene	35218	36069	forward	1	MAG10
3300011873_2.fna_3300011873.a:Ga0122288_100043.txt	other gene	36750	37490	forward	1	MAG10
3300011873_2.fna_3300011873.a:Ga0122288_100043.txt	other gene	37788	38033	reverse	0	MAG10
3300011873_2.fna_3300011873.a:Ga0122288_100043.txt	Cis15	38496	39812	forward	1	MAG10
3300021338_20.fna_3300021338.a:Ga0213839_1000130.txt	Cis2/3/4	86	766	forward	1	MAG11
3300021338_20.fna_3300021338.a:Ga0213839_1000130.txt	Cis1	801	1265	forward	1	MAG11
3300021338_20.fna_3300021338.a:Ga0213839_1000130.txt	Cis5	1268	1774	forward	1	MAG11
3300021338_20.fna_3300021338.a:Ga0213839_1000130.txt	Cis6	1777	1935	forward	1	MAG11
3300021338_20.fna_3300021338.a:Ga0213839_1000130.txt	Cis7	1937	2593	forward	1	MAG11
3300021338_20.fna_3300021338.a:Ga0213839_1000130.txt	Cis8	2599	4380	forward	1	MAG11
3300021338_20.fna_3300021338.a:Ga0213839_1000130.txt	Cis9	4380	4865	forward	1	MAG11
3300021338_20.fna_3300021338.a:Ga0213839_1000130.txt	Unknown	4862	8479	forward	1	MAG11
3300021338_20.fna_3300021338.a:Ga0213839_1000130.txt	Aasi_0556(Baseplate/gp48)	8488	9258	forward	1	MAG11
3300021338_20.fna_3300021338.a:Ga0213839_1000130.txt	Cis12	9266	12172	forward	1	MAG11
3300021338_20.fna_3300021338.a:Ga0213839_1000130.txt	Cis14	12169	15561	forward	1	MAG11
3300021338_20.fna_3300021338.a:Ga0213839_1000130.txt	Cis15	15552	16892	forward	1	MAG11
3300013105_22.fna_3300013105.a:Ga0157369_10000521.txt	Cis2/3/4	218	775	forward	1	MAG12
3300013105_22.fna_3300013105.a:Ga0157369_10000521.txt	Cis1	826	1257	forward	1	MAG12
3300013105_22.fna_3300013105.a:Ga0157369_10000521.txt	Cis5	1260	1784	forward	1	MAG12
3300013105_22.fna_3300013105.a:Ga0157369_10000521.txt	Cis6	1808	1966	forward	1	MAG12
3300013105_22.fna_3300013105.a:Ga0157369_10000521.txt	Cis7	1966	2682	forward	1	MAG12
3300013105_22.fna_3300013105.a:Ga0157369_10000521.txt	Cis8	2686	4479	forward	1	MAG12
3300013105_22.fna_3300013105.a:Ga0157369_10000521.txt	Cis10	4486	4776	forward	1	MAG12
3300013105_22.fna_3300013105.a:Ga0157369_10000521.txt	Cis9	4780	5187	forward	1	MAG12
3300013105_22.fna_3300013105.a:Ga0157369_10000521.txt	Unknown	5187	8966	forward	1	MAG12
3300013105_22.fna_3300013105.a:Ga0157369_10000521.txt	Cis12	8944	11985	forward	1	MAG12
3300013105_22.fna_3300013105.a:Ga0157369_10000521.txt	Alg19	11989	15345	forward	1	MAG12
3300013105_22.fna_3300013105.a:Ga0157369_10000521.txt	Cis14	15384	16811	forward	1	MAG12
3300013105_22.fna_3300013105.a:Ga0157369_10000521.txt	DUF4157	16816	18030	forward	1	MAG12
3300013105_22.fna_3300013105.a:Ga0157369_10000521.txt	DUF4157	18054	23669	forward	1	MAG12
3300013105_22.fna_3300013105.a:Ga0157369_10000521.txt	Cis15	23659	25044	forward	1	MAG12
MARD_SAMN10134659_REFG_MMP10134659.fna_MARD_MMP10134659_REFG-scaffold_65.txt	Cis2/3/4	188	769	forward	1	MAG13
MARD_SAMN10134659_REFG_MMP10134659.fna_MARD_MMP10134659_REFG-scaffold_65.txt	Cis2/3/4	795	2228	forward	1	MAG13
MARD_SAMN10134659_REFG_MMP10134659.fna_MARD_MMP10134659_REFG-scaffold_65.txt	Cis1	2276	2710	forward	1	MAG13
MARD_SAMN10134659_REFG_MMP10134659.fna_MARD_MMP10134659_REFG-scaffold_65.txt	Cis5	2716	3165	forward	1	MAG13
MARD_SAMN10134659_REFG_MMP10134659.fna_MARD_MMP10134659_REFG-scaffold_65.txt	other gene	3177	3347	forward	1	MAG13
MARD_SAMN10134659_REFG_MMP10134659.fna_MARD_MMP10134659_REFG-scaffold_65.txt	Cis7	3347	4057	forward	1	MAG13
MARD_SAMN10134659_REFG_MMP10134659.fna_MARD_MMP10134659_REFG-scaffold_65.txt	Cis8	4058	5809	forward	1	MAG13
MARD_SAMN10134659_REFG_MMP10134659.fna_MARD_MMP10134659_REFG-scaffold_65.txt	Cis10	5815	6093	forward	1	MAG13
MARD_SAMN10134659_REFG_MMP10134659.fna_MARD_MMP10134659_REFG-scaffold_65.txt	Cis9	6097	6531	forward	1	MAG13
MARD_SAMN10134659_REFG_MMP10134659.fna_MARD_MMP10134659_REFG-scaffold_65.txt	Unknown	6528	9779	forward	1	MAG13
MARD_SAMN10134659_REFG_MMP10134659.fna_MARD_MMP10134659_REFG-scaffold_65.txt	Cis12	9793	14511	forward	1	MAG13
MARD_SAMN10134659_REFG_MMP10134659.fna_MARD_MMP10134659_REFG-scaffold_65.txt	Alg19	14522	18262	forward	1	MAG13
MARD_SAMN10134659_REFG_MMP10134659.fna_MARD_MMP10134659_REFG-scaffold_65.txt	Cis14	18266	19777	forward	1	MAG13
MARD_SAMN10134659_REFG_MMP10134659.fna_MARD_MMP10134659_REFG-scaffold_65.txt	Cis15	19771	21123	forward	1	MAG13
3300020144_6.fna_3300020144.a:Ga0206106_100086.txt	Cis15	188	1540	reverse	0	MAG14
3300020144_6.fna_3300020144.a:Ga0206106_100086.txt	other gene	1823	2680	reverse	0	MAG14
3300020144_6.fna_3300020144.a:Ga0206106_100086.txt	DUF4157	2728	8352	reverse	0	MAG14
3300020144_6.fna_3300020144.a:Ga0206106_100086.txt	Cis14	8367	9884	reverse	0	MAG14
3300020144_6.fna_3300020144.a:Ga0206106_100086.txt	Alg19	9887	12943	reverse	0	MAG14
3300020144_6.fna_3300020144.a:Ga0206106_100086.txt	Cis12	12954	16004	reverse	0	MAG14
3300020144_6.fna_3300020144.a:Ga0206106_100086.txt	Unknown	16042	19707	reverse	0	MAG14
3300020144_6.fna_3300020144.a:Ga0206106_100086.txt	Cis9	19733	20152	reverse	0	MAG14
3300020144_6.fna_3300020144.a:Ga0206106_100086.txt	Cis10	20185	20475	reverse	0	MAG14
3300020144_6.fna_3300020144.a:Ga0206106_100086.txt	Cis8	20484	22226	reverse	0	MAG14
3300020144_6.fna_3300020144.a:Ga0206106_100086.txt	Cis7	22223	22954	reverse	0	MAG14
3300020144_6.fna_3300020144.a:Ga0206106_100086.txt	Cis6	22958	23131	reverse	0	MAG14
3300020144_6.fna_3300020144.a:Ga0206106_100086.txt	Cis5	23134	23601	reverse	0	MAG14
3300020144_6.fna_3300020144.a:Ga0206106_100086.txt	Cis1	23634	24062	reverse	0	MAG14
3300020144_6.fna_3300020144.a:Ga0206106_100086.txt	Cis2/3/4	24124	26046	reverse	0	MAG14
3300020144_6.fna_3300020144.a:Ga0206106_100086.txt	other gene	26066	27271	reverse	0	MAG14
3300020144_6.fna_3300020144.a:Ga0206106_100086.txt	Cis16	27268	27861	reverse	0	MAG14
TARA_SAMEA4398387_METAG_KHFOIAHK.fna_TARA_SAMEA4398387_METAG-scaffold_5.txt	Cis16	200	796	forward	1	MAG15
TARA_SAMEA4398387_METAG_KHFOIAHK.fna_TARA_SAMEA4398387_METAG-scaffold_5.txt	Cis16	799	1656	forward	1	MAG15
TARA_SAMEA4398387_METAG_KHFOIAHK.fna_TARA_SAMEA4398387_METAG-scaffold_5.txt	Cis2/3/4	1668	3641	forward	1	MAG15
TARA_SAMEA4398387_METAG_KHFOIAHK.fna_TARA_SAMEA4398387_METAG-scaffold_5.txt	Cis1	3675	4103	forward	1	MAG15
TARA_SAMEA4398387_METAG_KHFOIAHK.fna_TARA_SAMEA4398387_METAG-scaffold_5.txt	Cis1	4106	4546	forward	1	MAG15
TARA_SAMEA4398387_METAG_KHFOIAHK.fna_TARA_SAMEA4398387_METAG-scaffold_5.txt	Cis6	4546	4695	forward	1	MAG15
TARA_SAMEA4398387_METAG_KHFOIAHK.fna_TARA_SAMEA4398387_METAG-scaffold_5.txt	Cis7	4701	5393	forward	1	MAG15
TARA_SAMEA4398387_METAG_KHFOIAHK.fna_TARA_SAMEA4398387_METAG-scaffold_5.txt	Cis8	5408	7129	forward	1	MAG15
TARA_SAMEA4398387_METAG_KHFOIAHK.fna_TARA_SAMEA4398387_METAG-scaffold_5.txt	Cis10	7137	7430	forward	1	MAG15
TARA_SAMEA4398387_METAG_KHFOIAHK.fna_TARA_SAMEA4398387_METAG-scaffold_5.txt	Cis9	7443	7853	forward	1	MAG15
TARA_SAMEA4398387_METAG_KHFOIAHK.fna_TARA_SAMEA4398387_METAG-scaffold_5.txt	Unknown	7859	11050	forward	1	MAG15
TARA_SAMEA4398387_METAG_KHFOIAHK.fna_TARA_SAMEA4398387_METAG-scaffold_5.txt	Cis12	11054	13738	forward	1	MAG15
TARA_SAMEA4398387_METAG_KHFOIAHK.fna_TARA_SAMEA4398387_METAG-scaffold_5.txt	Alg19	13750	16386	forward	1	MAG15
TARA_SAMEA4398387_METAG_KHFOIAHK.fna_TARA_SAMEA4398387_METAG-scaffold_5.txt	Cis14	16648	18126	forward	1	MAG15
TARA_SAMEA4398387_METAG_KHFOIAHK.fna_TARA_SAMEA4398387_METAG-scaffold_5.txt	DUF4157	18138	20066	forward	1	MAG15
TARA_SAMEA4398387_METAG_KHFOIAHK.fna_TARA_SAMEA4398387_METAG-scaffold_5.txt	DUF4157	20156	23623	forward	1	MAG15
TARA_SAMEA4398387_METAG_KHFOIAHK.fna_TARA_SAMEA4398387_METAG-scaffold_5.txt	TPR_protein	23633	24520	forward	1	MAG15
TARA_SAMEA4398387_METAG_KHFOIAHK.fna_TARA_SAMEA4398387_METAG-scaffold_5.txt	Cis15	24551	25855	forward	1	MAG15
3300029752_4.fna_3300029752.a:Ga0243766_100048.txt	Cis2/3/4	191	1699	forward	1	MAG17
3300029752_4.fna_3300029752.a:Ga0243766_100048.txt	Cis1	1737	2189	forward	1	MAG17
3300029752_4.fna_3300029752.a:Ga0243766_100048.txt	Cis5	2189	2692	forward	1	MAG17
3300029752_4.fna_3300029752.a:Ga0243766_100048.txt	other gene	2683	2850	forward	1	MAG17
3300029752_4.fna_3300029752.a:Ga0243766_100048.txt	Cis7	2854	3510	forward	1	MAG17
3300029752_4.fna_3300029752.a:Ga0243766_100048.txt	Cis8	3516	5273	forward	1	MAG17
3300029752_4.fna_3300029752.a:Ga0243766_100048.txt	Cis9	5286	5690	forward	1	MAG17
3300029752_4.fna_3300029752.a:Ga0243766_100048.txt	Unknown	5687	9058	forward	1	MAG17
3300029752_4.fna_3300029752.a:Ga0243766_100048.txt	Aasi_0556(Baseplate/gp48)	9071	9811	forward	1	MAG17
3300029752_4.fna_3300029752.a:Ga0243766_100048.txt	Cis12	9814	11532	forward	1	MAG17
3300029752_4.fna_3300029752.a:Ga0243766_100048.txt	other gene	11543	13666	forward	1	MAG17
3300029752_4.fna_3300029752.a:Ga0243766_100048.txt	Cis15	13668	14975	reverse	0	MAG17
3300029752_4.fna_3300029752.a:Ga0243766_100048.txt	DUF4157	14972	15559	reverse	0	MAG17
3300029752_4.fna_3300029752.a:Ga0243766_100048.txt	Cis14	15581	18709	reverse	0	MAG17
3300029752_4.fna_3300029752.a:Ga0243766_100048.txt	other gene	19119	20411	forward	1	MAG17
3300029752_4.fna_3300029752.a:Ga0243766_100048.txt	other gene	20516	23332	forward	1	MAG17
3300029752_4.fna_3300029752.a:Ga0243766_100048.txt	other gene	23390	23773	reverse	0	MAG17
3300029752_4.fna_3300029752.a:Ga0243766_100048.txt	other gene	23895	25073	reverse	0	MAG17
3300029752_4.fna_3300029752.a:Ga0243766_100048.txt	other gene	25107	26522	reverse	0	MAG17
3300029752_4.fna_3300029752.a:Ga0243766_100048.txt	other gene	26540	27880	reverse	0	MAG17
3300029752_4.fna_3300029752.a:Ga0243766_100048.txt	other gene	27992	29581	reverse	0	MAG17
3300029752_4.fna_3300029752.a:Ga0243766_100048.txt	other gene	29594	32878	reverse	0	MAG17
3300029752_4.fna_3300029752.a:Ga0243766_100048.txt	other gene	33052	34035	reverse	0	MAG17
3300029752_4.fna_3300029752.a:Ga0243766_100048.txt	other gene	34131	34703	reverse	0	MAG17
3300029752_4.fna_3300029752.a:Ga0243766_100048.txt	other gene	34849	36360	reverse	0	MAG17
3300029752_4.fna_3300029752.a:Ga0243766_100048.txt	other gene	36374	37045	reverse	0	MAG17
3300029752_4.fna_3300029752.a:Ga0243766_100048.txt	other gene	37062	38750	reverse	0	MAG17
3300029752_4.fna_3300029752.a:Ga0243766_100048.txt	other gene	38768	41950	reverse	0	MAG17
3300029752_4.fna_3300029752.a:Ga0243766_100048.txt	other gene	42213	43271	reverse	0	MAG17
3300029752_4.fna_3300029752.a:Ga0243766_100048.txt	other gene	43515	44150	forward	1	MAG17
3300029752_4.fna_3300029752.a:Ga0243766_100048.txt	other gene	44247	47999	reverse	0	MAG17
3300029752_4.fna_3300029752.a:Ga0243766_100048.txt	other gene	48003	49472	reverse	0	MAG17
3300029752_4.fna_3300029752.a:Ga0243766_100048.txt	other gene	49500	51041	reverse	0	MAG17
3300029752_4.fna_3300029752.a:Ga0243766_100048.txt	other gene	51062	54373	reverse	0	MAG17
3300029752_4.fna_3300029752.a:Ga0243766_100048.txt	other gene	54671	55702	reverse	0	MAG17
3300029752_4.fna_3300029752.a:Ga0243766_100048.txt	other gene	55992	57593	reverse	0	MAG17
3300029752_4.fna_3300029752.a:Ga0243766_100048.txt	other gene	57606	59132	reverse	0	MAG17
3300029752_4.fna_3300029752.a:Ga0243766_100048.txt	other gene	59194	59880	reverse	0	MAG17
3300029752_4.fna_3300029752.a:Ga0243766_100048.txt	other gene	60232	60453	reverse	0	MAG17
3300029752_4.fna_3300029752.a:Ga0243766_100048.txt	other gene	60729	60989	reverse	0	MAG17
3300029752_4.fna_3300029752.a:Ga0243766_100048.txt	other gene	61043	61603	reverse	0	MAG17
3300029752_4.fna_3300029752.a:Ga0243766_100048.txt	other gene	62117	62329	reverse	0	MAG17
3300029752_4.fna_3300029752.a:Ga0243766_100048.txt	other gene	62735	65605	forward	1	MAG17
3300029752_4.fna_3300029752.a:Ga0243766_100048.txt	other gene	65870	67429	forward	1	MAG17
3300029752_4.fna_3300029752.a:Ga0243766_100048.txt	other gene	67432	68163	forward	1	MAG17
3300029752_4.fna_3300029752.a:Ga0243766_100048.txt	other gene	68217	69626	reverse	0	MAG17
3300029752_4.fna_3300029752.a:Ga0243766_100048.txt	other gene	69742	70191	reverse	0	MAG17
3300029752_4.fna_3300029752.a:Ga0243766_100048.txt	other gene	70211	71575	reverse	0	MAG17
3300029752_4.fna_3300029752.a:Ga0243766_100048.txt	other gene	71609	72967	reverse	0	MAG17
3300029752_4.fna_3300029752.a:Ga0243766_100048.txt	other gene	72973	73701	reverse	0	MAG17
3300029752_4.fna_3300029752.a:Ga0243766_100048.txt	other gene	73698	75086	reverse	0	MAG17
3300029752_4.fna_3300029752.a:Ga0243766_100048.txt	other gene	75092	76198	reverse	0	MAG17
3300029752_4.fna_3300029752.a:Ga0243766_100048.txt	other gene	76195	77502	reverse	0	MAG17
3300029752_4.fna_3300029752.a:Ga0243766_100048.txt	other gene	77514	78839	reverse	0	MAG17
3300029752_4.fna_3300029752.a:Ga0243766_100048.txt	other gene	78855	80114	reverse	0	MAG17
3300029752_4.fna_3300029752.a:Ga0243766_100048.txt	other gene	80128	81543	reverse	0	MAG17
3300029752_4.fna_3300029752.a:Ga0243766_100048.txt	other gene	81596	83791	reverse	0	MAG17
3300029752_4.fna_3300029752.a:Ga0243766_100048.txt	other gene	83810	84163	reverse	0	MAG17
3300029752_4.fna_3300029752.a:Ga0243766_100048.txt	other gene	84176	85093	reverse	0	MAG17
3300029752_4.fna_3300029752.a:Ga0243766_100048.txt	other gene	85570	86394	forward	1	MAG17
3300029752_4.fna_3300029752.a:Ga0243766_100048.txt	other gene	86407	87381	forward	1	MAG17
3300029752_4.fna_3300029752.a:Ga0243766_100048.txt	other gene	87486	88217	reverse	0	MAG17
3300029752_4.fna_3300029752.a:Ga0243766_100048.txt	other gene	88282	90612	reverse	0	MAG17
3300029752_4.fna_3300029752.a:Ga0243766_100048.txt	other gene	90624	91874	reverse	0	MAG17
3300029752_4.fna_3300029752.a:Ga0243766_100048.txt	other gene	92472	93908	forward	1	MAG17
3300029752_4.fna_3300029752.a:Ga0243766_100048.txt	other gene	93880	94437	reverse	0	MAG17
3300029752_4.fna_3300029752.a:Ga0243766_100048.txt	other gene	94428	95252	reverse	0	MAG17
3300029752_4.fna_3300029752.a:Ga0243766_100048.txt	other gene	95265	95900	reverse	0	MAG17
3300029752_4.fna_3300029752.a:Ga0243766_100048.txt	other gene	95994	97409	forward	1	MAG17
3300029752_4.fna_3300029752.a:Ga0243766_100048.txt	other gene	97519	98214	forward	1	MAG17
3300029752_4.fna_3300029752.a:Ga0243766_100048.txt	other gene	98224	98928	forward	1	MAG17
3300029752_4.fna_3300029752.a:Ga0243766_100048.txt	other gene	98921	99820	forward	1	MAG17
3300029752_4.fna_3300029752.a:Ga0243766_100048.txt	other gene	99820	100512	forward	1	MAG17
3300029752_4.fna_3300029752.a:Ga0243766_100048.txt	other gene	100644	101651	reverse	0	MAG17
3300029752_4.fna_3300029752.a:Ga0243766_100048.txt	other gene	101653	103233	reverse	0	MAG17
3300029752_4.fna_3300029752.a:Ga0243766_100048.txt	other gene	103263	104126	reverse	0	MAG17
3300029752_4.fna_3300029752.a:Ga0243766_100048.txt	other gene	104141	104689	reverse	0	MAG17
3300029752_4.fna_3300029752.a:Ga0243766_100048.txt	other gene	104686	105612	reverse	0	MAG17
3300029752_4.fna_3300029752.a:Ga0243766_100048.txt	other gene	105676	107145	reverse	0	MAG17
3300029752_4.fna_3300029752.a:Ga0243766_100048.txt	other gene	107142	108917	reverse	0	MAG17
3300029752_4.fna_3300029752.a:Ga0243766_100048.txt	other gene	108933	110501	reverse	0	MAG17
3300029752_4.fna_3300029752.a:Ga0243766_100048.txt	other gene	110853	112559	reverse	0	MAG17
3300029752_4.fna_3300029752.a:Ga0243766_100048.txt	other gene	112576	115638	reverse	0	MAG17
3300029752_4.fna_3300029752.a:Ga0243766_100048.txt	other gene	116012	116863	forward	1	MAG17
3300029752_4.fna_3300029752.a:Ga0243766_100048.txt	other gene	117157	119478	forward	1	MAG17
3300029752_4.fna_3300029752.a:Ga0243766_100048.txt	other gene	119553	122036	forward	1	MAG17
3300029752_4.fna_3300029752.a:Ga0243766_100048.txt	other gene	122582	125698	forward	1	MAG17
3300029752_4.fna_3300029752.a:Ga0243766_100048.txt	other gene	125748	127340	forward	1	MAG17
3300029752_4.fna_3300029752.a:Ga0243766_100048.txt	other gene	127519	131208	forward	1	MAG17
3300029752_4.fna_3300029752.a:Ga0243766_100048.txt	other gene	131476	132126	forward	1	MAG17
3300029752_4.fna_3300029752.a:Ga0243766_100048.txt	other gene	132296	135466	forward	1	MAG17
3300029752_4.fna_3300029752.a:Ga0243766_100048.txt	other gene	135505	136923	forward	1	MAG17
3300029752_4.fna_3300029752.a:Ga0243766_100048.txt	other gene	137959	140934	reverse	0	MAG17
3300029752_4.fna_3300029752.a:Ga0243766_100048.txt	other gene	141801	141876	reverse	0	MAG17
3300029752_4.fna_3300029752.a:Ga0243766_100048.txt	other gene	141913	142974	reverse	0	MAG17
3300029752_4.fna_3300029752.a:Ga0243766_100048.txt	other gene	143129	145750	reverse	0	MAG17
3300029752_4.fna_3300029752.a:Ga0243766_100048.txt	other gene	145849	146832	forward	1	MAG17
3300029752_4.fna_3300029752.a:Ga0243766_100048.txt	other gene	146847	147203	forward	1	MAG17
3300029752_4.fna_3300029752.a:Ga0243766_100048.txt	other gene	147283	147684	forward	1	MAG17
3300029752_4.fna_3300029752.a:Ga0243766_100048.txt	other gene	147691	148641	forward	1	MAG17
3300029752_4.fna_3300029752.a:Ga0243766_100048.txt	Aasi_0563(Baseplate/gp27)	148687	150972	reverse	0	MAG17
3300025250_3.fna_3300025250.a:Ga0209026_1000321.txt	other gene	183	545	forward	1	MAG21
3300025250_3.fna_3300025250.a:Ga0209026_1000321.txt	DUF4157	552	1796	reverse	0	MAG21
3300025250_3.fna_3300025250.a:Ga0209026_1000321.txt	other gene	1814	2113	reverse	0	MAG21
3300025250_3.fna_3300025250.a:Ga0209026_1000321.txt	DUF4157	2125	3366	reverse	0	MAG21
3300025250_3.fna_3300025250.a:Ga0209026_1000321.txt	Cis15	3377	4765	reverse	0	MAG21
3300025250_3.fna_3300025250.a:Ga0209026_1000321.txt	Cis14	4876	6270	reverse	0	MAG21
3300025250_3.fna_3300025250.a:Ga0209026_1000321.txt	Cis12	6318	9857	reverse	0	MAG21
3300025250_3.fna_3300025250.a:Ga0209026_1000321.txt	Unknown	9882	14678	reverse	0	MAG21
3300025250_3.fna_3300025250.a:Ga0209026_1000321.txt	Cis9	14738	15085	reverse	0	MAG21
3300025250_3.fna_3300025250.a:Ga0209026_1000321.txt	Cis10	15199	15408	reverse	0	MAG21
3300025250_3.fna_3300025250.a:Ga0209026_1000321.txt	Cis8	15514	17160	reverse	0	MAG21
3300025250_3.fna_3300025250.a:Ga0209026_1000321.txt	Cis7	17165	17872	reverse	0	MAG21
3300025250_3.fna_3300025250.a:Ga0209026_1000321.txt	Cis5	18243	18734	reverse	0	MAG21
3300025250_3.fna_3300025250.a:Ga0209026_1000321.txt	Cis1	18738	19169	reverse	0	MAG21
3300025250_3.fna_3300025250.a:Ga0209026_1000321.txt	Cis2/3/4	19226	20665	reverse	0	MAG21
3300025250_3.fna_3300025250.a:Ga0209026_1000321.txt	other gene	20677	21864	reverse	0	MAG21
3300025250_3.fna_3300025250.a:Ga0209026_1000321.txt	Cis16	21877	22440	reverse	0	MAG21
3300024956_3.fna_3300024956.a:Ga0207975_100030.txt	Cis15	173	1480	reverse	0	MAG22
3300024956_3.fna_3300024956.a:Ga0207975_100030.txt	Unknown	1495	4830	reverse	0	MAG22
3300024956_3.fna_3300024956.a:Ga0207975_100030.txt	Cis14	4874	6337	reverse	0	MAG22
3300024956_3.fna_3300024956.a:Ga0207975_100030.txt	other gene	6343	7041	reverse	0	MAG22
3300024956_3.fna_3300024956.a:Ga0207975_100030.txt	Alg19	7053	9551	reverse	0	MAG22
3300024956_3.fna_3300024956.a:Ga0207975_100030.txt	Cis12	9562	12564	reverse	0	MAG22
3300024956_3.fna_3300024956.a:Ga0207975_100030.txt	Unknown	12570	15680	reverse	0	MAG22
3300024956_3.fna_3300024956.a:Ga0207975_100030.txt	Cis9	15724	16134	reverse	0	MAG22
3300024956_3.fna_3300024956.a:Ga0207975_100030.txt	Cis10	16140	16430	reverse	0	MAG22
3300024956_3.fna_3300024956.a:Ga0207975_100030.txt	Cis8	16432	18099	reverse	0	MAG22
3300024956_3.fna_3300024956.a:Ga0207975_100030.txt	Cis7	18106	18879	reverse	0	MAG22
3300024956_3.fna_3300024956.a:Ga0207975_100030.txt	Cis6	18876	19049	reverse	0	MAG22
3300024956_3.fna_3300024956.a:Ga0207975_100030.txt	Cis5	19082	19540	reverse	0	MAG22
3300024956_3.fna_3300024956.a:Ga0207975_100030.txt	Cis1	19548	19988	reverse	0	MAG22
3300024956_3.fna_3300024956.a:Ga0207975_100030.txt	Cis2/3/4	20050	20790	reverse	0	MAG22
3300011852_3.fna_3300011852.a:Ga0122187_100038.txt	Cis15	197	1507	reverse	0	MAG24
3300011852_3.fna_3300011852.a:Ga0122187_100038.txt	other gene	1518	2813	reverse	0	MAG24
3300011852_3.fna_3300011852.a:Ga0122187_100038.txt	Cis14	3432	6170	reverse	0	MAG24
3300011852_3.fna_3300011852.a:Ga0122187_100038.txt	Cis12	6167	8062	reverse	0	MAG24
3300011852_3.fna_3300011852.a:Ga0122187_100038.txt	Aasi_0556(Baseplate/gp48)	8090	8815	reverse	0	MAG24
3300011852_3.fna_3300011852.a:Ga0122187_100038.txt	Unknown	8883	11996	reverse	0	MAG24
3300011852_3.fna_3300011852.a:Ga0122187_100038.txt	Cis9	12005	12346	reverse	0	MAG24
3300011852_3.fna_3300011852.a:Ga0122187_100038.txt	Cis10	12423	12722	reverse	0	MAG24
3300011852_3.fna_3300011852.a:Ga0122187_100038.txt	Cis8	12734	14524	reverse	0	MAG24
3300011852_3.fna_3300011852.a:Ga0122187_100038.txt	Cis7	14505	15161	reverse	0	MAG24
3300011852_3.fna_3300011852.a:Ga0122187_100038.txt	other gene	15161	15322	reverse	0	MAG24
3300011852_3.fna_3300011852.a:Ga0122187_100038.txt	Cis5	15327	15776	reverse	0	MAG24
3300011852_3.fna_3300011852.a:Ga0122187_100038.txt	Cis1	15805	16257	reverse	0	MAG24
3300011852_3.fna_3300011852.a:Ga0122187_100038.txt	Cis2/3/4	16371	17042	reverse	0	MAG24
3300025615_12.fna_3300025615.a:Ga0210086_1000016.txt	other gene	80	322	forward	1	MAG25
3300025615_12.fna_3300025615.a:Ga0210086_1000016.txt	other gene	356	1363	forward	1	MAG25
3300025615_12.fna_3300025615.a:Ga0210086_1000016.txt	Cis15	1242	2594	reverse	0	MAG25
3300025615_12.fna_3300025615.a:Ga0210086_1000016.txt	Cis14	2635	4119	reverse	0	MAG25
3300025615_12.fna_3300025615.a:Ga0210086_1000016.txt	Alg19	4127	6814	reverse	0	MAG25
3300025615_12.fna_3300025615.a:Ga0210086_1000016.txt	Cis12	6819	9407	reverse	0	MAG25
3300025615_12.fna_3300025615.a:Ga0210086_1000016.txt	Unknown	9419	12547	reverse	0	MAG25
3300025615_12.fna_3300025615.a:Ga0210086_1000016.txt	Cis9	12544	12963	reverse	0	MAG25
3300025615_12.fna_3300025615.a:Ga0210086_1000016.txt	Cis10	13133	13405	reverse	0	MAG25
3300025615_12.fna_3300025615.a:Ga0210086_1000016.txt	Cis8	13451	15193	reverse	0	MAG25
3300025615_12.fna_3300025615.a:Ga0210086_1000016.txt	Cis7	15186	15869	reverse	0	MAG25
3300025615_12.fna_3300025615.a:Ga0210086_1000016.txt	Cis6	15877	16029	reverse	0	MAG25
3300025615_12.fna_3300025615.a:Ga0210086_1000016.txt	Cis5	16094	16540	reverse	0	MAG25
3300025615_12.fna_3300025615.a:Ga0210086_1000016.txt	Cis1	16545	16976	reverse	0	MAG25
3300025615_12.fna_3300025615.a:Ga0210086_1000016.txt	Cis2/3/4	16994	19003	reverse	0	MAG25
3300025615_12.fna_3300025615.a:Ga0210086_1000016.txt	Unknown	19039	20115	reverse	0	MAG25
3300025615_12.fna_3300025615.a:Ga0210086_1000016.txt	Cis16	20112	20699	reverse	0	MAG25
MARD_SAMN04320386_REFG_MMP04320386.fna_MARD_MMP04320386_REFG-scaffold_15.txt	Cis1	200	649	forward	1	MAG28
MARD_SAMN04320386_REFG_MMP04320386.fna_MARD_MMP04320386_REFG-scaffold_15.txt	Cis2/3/4	687	1757	forward	1	MAG28
MARD_SAMN04320386_REFG_MMP04320386.fna_MARD_MMP04320386_REFG-scaffold_15.txt	Cis2/3/4	1781	3181	forward	1	MAG28
MARD_SAMN04320386_REFG_MMP04320386.fna_MARD_MMP04320386_REFG-scaffold_15.txt	Cis2/3/4	3249	4478	forward	1	MAG28
MARD_SAMN04320386_REFG_MMP04320386.fna_MARD_MMP04320386_REFG-scaffold_15.txt	Cis5	4494	4952	forward	1	MAG28
MARD_SAMN04320386_REFG_MMP04320386.fna_MARD_MMP04320386_REFG-scaffold_15.txt	Cis6	4949	5131	forward	1	MAG28
MARD_SAMN04320386_REFG_MMP04320386.fna_MARD_MMP04320386_REFG-scaffold_15.txt	Cis7	5128	5820	forward	1	MAG28
MARD_SAMN04320386_REFG_MMP04320386.fna_MARD_MMP04320386_REFG-scaffold_15.txt	Cis8	5817	7433	forward	1	MAG28
MARD_SAMN04320386_REFG_MMP04320386.fna_MARD_MMP04320386_REFG-scaffold_15.txt	Cis9	7443	7865	forward	1	MAG28
MARD_SAMN04320386_REFG_MMP04320386.fna_MARD_MMP04320386_REFG-scaffold_15.txt	Cis10	7862	8287	forward	1	MAG28
MARD_SAMN04320386_REFG_MMP04320386.fna_MARD_MMP04320386_REFG-scaffold_15.txt	Cis11	8376	10607	forward	1	MAG28
MARD_SAMN04320386_REFG_MMP04320386.fna_MARD_MMP04320386_REFG-scaffold_15.txt	Cis12	10604	13480	forward	1	MAG28
MARD_SAMN04320386_REFG_MMP04320386.fna_MARD_MMP04320386_REFG-scaffold_15.txt	Cis13	13534	14490	forward	1	MAG28
MARD_SAMN04320386_REFG_MMP04320386.fna_MARD_MMP04320386_REFG-scaffold_15.txt	Cis14	14583	16142	forward	1	MAG28
MARD_SAMN04320386_REFG_MMP04320386.fna_MARD_MMP04320386_REFG-scaffold_15.txt	Cis15	16176	18269	forward	1	MAG28
MARD_SAMN04320386_REFG_MMP04320386.fna_MARD_MMP04320386_REFG-scaffold_15.txt	Cis16	18353	19234	forward	1	MAG28
MARD_SAMN04320386_REFG_MMP04320386.fna_MARD_MMP04320386_REFG-scaffold_15.txt	Unknown	19539	25910	forward	1	MAG28
3300021128_1.fna_3300021128.a:Ga0214176_1000036.txt	other gene	563	1045	forward	1	MAG29
3300021128_1.fna_3300021128.a:Ga0214176_1000036.txt	Cis15	3112	4593	reverse	0	MAG29
3300021128_1.fna_3300021128.a:Ga0214176_1000036.txt	Cis14	4606	6006	reverse	0	MAG29
3300021128_1.fna_3300021128.a:Ga0214176_1000036.txt	Cis12	6028	9504	reverse	0	MAG29
3300021128_1.fna_3300021128.a:Ga0214176_1000036.txt	Unknown	9576	13772	reverse	0	MAG29
3300021128_1.fna_3300021128.a:Ga0214176_1000036.txt	Cis9	13769	14185	reverse	0	MAG29
3300021128_1.fna_3300021128.a:Ga0214176_1000036.txt	Cis10	14229	14522	reverse	0	MAG29
3300021128_1.fna_3300021128.a:Ga0214176_1000036.txt	Cis8	14537	16165	reverse	0	MAG29
3300021128_1.fna_3300021128.a:Ga0214176_1000036.txt	Cis7	16184	16864	reverse	0	MAG29
3300021128_1.fna_3300021128.a:Ga0214176_1000036.txt	other gene	16866	17021	reverse	0	MAG29
3300021128_1.fna_3300021128.a:Ga0214176_1000036.txt	Cis5	17028	17495	reverse	0	MAG29
3300021128_1.fna_3300021128.a:Ga0214176_1000036.txt	Cis1	17499	17936	reverse	0	MAG29
3300021128_1.fna_3300021128.a:Ga0214176_1000036.txt	Cis2/3/4	17981	18193	reverse	0	MAG29
3300013100_13.fna_3300013100.a:Ga0157373_10000041.txt	Cis2/3/4	200	775	forward	1	MAG31
3300013100_13.fna_3300013100.a:Ga0157373_10000041.txt	Cis1	813	1247	forward	1	MAG31
3300013100_13.fna_3300013100.a:Ga0157373_10000041.txt	Cis5	1259	1804	forward	1	MAG31
3300013100_13.fna_3300013100.a:Ga0157373_10000041.txt	Cis6	1808	1969	forward	1	MAG31
3300013100_13.fna_3300013100.a:Ga0157373_10000041.txt	Cis7	1972	2691	forward	1	MAG31
3300013100_13.fna_3300013100.a:Ga0157373_10000041.txt	Cis8	2696	4573	forward	1	MAG31
3300013100_13.fna_3300013100.a:Ga0157373_10000041.txt	other gene	4576	4827	forward	1	MAG31
3300013100_13.fna_3300013100.a:Ga0157373_10000041.txt	Cis9	4866	5297	forward	1	MAG31
3300013100_13.fna_3300013100.a:Ga0157373_10000041.txt	Unknown	5294	8512	forward	1	MAG31
3300013100_13.fna_3300013100.a:Ga0157373_10000041.txt	Cis12	8536	11166	forward	1	MAG31
3300013100_13.fna_3300013100.a:Ga0157373_10000041.txt	Alg19	11173	14022	forward	1	MAG31
3300013100_13.fna_3300013100.a:Ga0157373_10000041.txt	Cis14	14025	15506	forward	1	MAG31
3300013100_13.fna_3300013100.a:Ga0157373_10000041.txt	Cis15	15500	16873	forward	1	MAG31
TARA_SAMEA2622658_METAG_KHEMCOBH.fna_TARA_SAMEA2622658_METAG-scaffold_776.txt	other gene	76	189	forward	1	MAG33
TARA_SAMEA2622658_METAG_KHEMCOBH.fna_TARA_SAMEA2622658_METAG-scaffold_776.txt	Cis15	197	1543	reverse	0	MAG33
TARA_SAMEA2622658_METAG_KHEMCOBH.fna_TARA_SAMEA2622658_METAG-scaffold_776.txt	Cis14	1525	6330	reverse	0	MAG33
TARA_SAMEA2622658_METAG_KHEMCOBH.fna_TARA_SAMEA2622658_METAG-scaffold_776.txt	Cis12	6323	8944	reverse	0	MAG33
TARA_SAMEA2622658_METAG_KHEMCOBH.fna_TARA_SAMEA2622658_METAG-scaffold_776.txt	other gene	8991	9149	reverse	0	MAG33
TARA_SAMEA2622658_METAG_KHEMCOBH.fna_TARA_SAMEA2622658_METAG-scaffold_776.txt	Aasi_0556(Baseplate/gp48)	9149	9853	reverse	0	MAG33
TARA_SAMEA2622658_METAG_KHEMCOBH.fna_TARA_SAMEA2622658_METAG-scaffold_776.txt	Unknown	9859	13416	reverse	0	MAG33
TARA_SAMEA2622658_METAG_KHEMCOBH.fna_TARA_SAMEA2622658_METAG-scaffold_776.txt	Cis9	13420	13833	reverse	0	MAG33
TARA_SAMEA2622658_METAG_KHEMCOBH.fna_TARA_SAMEA2622658_METAG-scaffold_776.txt	Cis10	13835	14134	reverse	0	MAG33
TARA_SAMEA2622658_METAG_KHEMCOBH.fna_TARA_SAMEA2622658_METAG-scaffold_776.txt	Cis8	14137	15882	reverse	0	MAG33
TARA_SAMEA2622658_METAG_KHEMCOBH.fna_TARA_SAMEA2622658_METAG-scaffold_776.txt	Cis7	15885	16595	reverse	0	MAG33
TARA_SAMEA2622658_METAG_KHEMCOBH.fna_TARA_SAMEA2622658_METAG-scaffold_776.txt	other gene	16604	16804	reverse	0	MAG33
TARA_SAMEA2622658_METAG_KHEMCOBH.fna_TARA_SAMEA2622658_METAG-scaffold_776.txt	Cis5	17034	17480	reverse	0	MAG33
TARA_SAMEA2622658_METAG_KHEMCOBH.fna_TARA_SAMEA2622658_METAG-scaffold_776.txt	Cis1	17523	17708	reverse	0	MAG33
3300027806_15.fna_3300027806.a:Ga0209985_10001022.txt	Cis15	197	1537	reverse	0	MAG35
3300027806_15.fna_3300027806.a:Ga0209985_10001022.txt	Cis14	1538	5794	reverse	0	MAG35
3300027806_15.fna_3300027806.a:Ga0209985_10001022.txt	Cis12	5787	8360	reverse	0	MAG35
3300027806_15.fna_3300027806.a:Ga0209985_10001022.txt	Aasi_0556(Baseplate/gp48)	8363	9214	reverse	0	MAG35
3300027806_15.fna_3300027806.a:Ga0209985_10001022.txt	Unknown	9201	13574	reverse	0	MAG35
3300027806_15.fna_3300027806.a:Ga0209985_10001022.txt	Cis9	13582	14013	reverse	0	MAG35
3300027806_15.fna_3300027806.a:Ga0209985_10001022.txt	Cis10	14021	14278	reverse	0	MAG35
3300027806_15.fna_3300027806.a:Ga0209985_10001022.txt	Cis8	14338	16131	reverse	0	MAG35
3300027806_15.fna_3300027806.a:Ga0209985_10001022.txt	Cis7	16135	16821	reverse	0	MAG35
3300027806_15.fna_3300027806.a:Ga0209985_10001022.txt	other gene	16900	17076	reverse	0	MAG35
3300027806_15.fna_3300027806.a:Ga0209985_10001022.txt	Cis5	17076	17522	reverse	0	MAG35
3300027806_15.fna_3300027806.a:Ga0209985_10001022.txt	Cis1	17533	17991	reverse	0	MAG35
3300027806_15.fna_3300027806.a:Ga0209985_10001022.txt	Cis2/3/4	18117	19676	reverse	0	MAG35
3300027806_15.fna_3300027806.a:Ga0209985_10001022.txt	other gene	19695	20216	reverse	0	MAG35
3300021419_18.fna_3300021419.a:Ga0213833_1001531.txt	Cis9	92	577	reverse	0	MAG36
3300021419_18.fna_3300021419.a:Ga0213833_1001531.txt	Cis8	577	2358	reverse	0	MAG36
3300021419_18.fna_3300021419.a:Ga0213833_1001531.txt	Cis7	2364	3020	reverse	0	MAG36
3300021419_18.fna_3300021419.a:Ga0213833_1001531.txt	Cis6	3022	3180	reverse	0	MAG36
3300021419_18.fna_3300021419.a:Ga0213833_1001531.txt	Cis5	3183	3689	reverse	0	MAG36
3300021419_18.fna_3300021419.a:Ga0213833_1001531.txt	Cis1	3692	4156	reverse	0	MAG36
3300021419_18.fna_3300021419.a:Ga0213833_1001531.txt	Cis2/3/4	4191	4946	reverse	0	MAG36
3300000364_12.fna_3300000364.a:INPhiseqgaiiFebDRAFT_105866121.txt	Cis9	62	487	reverse	0	MAG37
3300000364_12.fna_3300000364.a:INPhiseqgaiiFebDRAFT_105866121.txt	Cis10	489	782	reverse	0	MAG37
3300000364_12.fna_3300000364.a:INPhiseqgaiiFebDRAFT_105866121.txt	Cis8	782	2557	reverse	0	MAG37
3300000364_12.fna_3300000364.a:INPhiseqgaiiFebDRAFT_105866121.txt	Cis7	2557	3267	reverse	0	MAG37
3300000364_12.fna_3300000364.a:INPhiseqgaiiFebDRAFT_105866121.txt	Cis6	3257	3436	reverse	0	MAG37
3300000364_12.fna_3300000364.a:INPhiseqgaiiFebDRAFT_105866121.txt	Cis5	3450	3947	reverse	0	MAG37
3300000364_12.fna_3300000364.a:INPhiseqgaiiFebDRAFT_105866121.txt	Cis1	3951	4415	reverse	0	MAG37
3300000364_12.fna_3300000364.a:INPhiseqgaiiFebDRAFT_105866121.txt	Cis2/3/4	4444	4743	reverse	0	MAG37
MARD_SAMEA3495743_REFG_MMP3495743.fna_MARD_MMP3495743_REFG-scaffold_16.txt	Cis2/3/4	8	775	forward	1	MAG38
MARD_SAMEA3495743_REFG_MMP3495743.fna_MARD_MMP3495743_REFG-scaffold_16.txt	Cis1	803	1234	forward	1	MAG38
MARD_SAMEA3495743_REFG_MMP3495743.fna_MARD_MMP3495743_REFG-scaffold_16.txt	Cis5	1245	1694	forward	1	MAG38
MARD_SAMEA3495743_REFG_MMP3495743.fna_MARD_MMP3495743_REFG-scaffold_16.txt	other gene	1696	1866	forward	1	MAG38
MARD_SAMEA3495743_REFG_MMP3495743.fna_MARD_MMP3495743_REFG-scaffold_16.txt	Cis7	1868	2575	forward	1	MAG38
MARD_SAMEA3495743_REFG_MMP3495743.fna_MARD_MMP3495743_REFG-scaffold_16.txt	Cis8	2579	4309	forward	1	MAG38
MARD_SAMEA3495743_REFG_MMP3495743.fna_MARD_MMP3495743_REFG-scaffold_16.txt	Cis10	4328	4627	forward	1	MAG38
MARD_SAMEA3495743_REFG_MMP3495743.fna_MARD_MMP3495743_REFG-scaffold_16.txt	Cis9	4631	5026	forward	1	MAG38
MARD_SAMEA3495743_REFG_MMP3495743.fna_MARD_MMP3495743_REFG-scaffold_16.txt	Unknown	5023	8652	forward	1	MAG38
MARD_SAMEA3495743_REFG_MMP3495743.fna_MARD_MMP3495743_REFG-scaffold_16.txt	Cis12	8652	11717	forward	1	MAG38
MARD_SAMEA3495743_REFG_MMP3495743.fna_MARD_MMP3495743_REFG-scaffold_16.txt	Alg19	11730	14975	forward	1	MAG38
MARD_SAMEA3495743_REFG_MMP3495743.fna_MARD_MMP3495743_REFG-scaffold_16.txt	Cis14	14979	16283	forward	1	MAG38
MARD_SAMEA3495743_REFG_MMP3495743.fna_MARD_MMP3495743_REFG-scaffold_16.txt	DUF4157	16280	21646	forward	1	MAG38
MARD_SAMEA3495743_REFG_MMP3495743.fna_MARD_MMP3495743_REFG-scaffold_16.txt	Cis15	21643	23016	forward	1	MAG38
3300029476_4.fna_3300029476.a:Ga0244146_100086.txt	Aasi_0563(Baseplate/gp27)	53	2338	forward	1	MAG42
3300029476_4.fna_3300029476.a:Ga0244146_100086.txt	other gene	2384	3334	reverse	0	MAG42
3300029476_4.fna_3300029476.a:Ga0244146_100086.txt	other gene	3341	3742	reverse	0	MAG42
3300029476_4.fna_3300029476.a:Ga0244146_100086.txt	other gene	3822	4178	reverse	0	MAG42
3300029476_4.fna_3300029476.a:Ga0244146_100086.txt	other gene	4193	5176	reverse	0	MAG42
3300029476_4.fna_3300029476.a:Ga0244146_100086.txt	other gene	5275	7896	forward	1	MAG42
3300029476_4.fna_3300029476.a:Ga0244146_100086.txt	other gene	7820	8011	reverse	0	MAG42
3300029476_4.fna_3300029476.a:Ga0244146_100086.txt	other gene	8051	9112	forward	1	MAG42
3300029476_4.fna_3300029476.a:Ga0244146_100086.txt	other gene	9149	9224	forward	1	MAG42
3300029476_4.fna_3300029476.a:Ga0244146_100086.txt	other gene	10090	12999	forward	1	MAG42
3300029476_4.fna_3300029476.a:Ga0244146_100086.txt	other gene	13759	15030	reverse	0	MAG42
3300029476_4.fna_3300029476.a:Ga0244146_100086.txt	other gene	15270	16688	reverse	0	MAG42
3300029476_4.fna_3300029476.a:Ga0244146_100086.txt	other gene	16727	19894	reverse	0	MAG42
3300029476_4.fna_3300029476.a:Ga0244146_100086.txt	other gene	20064	20714	reverse	0	MAG42
3300029476_4.fna_3300029476.a:Ga0244146_100086.txt	other gene	20983	24672	reverse	0	MAG42
3300029476_4.fna_3300029476.a:Ga0244146_100086.txt	other gene	24852	26447	reverse	0	MAG42
3300029476_4.fna_3300029476.a:Ga0244146_100086.txt	other gene	26475	29591	reverse	0	MAG42
3300029476_4.fna_3300029476.a:Ga0244146_100086.txt	other gene	30137	32620	reverse	0	MAG42
3300029476_4.fna_3300029476.a:Ga0244146_100086.txt	other gene	32695	35016	reverse	0	MAG42
3300029476_4.fna_3300029476.a:Ga0244146_100086.txt	other gene	35312	36163	reverse	0	MAG42
3300029476_4.fna_3300029476.a:Ga0244146_100086.txt	other gene	36537	39599	forward	1	MAG42
3300029476_4.fna_3300029476.a:Ga0244146_100086.txt	other gene	39615	41321	forward	1	MAG42
3300029476_4.fna_3300029476.a:Ga0244146_100086.txt	other gene	41515	42696	forward	1	MAG42
3300029476_4.fna_3300029476.a:Ga0244146_100086.txt	other gene	42930	44498	forward	1	MAG42
3300029476_4.fna_3300029476.a:Ga0244146_100086.txt	other gene	44514	46286	forward	1	MAG42
3300029476_4.fna_3300029476.a:Ga0244146_100086.txt	other gene	46286	47755	forward	1	MAG42
3300029476_4.fna_3300029476.a:Ga0244146_100086.txt	other gene	47819	48745	forward	1	MAG42
3300029476_4.fna_3300029476.a:Ga0244146_100086.txt	other gene	48742	49290	forward	1	MAG42
3300029476_4.fna_3300029476.a:Ga0244146_100086.txt	other gene	49305	50168	forward	1	MAG42
3300029476_4.fna_3300029476.a:Ga0244146_100086.txt	other gene	50198	51778	forward	1	MAG42
3300029476_4.fna_3300029476.a:Ga0244146_100086.txt	other gene	51915	52787	forward	1	MAG42
3300029476_4.fna_3300029476.a:Ga0244146_100086.txt	other gene	52919	53611	reverse	0	MAG42
3300029476_4.fna_3300029476.a:Ga0244146_100086.txt	other gene	53611	54483	reverse	0	MAG42
3300029476_4.fna_3300029476.a:Ga0244146_100086.txt	other gene	54503	55207	reverse	0	MAG42
3300029476_4.fna_3300029476.a:Ga0244146_100086.txt	other gene	55217	55912	reverse	0	MAG42
3300029476_4.fna_3300029476.a:Ga0244146_100086.txt	other gene	56022	57437	reverse	0	MAG42
3300029476_4.fna_3300029476.a:Ga0244146_100086.txt	other gene	57531	58166	forward	1	MAG42
3300029476_4.fna_3300029476.a:Ga0244146_100086.txt	other gene	58179	59003	forward	1	MAG42
3300029476_4.fna_3300029476.a:Ga0244146_100086.txt	other gene	58994	59551	forward	1	MAG42
3300029476_4.fna_3300029476.a:Ga0244146_100086.txt	other gene	59523	60959	reverse	0	MAG42
3300029476_4.fna_3300029476.a:Ga0244146_100086.txt	other gene	61557	62807	forward	1	MAG42
3300029476_4.fna_3300029476.a:Ga0244146_100086.txt	other gene	62819	65074	forward	1	MAG42
3300029476_4.fna_3300029476.a:Ga0244146_100086.txt	other gene	65105	65872	forward	1	MAG42
3300029476_4.fna_3300029476.a:Ga0244146_100086.txt	other gene	65977	66951	reverse	0	MAG42
3300029476_4.fna_3300029476.a:Ga0244146_100086.txt	other gene	66964	67773	reverse	0	MAG42
3300029476_4.fna_3300029476.a:Ga0244146_100086.txt	other gene	68265	69182	forward	1	MAG42
3300029476_4.fna_3300029476.a:Ga0244146_100086.txt	other gene	69195	69548	forward	1	MAG42
3300029476_4.fna_3300029476.a:Ga0244146_100086.txt	other gene	69567	71762	forward	1	MAG42
3300029476_4.fna_3300029476.a:Ga0244146_100086.txt	other gene	71765	73225	forward	1	MAG42
3300029476_4.fna_3300029476.a:Ga0244146_100086.txt	other gene	73239	74498	forward	1	MAG42
3300029476_4.fna_3300029476.a:Ga0244146_100086.txt	other gene	74514	75839	forward	1	MAG42
3300029476_4.fna_3300029476.a:Ga0244146_100086.txt	other gene	75851	77158	forward	1	MAG42
3300029476_4.fna_3300029476.a:Ga0244146_100086.txt	other gene	77155	78261	forward	1	MAG42
3300029476_4.fna_3300029476.a:Ga0244146_100086.txt	other gene	78267	79655	forward	1	MAG42
3300029476_4.fna_3300029476.a:Ga0244146_100086.txt	other gene	79652	80380	forward	1	MAG42
3300029476_4.fna_3300029476.a:Ga0244146_100086.txt	other gene	80386	81744	forward	1	MAG42
3300029476_4.fna_3300029476.a:Ga0244146_100086.txt	other gene	81778	83142	forward	1	MAG42
3300029476_4.fna_3300029476.a:Ga0244146_100086.txt	other gene	83162	83611	forward	1	MAG42
3300029476_4.fna_3300029476.a:Ga0244146_100086.txt	other gene	83727	85136	forward	1	MAG42
3300029476_4.fna_3300029476.a:Ga0244146_100086.txt	other gene	85190	85921	reverse	0	MAG42
3300029476_4.fna_3300029476.a:Ga0244146_100086.txt	other gene	85924	87483	reverse	0	MAG42
3300029476_4.fna_3300029476.a:Ga0244146_100086.txt	other gene	87748	90618	reverse	0	MAG42
3300029476_4.fna_3300029476.a:Ga0244146_100086.txt	other gene	90698	91330	reverse	0	MAG42
3300029476_4.fna_3300029476.a:Ga0244146_100086.txt	other gene	91521	92579	forward	1	MAG42
3300029476_4.fna_3300029476.a:Ga0244146_100086.txt	other gene	92840	96022	forward	1	MAG42
3300029476_4.fna_3300029476.a:Ga0244146_100086.txt	other gene	96040	97728	forward	1	MAG42
3300029476_4.fna_3300029476.a:Ga0244146_100086.txt	other gene	97745	98416	forward	1	MAG42
3300029476_4.fna_3300029476.a:Ga0244146_100086.txt	other gene	98430	99941	forward	1	MAG42
3300029476_4.fna_3300029476.a:Ga0244146_100086.txt	other gene	100087	100659	forward	1	MAG42
3300029476_4.fna_3300029476.a:Ga0244146_100086.txt	other gene	100756	101739	forward	1	MAG42
3300029476_4.fna_3300029476.a:Ga0244146_100086.txt	other gene	101914	105198	forward	1	MAG42
3300029476_4.fna_3300029476.a:Ga0244146_100086.txt	other gene	105211	106800	forward	1	MAG42
3300029476_4.fna_3300029476.a:Ga0244146_100086.txt	other gene	106918	108252	forward	1	MAG42
3300029476_4.fna_3300029476.a:Ga0244146_100086.txt	other gene	108270	109685	forward	1	MAG42
3300029476_4.fna_3300029476.a:Ga0244146_100086.txt	other gene	109719	110897	forward	1	MAG42
3300029476_4.fna_3300029476.a:Ga0244146_100086.txt	other gene	111019	111402	forward	1	MAG42
3300029476_4.fna_3300029476.a:Ga0244146_100086.txt	other gene	111460	114276	reverse	0	MAG42
3300029476_4.fna_3300029476.a:Ga0244146_100086.txt	other gene	114381	115673	reverse	0	MAG42
3300029476_4.fna_3300029476.a:Ga0244146_100086.txt	Cis14	116084	119215	forward	1	MAG42
3300029476_4.fna_3300029476.a:Ga0244146_100086.txt	DUF4157	119238	119825	forward	1	MAG42
3300029476_4.fna_3300029476.a:Ga0244146_100086.txt	Cis15	119822	121129	forward	1	MAG42
3300029476_4.fna_3300029476.a:Ga0244146_100086.txt	other gene	121131	123254	reverse	0	MAG42
3300029476_4.fna_3300029476.a:Ga0244146_100086.txt	Cis12	123265	124983	reverse	0	MAG42
3300029476_4.fna_3300029476.a:Ga0244146_100086.txt	Aasi_0556(Baseplate/gp48)	124986	125726	reverse	0	MAG42
3300029476_4.fna_3300029476.a:Ga0244146_100086.txt	Unknown	125739	129110	reverse	0	MAG42
3300029476_4.fna_3300029476.a:Ga0244146_100086.txt	Cis9	129107	129511	reverse	0	MAG42
3300029476_4.fna_3300029476.a:Ga0244146_100086.txt	Cis8	129524	130615	reverse	0	MAG42
3300029476_4.fna_3300029476.a:Ga0244146_100086.txt	Cis8	130861	131280	reverse	0	MAG42
3300029476_4.fna_3300029476.a:Ga0244146_100086.txt	Cis7	131286	131942	reverse	0	MAG42
3300029476_4.fna_3300029476.a:Ga0244146_100086.txt	other gene	131946	132113	reverse	0	MAG42
3300029476_4.fna_3300029476.a:Ga0244146_100086.txt	Cis5	132104	132607	reverse	0	MAG42
3300029476_4.fna_3300029476.a:Ga0244146_100086.txt	Cis1	132607	133059	reverse	0	MAG42
3300029476_4.fna_3300029476.a:Ga0244146_100086.txt	Cis2/3/4	133096	133518	reverse	0	MAG42
3300029476_4.fna_3300029476.a:Ga0244146_100086.txt	other gene	133487	133675	reverse	0	MAG42
MARD_SAMN09519150_REFG_MMP09519150.fna_MARD_MMP09519150_REFG-scaffold_76.txt	Cis2/3/4	14	295	forward	1	MAG43
MARD_SAMN09519150_REFG_MMP09519150.fna_MARD_MMP09519150_REFG-scaffold_76.txt	Cis1	328	759	forward	1	MAG43
MARD_SAMN09519150_REFG_MMP09519150.fna_MARD_MMP09519150_REFG-scaffold_76.txt	Cis5	762	1229	forward	1	MAG43
MARD_SAMN09519150_REFG_MMP09519150.fna_MARD_MMP09519150_REFG-scaffold_76.txt	Cis6	1430	1591	forward	1	MAG43
MARD_SAMN09519150_REFG_MMP09519150.fna_MARD_MMP09519150_REFG-scaffold_76.txt	Cis7	1591	2355	forward	1	MAG43
MARD_SAMN09519150_REFG_MMP09519150.fna_MARD_MMP09519150_REFG-scaffold_76.txt	Cis8	2357	4099	forward	1	MAG43
MARD_SAMN09519150_REFG_MMP09519150.fna_MARD_MMP09519150_REFG-scaffold_76.txt	Cis10	4102	4392	forward	1	MAG43
MARD_SAMN09519150_REFG_MMP09519150.fna_MARD_MMP09519150_REFG-scaffold_76.txt	Cis9	4547	4957	forward	1	MAG43
MARD_SAMN09519150_REFG_MMP09519150.fna_MARD_MMP09519150_REFG-scaffold_76.txt	Unknown	5046	8102	forward	1	MAG43
MARD_SAMN09519150_REFG_MMP09519150.fna_MARD_MMP09519150_REFG-scaffold_76.txt	Cis12	8127	11015	forward	1	MAG43
MARD_SAMN09519150_REFG_MMP09519150.fna_MARD_MMP09519150_REFG-scaffold_76.txt	Alg19	11005	13980	forward	1	MAG43
3300027878_27.fna_3300027878.a:Ga0209181_10000033.txt	DUF4157	958	2166	reverse	0	MAG46
3300027878_27.fna_3300027878.a:Ga0209181_10000033.txt	Cis15	2177	3652	reverse	0	MAG46
3300027878_27.fna_3300027878.a:Ga0209181_10000033.txt	Cis14	3592	4998	reverse	0	MAG46
3300027878_27.fna_3300027878.a:Ga0209181_10000033.txt	Cis12	5002	8505	reverse	0	MAG46
3300027878_27.fna_3300027878.a:Ga0209181_10000033.txt	Unknown	8535	13436	reverse	0	MAG46
3300027878_27.fna_3300027878.a:Ga0209181_10000033.txt	Cis9	13526	13879	reverse	0	MAG46
3300027878_27.fna_3300027878.a:Ga0209181_10000033.txt	Cis10	13981	14256	reverse	0	MAG46
3300027878_27.fna_3300027878.a:Ga0209181_10000033.txt	Cis8	14285	15916	reverse	0	MAG46
3300027878_27.fna_3300027878.a:Ga0209181_10000033.txt	Cis7	15940	16632	reverse	0	MAG46
3300027878_27.fna_3300027878.a:Ga0209181_10000033.txt	Cis5	16801	17271	reverse	0	MAG46
3300027878_27.fna_3300027878.a:Ga0209181_10000033.txt	Cis1	17275	17709	reverse	0	MAG46
3300027878_27.fna_3300027878.a:Ga0209181_10000033.txt	Cis2/3/4	17740	18429	reverse	0	MAG46
3300022827_2.fna_3300022827.a:Ga0222647_1000079.txt	Cis2/3/4	44	157	forward	1	MAG47
3300022827_2.fna_3300022827.a:Ga0222647_1000079.txt	Cis2/3/4	185	1651	forward	1	MAG47
3300022827_2.fna_3300022827.a:Ga0222647_1000079.txt	Cis1	1692	2126	forward	1	MAG47
3300022827_2.fna_3300022827.a:Ga0222647_1000079.txt	Cis5	2130	2597	forward	1	MAG47
3300022827_2.fna_3300022827.a:Ga0222647_1000079.txt	other gene	2605	2760	forward	1	MAG47
3300022827_2.fna_3300022827.a:Ga0222647_1000079.txt	Cis7	2772	3572	forward	1	MAG47
3300022827_2.fna_3300022827.a:Ga0222647_1000079.txt	Cis8	3565	5319	forward	1	MAG47
3300022827_2.fna_3300022827.a:Ga0222647_1000079.txt	Cis10	5322	5600	forward	1	MAG47
3300022827_2.fna_3300022827.a:Ga0222647_1000079.txt	Cis9	5602	6015	forward	1	MAG47
3300022827_2.fna_3300022827.a:Ga0222647_1000079.txt	Unknown	6012	9401	forward	1	MAG47
3300022827_2.fna_3300022827.a:Ga0222647_1000079.txt	Cis12	9413	13654	forward	1	MAG47
3300022827_2.fna_3300022827.a:Ga0222647_1000079.txt	Alg19	13666	17334	forward	1	MAG47
3300022827_2.fna_3300022827.a:Ga0222647_1000079.txt	Cis14	17334	18911	forward	1	MAG47
3300022827_2.fna_3300022827.a:Ga0222647_1000079.txt	Cis15	18851	20254	forward	1	MAG47
3300022827_2.fna_3300022827.a:Ga0222647_1000079.txt	other gene	20455	20643	forward	1	MAG47
3300012865_2.fna_3300012865.a:Ga0160449_1000024.txt	Cis15	194	1549	reverse	0	MAG49
3300012865_2.fna_3300012865.a:Ga0160449_1000024.txt	DUF4157	1602	2684	reverse	0	MAG49
3300012865_2.fna_3300012865.a:Ga0160449_1000024.txt	DUF4157	2720	4396	reverse	0	MAG49
3300012865_2.fna_3300012865.a:Ga0160449_1000024.txt	other gene	4429	4926	reverse	0	MAG49
3300012865_2.fna_3300012865.a:Ga0160449_1000024.txt	DUF4157	4947	10856	reverse	0	MAG49
3300012865_2.fna_3300012865.a:Ga0160449_1000024.txt	Cis14	10862	12376	reverse	0	MAG49
3300012865_2.fna_3300012865.a:Ga0160449_1000024.txt	Alg19	12401	15625	reverse	0	MAG49
3300012865_2.fna_3300012865.a:Ga0160449_1000024.txt	Cis12	15790	18906	reverse	0	MAG49
3300012865_2.fna_3300012865.a:Ga0160449_1000024.txt	Unknown	18906	22448	reverse	0	MAG49
3300012865_2.fna_3300012865.a:Ga0160449_1000024.txt	Cis9	22461	22853	reverse	0	MAG49
3300012865_2.fna_3300012865.a:Ga0160449_1000024.txt	Cis10	22974	23264	reverse	0	MAG49
3300012865_2.fna_3300012865.a:Ga0160449_1000024.txt	Cis8	23391	25091	reverse	0	MAG49
3300012865_2.fna_3300012865.a:Ga0160449_1000024.txt	Cis7	25101	25829	reverse	0	MAG49
3300012865_2.fna_3300012865.a:Ga0160449_1000024.txt	Cis6	25832	25999	reverse	0	MAG49
3300012865_2.fna_3300012865.a:Ga0160449_1000024.txt	Cis5	26010	26459	reverse	0	MAG49
3300012865_2.fna_3300012865.a:Ga0160449_1000024.txt	Cis1	26574	27008	reverse	0	MAG49
3300012865_2.fna_3300012865.a:Ga0160449_1000024.txt	Cis2/3/4	27099	29117	reverse	0	MAG49
3300012865_2.fna_3300012865.a:Ga0160449_1000024.txt	other gene	29137	30366	reverse	0	MAG49
3300012865_2.fna_3300012865.a:Ga0160449_1000024.txt	Cis16	30372	30992	reverse	0	MAG49
TARA_SAMEA2620666_METAG_JEPBBOGE.fna_TARA_SAMEA2620666_METAG-scaffold_25.txt	Cis15	254	967	forward	1	MAG52
TARA_SAMEA2620666_METAG_JEPBBOGE.fna_TARA_SAMEA2620666_METAG-scaffold_25.txt	other gene	1071	2126	forward	1	MAG52
TARA_SAMEA2620666_METAG_JEPBBOGE.fna_TARA_SAMEA2620666_METAG-scaffold_25.txt	other gene	2352	2483	forward	1	MAG52
TARA_SAMEA2620666_METAG_JEPBBOGE.fna_TARA_SAMEA2620666_METAG-scaffold_25.txt	other gene	2670	4718	forward	1	MAG52
TARA_SAMEA2620666_METAG_JEPBBOGE.fna_TARA_SAMEA2620666_METAG-scaffold_25.txt	other gene	4721	5317	forward	1	MAG52
TARA_SAMEA2620666_METAG_JEPBBOGE.fna_TARA_SAMEA2620666_METAG-scaffold_25.txt	other gene	5441	5662	forward	1	MAG52
TARA_SAMEA2620666_METAG_JEPBBOGE.fna_TARA_SAMEA2620666_METAG-scaffold_25.txt	other gene	5665	6228	forward	1	MAG52
TARA_SAMEA2620666_METAG_JEPBBOGE.fna_TARA_SAMEA2620666_METAG-scaffold_25.txt	other gene	6352	6573	forward	1	MAG52
TARA_SAMEA2620666_METAG_JEPBBOGE.fna_TARA_SAMEA2620666_METAG-scaffold_25.txt	other gene	6685	7164	forward	1	MAG52
TARA_SAMEA2620666_METAG_JEPBBOGE.fna_TARA_SAMEA2620666_METAG-scaffold_25.txt	other gene	7164	7520	forward	1	MAG52
TARA_SAMEA2620666_METAG_JEPBBOGE.fna_TARA_SAMEA2620666_METAG-scaffold_25.txt	other gene	7528	8085	forward	1	MAG52
TARA_SAMEA2620666_METAG_JEPBBOGE.fna_TARA_SAMEA2620666_METAG-scaffold_25.txt	other gene	8163	8879	forward	1	MAG52
TARA_SAMEA2620666_METAG_JEPBBOGE.fna_TARA_SAMEA2620666_METAG-scaffold_25.txt	Cis14	8976	12539	reverse	0	MAG52
TARA_SAMEA2620666_METAG_JEPBBOGE.fna_TARA_SAMEA2620666_METAG-scaffold_25.txt	Cis12	12526	14778	reverse	0	MAG52
TARA_SAMEA2620666_METAG_JEPBBOGE.fna_TARA_SAMEA2620666_METAG-scaffold_25.txt	other gene	14789	15175	reverse	0	MAG52
TARA_SAMEA2620666_METAG_JEPBBOGE.fna_TARA_SAMEA2620666_METAG-scaffold_25.txt	other gene	15180	15437	reverse	0	MAG52
TARA_SAMEA2620666_METAG_JEPBBOGE.fna_TARA_SAMEA2620666_METAG-scaffold_25.txt	other gene	15437	17125	reverse	0	MAG52
TARA_SAMEA2620666_METAG_JEPBBOGE.fna_TARA_SAMEA2620666_METAG-scaffold_25.txt	other gene	17402	18130	forward	1	MAG52
TARA_SAMEA2620666_METAG_JEPBBOGE.fna_TARA_SAMEA2620666_METAG-scaffold_25.txt	Aasi_0556(Baseplate/gp48)	18125	18865	reverse	0	MAG52
TARA_SAMEA2620666_METAG_JEPBBOGE.fna_TARA_SAMEA2620666_METAG-scaffold_25.txt	Unknown	18852	22400	reverse	0	MAG52
TARA_SAMEA2620666_METAG_JEPBBOGE.fna_TARA_SAMEA2620666_METAG-scaffold_25.txt	Cis9	22408	22863	reverse	0	MAG52
TARA_SAMEA2620666_METAG_JEPBBOGE.fna_TARA_SAMEA2620666_METAG-scaffold_25.txt	Cis8	23052	24839	reverse	0	MAG52
TARA_SAMEA2620666_METAG_JEPBBOGE.fna_TARA_SAMEA2620666_METAG-scaffold_25.txt	Cis7	24844	25506	reverse	0	MAG52
TARA_SAMEA2620666_METAG_JEPBBOGE.fna_TARA_SAMEA2620666_METAG-scaffold_25.txt	other gene	25674	27443	reverse	0	MAG52
TARA_SAMEA2620666_METAG_JEPBBOGE.fna_TARA_SAMEA2620666_METAG-scaffold_25.txt	other gene	27618	27770	reverse	0	MAG52
TARA_SAMEA2620666_METAG_JEPBBOGE.fna_TARA_SAMEA2620666_METAG-scaffold_25.txt	Cis5	27779	28222	reverse	0	MAG52
TARA_SAMEA2620666_METAG_JEPBBOGE.fna_TARA_SAMEA2620666_METAG-scaffold_25.txt	Cis1	28225	28695	reverse	0	MAG52
TARA_SAMEA2620666_METAG_JEPBBOGE.fna_TARA_SAMEA2620666_METAG-scaffold_25.txt	Cis2/3/4	28732	30381	reverse	0	MAG52
TARA_SAMEA2620666_METAG_JEPBBOGE.fna_TARA_SAMEA2620666_METAG-scaffold_25.txt	other gene	30401	31162	reverse	0	MAG52
TARA_SAMEA2620666_METAG_JEPBBOGE.fna_TARA_SAMEA2620666_METAG-scaffold_25.txt	Cis16	31159	31719	reverse	0	MAG52
3300025694_12.fna_3300025694.a:Ga0209406_1000079.txt	Cis7	170	859	forward	1	MAG54
3300025694_12.fna_3300025694.a:Ga0209406_1000079.txt	Cis8	863	2665	forward	1	MAG54
3300025694_12.fna_3300025694.a:Ga0209406_1000079.txt	Cis10	2797	2970	forward	1	MAG54
3300025694_12.fna_3300025694.a:Ga0209406_1000079.txt	Cis9	2970	3389	forward	1	MAG54
3300025694_12.fna_3300025694.a:Ga0209406_1000079.txt	Unknown	3409	7197	forward	1	MAG54
3300025694_12.fna_3300025694.a:Ga0209406_1000079.txt	Aasi_0556(Baseplate/gp48)	7234	7971	forward	1	MAG54
3300025694_12.fna_3300025694.a:Ga0209406_1000079.txt	Cis12	8022	11363	forward	1	MAG54
3300025694_12.fna_3300025694.a:Ga0209406_1000079.txt	other gene	11365	14589	forward	1	MAG54
3300025694_12.fna_3300025694.a:Ga0209406_1000079.txt	other gene	14586	17141	forward	1	MAG54
3300025694_12.fna_3300025694.a:Ga0209406_1000079.txt	other gene	17152	19092	forward	1	MAG54
3300025694_12.fna_3300025694.a:Ga0209406_1000079.txt	Cis14	19102	24795	forward	1	MAG54
3300025694_12.fna_3300025694.a:Ga0209406_1000079.txt	Cis15	24786	26135	forward	1	MAG54
3300025694_12.fna_3300025694.a:Ga0209406_1000079.txt	other gene	26156	27403	forward	1	MAG54
3300025694_12.fna_3300025694.a:Ga0209406_1000079.txt	other gene	27634	28158	forward	1	MAG54
3300025694_12.fna_3300025694.a:Ga0209406_1000079.txt	other gene	28173	32183	forward	1	MAG54
3300025694_12.fna_3300025694.a:Ga0209406_1000079.txt	other gene	32338	33603	forward	1	MAG54
3300025694_12.fna_3300025694.a:Ga0209406_1000079.txt	Cis1	33691	34143	reverse	0	MAG54
3300025694_12.fna_3300025694.a:Ga0209406_1000079.txt	Cis2/3/4	34181	35653	reverse	0	MAG54
3300027711_10.fna_3300027711.a:Ga0209075_1000823.txt	Cis12	336	4196	reverse	0	MAG56
3300027711_10.fna_3300027711.a:Ga0209075_1000823.txt	Unknown	4190	7861	reverse	0	MAG56
3300027711_10.fna_3300027711.a:Ga0209075_1000823.txt	Cis9	7863	8306	reverse	0	MAG56
3300027711_10.fna_3300027711.a:Ga0209075_1000823.txt	Cis8	8315	10021	reverse	0	MAG56
3300027711_10.fna_3300027711.a:Ga0209075_1000823.txt	Cis7	10018	10692	reverse	0	MAG56
3300027711_10.fna_3300027711.a:Ga0209075_1000823.txt	Cis6	10695	10898	reverse	0	MAG56
3300027711_10.fna_3300027711.a:Ga0209075_1000823.txt	Cis5	10901	11341	reverse	0	MAG56
3300027711_10.fna_3300027711.a:Ga0209075_1000823.txt	Cis1	11343	11774	reverse	0	MAG56
3300027711_10.fna_3300027711.a:Ga0209075_1000823.txt	Cis2/3/4	11804	13765	reverse	0	MAG56
3300027711_10.fna_3300027711.a:Ga0209075_1000823.txt	other gene	13791	14483	reverse	0	MAG56
3300027711_10.fna_3300027711.a:Ga0209075_1000823.txt	Cis16	14483	15133	reverse	0	MAG56
3300027711_10.fna_3300027711.a:Ga0209075_1000823.txt	Cis10	15172	15465	reverse	0	MAG56
3300009083_78.fna_3300009083.a:Ga0105047_10015750.txt	Cis2/3/4	39	728	forward	1	MAG57
3300009083_78.fna_3300009083.a:Ga0105047_10015750.txt	Cis1	759	1193	forward	1	MAG57
3300009083_78.fna_3300009083.a:Ga0105047_10015750.txt	Cis5	1197	1667	forward	1	MAG57
3300009083_78.fna_3300009083.a:Ga0105047_10015750.txt	other gene	1672	1836	forward	1	MAG57
3300009083_78.fna_3300009083.a:Ga0105047_10015750.txt	Cis7	1836	2528	forward	1	MAG57
3300009083_78.fna_3300009083.a:Ga0105047_10015750.txt	Cis8	2552	4183	forward	1	MAG57
3300009083_78.fna_3300009083.a:Ga0105047_10015750.txt	Cis10	4194	4487	forward	1	MAG57
3300009083_78.fna_3300009083.a:Ga0105047_10015750.txt	Cis9	4514	4942	forward	1	MAG57
3300009083_78.fna_3300009083.a:Ga0105047_10015750.txt	other gene	5821	5934	reverse	0	MAG57
3300025476_3.fna_3300025476.a:Ga0208495_1000632.txt	Cis10	797	1231	reverse	0	MAG59
3300025476_3.fna_3300025476.a:Ga0208495_1000632.txt	Cis9	1241	1660	reverse	0	MAG59
3300025476_3.fna_3300025476.a:Ga0208495_1000632.txt	other gene	1666	1866	reverse	0	MAG59
3300025476_3.fna_3300025476.a:Ga0208495_1000632.txt	Cis8	1957	3591	reverse	0	MAG59
3300025476_3.fna_3300025476.a:Ga0208495_1000632.txt	Cis7	3610	4332	reverse	0	MAG59
3300025476_3.fna_3300025476.a:Ga0208495_1000632.txt	Cis6	4334	4498	reverse	0	MAG59
3300025476_3.fna_3300025476.a:Ga0208495_1000632.txt	Cis5	4501	4980	reverse	0	MAG59
3300025476_3.fna_3300025476.a:Ga0208495_1000632.txt	Cis1	5002	5484	reverse	0	MAG59
3300025476_3.fna_3300025476.a:Ga0208495_1000632.txt	Cis1	5491	5964	reverse	0	MAG59
3300025476_3.fna_3300025476.a:Ga0208495_1000632.txt	Cis2/3/4	6033	7706	reverse	0	MAG59
3300029854_2.fna_3300029854.a:Ga0245294_100016.txt	Cis2/3/4	308	1654	forward	1	MAG61
3300029854_2.fna_3300029854.a:Ga0245294_100016.txt	Cis1	1692	2144	forward	1	MAG61
3300029854_2.fna_3300029854.a:Ga0245294_100016.txt	Cis5	2144	2647	forward	1	MAG61
3300029854_2.fna_3300029854.a:Ga0245294_100016.txt	other gene	2638	2805	forward	1	MAG61
3300029854_2.fna_3300029854.a:Ga0245294_100016.txt	Cis7	2809	3465	forward	1	MAG61
3300029854_2.fna_3300029854.a:Ga0245294_100016.txt	Cis8	3465	5228	forward	1	MAG61
3300029854_2.fna_3300029854.a:Ga0245294_100016.txt	Cis9	5241	5645	forward	1	MAG61
3300029854_2.fna_3300029854.a:Ga0245294_100016.txt	Unknown	5642	9013	forward	1	MAG61
3300029854_2.fna_3300029854.a:Ga0245294_100016.txt	Aasi_0556(Baseplate/gp48)	9026	9766	forward	1	MAG61
3300029854_2.fna_3300029854.a:Ga0245294_100016.txt	Cis12	9769	11487	forward	1	MAG61
3300029854_2.fna_3300029854.a:Ga0245294_100016.txt	other gene	11498	13621	forward	1	MAG61
3300029854_2.fna_3300029854.a:Ga0245294_100016.txt	Cis15	13623	14930	reverse	0	MAG61
3300029854_2.fna_3300029854.a:Ga0245294_100016.txt	DUF4157	14927	15514	reverse	0	MAG61
3300029854_2.fna_3300029854.a:Ga0245294_100016.txt	Cis14	15536	18664	reverse	0	MAG61
3300029854_2.fna_3300029854.a:Ga0245294_100016.txt	other gene	19075	20367	forward	1	MAG61
3300029854_2.fna_3300029854.a:Ga0245294_100016.txt	other gene	20472	23288	forward	1	MAG61
3300029854_2.fna_3300029854.a:Ga0245294_100016.txt	other gene	23346	23729	reverse	0	MAG61
3300029854_2.fna_3300029854.a:Ga0245294_100016.txt	other gene	23851	25029	reverse	0	MAG61
3300029854_2.fna_3300029854.a:Ga0245294_100016.txt	other gene	25063	26478	reverse	0	MAG61
3300029854_2.fna_3300029854.a:Ga0245294_100016.txt	other gene	26496	27836	reverse	0	MAG61
3300029854_2.fna_3300029854.a:Ga0245294_100016.txt	other gene	27948	29537	reverse	0	MAG61
3300029854_2.fna_3300029854.a:Ga0245294_100016.txt	other gene	29550	32834	reverse	0	MAG61
3300029854_2.fna_3300029854.a:Ga0245294_100016.txt	other gene	33009	33992	reverse	0	MAG61
3300029854_2.fna_3300029854.a:Ga0245294_100016.txt	other gene	34088	34660	reverse	0	MAG61
3300029854_2.fna_3300029854.a:Ga0245294_100016.txt	other gene	34806	36317	reverse	0	MAG61
3300029854_2.fna_3300029854.a:Ga0245294_100016.txt	other gene	36331	37002	reverse	0	MAG61
3300029854_2.fna_3300029854.a:Ga0245294_100016.txt	other gene	37019	38707	reverse	0	MAG61
3300029854_2.fna_3300029854.a:Ga0245294_100016.txt	other gene	38725	41907	reverse	0	MAG61
3300029854_2.fna_3300029854.a:Ga0245294_100016.txt	other gene	42170	43228	reverse	0	MAG61
3300029854_2.fna_3300029854.a:Ga0245294_100016.txt	other gene	43471	44103	forward	1	MAG61
3300029854_2.fna_3300029854.a:Ga0245294_100016.txt	other gene	44183	47053	forward	1	MAG61
3300029854_2.fna_3300029854.a:Ga0245294_100016.txt	other gene	47318	48877	forward	1	MAG61
3300029854_2.fna_3300029854.a:Ga0245294_100016.txt	other gene	48880	49611	forward	1	MAG61
3300029854_2.fna_3300029854.a:Ga0245294_100016.txt	other gene	49665	51074	reverse	0	MAG61
3300029854_2.fna_3300029854.a:Ga0245294_100016.txt	other gene	51190	51639	reverse	0	MAG61
3300029854_2.fna_3300029854.a:Ga0245294_100016.txt	other gene	51659	53023	reverse	0	MAG61
3300029854_2.fna_3300029854.a:Ga0245294_100016.txt	other gene	53057	54415	reverse	0	MAG61
3300029854_2.fna_3300029854.a:Ga0245294_100016.txt	other gene	54421	55149	reverse	0	MAG61
3300029854_2.fna_3300029854.a:Ga0245294_100016.txt	other gene	55146	56534	reverse	0	MAG61
3300029854_2.fna_3300029854.a:Ga0245294_100016.txt	other gene	56540	57646	reverse	0	MAG61
3300029854_2.fna_3300029854.a:Ga0245294_100016.txt	other gene	57643	58950	reverse	0	MAG61
3300029854_2.fna_3300029854.a:Ga0245294_100016.txt	other gene	58962	60287	reverse	0	MAG61
3300029854_2.fna_3300029854.a:Ga0245294_100016.txt	other gene	60303	61562	reverse	0	MAG61
3300029854_2.fna_3300029854.a:Ga0245294_100016.txt	other gene	61576	63036	reverse	0	MAG61
3300029854_2.fna_3300029854.a:Ga0245294_100016.txt	other gene	63039	65234	reverse	0	MAG61
3300029854_2.fna_3300029854.a:Ga0245294_100016.txt	other gene	65253	65606	reverse	0	MAG61
3300029854_2.fna_3300029854.a:Ga0245294_100016.txt	other gene	65619	66536	reverse	0	MAG61
3300029854_2.fna_3300029854.a:Ga0245294_100016.txt	other gene	67013	67837	forward	1	MAG61
3300029854_2.fna_3300029854.a:Ga0245294_100016.txt	other gene	67850	68824	forward	1	MAG61
3300029854_2.fna_3300029854.a:Ga0245294_100016.txt	other gene	68929	69660	reverse	0	MAG61
3300029854_2.fna_3300029854.a:Ga0245294_100016.txt	other gene	69725	72055	reverse	0	MAG61
3300029854_2.fna_3300029854.a:Ga0245294_100016.txt	other gene	72067	73317	reverse	0	MAG61
3300029854_2.fna_3300029854.a:Ga0245294_100016.txt	other gene	73905	75341	forward	1	MAG61
3300029854_2.fna_3300029854.a:Ga0245294_100016.txt	other gene	75313	75870	reverse	0	MAG61
3300029854_2.fna_3300029854.a:Ga0245294_100016.txt	other gene	75861	76685	reverse	0	MAG61
3300029854_2.fna_3300029854.a:Ga0245294_100016.txt	other gene	76698	77333	reverse	0	MAG61
3300029854_2.fna_3300029854.a:Ga0245294_100016.txt	other gene	77427	78842	forward	1	MAG61
3300029854_2.fna_3300029854.a:Ga0245294_100016.txt	other gene	78952	79647	forward	1	MAG61
3300029854_2.fna_3300029854.a:Ga0245294_100016.txt	other gene	79657	80361	forward	1	MAG61
3300029854_2.fna_3300029854.a:Ga0245294_100016.txt	other gene	80354	81253	forward	1	MAG61
3300029854_2.fna_3300029854.a:Ga0245294_100016.txt	other gene	81253	81945	forward	1	MAG61
3300029854_2.fna_3300029854.a:Ga0245294_100016.txt	other gene	82077	83084	reverse	0	MAG61
3300029854_2.fna_3300029854.a:Ga0245294_100016.txt	other gene	83086	84666	reverse	0	MAG61
3300029854_2.fna_3300029854.a:Ga0245294_100016.txt	other gene	84696	85559	reverse	0	MAG61
3300029854_2.fna_3300029854.a:Ga0245294_100016.txt	other gene	85574	86122	reverse	0	MAG61
3300029854_2.fna_3300029854.a:Ga0245294_100016.txt	other gene	86119	87045	reverse	0	MAG61
3300029854_2.fna_3300029854.a:Ga0245294_100016.txt	other gene	87109	88578	reverse	0	MAG61
3300029854_2.fna_3300029854.a:Ga0245294_100016.txt	other gene	88575	90350	reverse	0	MAG61
3300029854_2.fna_3300029854.a:Ga0245294_100016.txt	other gene	90366	91934	reverse	0	MAG61
3300029854_2.fna_3300029854.a:Ga0245294_100016.txt	other gene	92170	93867	reverse	0	MAG61
3300029854_2.fna_3300029854.a:Ga0245294_100016.txt	other gene	93883	96918	reverse	0	MAG61
3300029854_2.fna_3300029854.a:Ga0245294_100016.txt	other gene	97293	98144	forward	1	MAG61
3300029854_2.fna_3300029854.a:Ga0245294_100016.txt	other gene	98440	100761	forward	1	MAG61
3300029854_2.fna_3300029854.a:Ga0245294_100016.txt	other gene	100836	103319	forward	1	MAG61
3300029854_2.fna_3300029854.a:Ga0245294_100016.txt	other gene	103867	106983	forward	1	MAG61
3300029854_2.fna_3300029854.a:Ga0245294_100016.txt	other gene	107033	108625	forward	1	MAG61
3300029854_2.fna_3300029854.a:Ga0245294_100016.txt	other gene	108805	112494	forward	1	MAG61
3300029854_2.fna_3300029854.a:Ga0245294_100016.txt	other gene	112762	113412	forward	1	MAG61
3300029854_2.fna_3300029854.a:Ga0245294_100016.txt	other gene	113582	116752	forward	1	MAG61
3300029854_2.fna_3300029854.a:Ga0245294_100016.txt	other gene	116791	118209	forward	1	MAG61
3300029854_2.fna_3300029854.a:Ga0245294_100016.txt	other gene	118449	119720	forward	1	MAG61
3300029854_2.fna_3300029854.a:Ga0245294_100016.txt	other gene	120480	123527	reverse	0	MAG61
3300029854_2.fna_3300029854.a:Ga0245294_100016.txt	other gene	124393	124468	reverse	0	MAG61
3300029854_2.fna_3300029854.a:Ga0245294_100016.txt	other gene	124505	125566	reverse	0	MAG61
3300029854_2.fna_3300029854.a:Ga0245294_100016.txt	other gene	125721	128342	reverse	0	MAG61
3300029854_2.fna_3300029854.a:Ga0245294_100016.txt	other gene	128441	129424	forward	1	MAG61
3300029854_2.fna_3300029854.a:Ga0245294_100016.txt	other gene	129439	129795	forward	1	MAG61
3300029854_2.fna_3300029854.a:Ga0245294_100016.txt	other gene	129875	130276	forward	1	MAG61
3300029854_2.fna_3300029854.a:Ga0245294_100016.txt	other gene	130283	131233	forward	1	MAG61
3300029854_2.fna_3300029854.a:Ga0245294_100016.txt	Aasi_0563(Baseplate/gp27)	131279	133564	reverse	0	MAG61
TARA_SAMEA4397215_METAG_DOHMALKO.fna_TARA_SAMEA4397215_METAG-scaffold_15.txt	Aasi_1069(Dehydrogenase)	194	1189	forward	1	MAG67
TARA_SAMEA4397215_METAG_DOHMALKO.fna_TARA_SAMEA4397215_METAG-scaffold_15.txt	other gene	1194	2057	forward	1	MAG67
TARA_SAMEA4397215_METAG_DOHMALKO.fna_TARA_SAMEA4397215_METAG-scaffold_15.txt	other gene	2060	3619	forward	1	MAG67
TARA_SAMEA4397215_METAG_DOHMALKO.fna_TARA_SAMEA4397215_METAG-scaffold_15.txt	other gene	3724	4074	forward	1	MAG67
TARA_SAMEA4397215_METAG_DOHMALKO.fna_TARA_SAMEA4397215_METAG-scaffold_15.txt	other gene	4088	4750	forward	1	MAG67
TARA_SAMEA4397215_METAG_DOHMALKO.fna_TARA_SAMEA4397215_METAG-scaffold_15.txt	other gene	4783	5595	forward	1	MAG67
TARA_SAMEA4397215_METAG_DOHMALKO.fna_TARA_SAMEA4397215_METAG-scaffold_15.txt	other gene	5585	6253	forward	1	MAG67
TARA_SAMEA4397215_METAG_DOHMALKO.fna_TARA_SAMEA4397215_METAG-scaffold_15.txt	other gene	6310	7851	forward	1	MAG67
TARA_SAMEA4397215_METAG_DOHMALKO.fna_TARA_SAMEA4397215_METAG-scaffold_15.txt	other gene	7884	9317	reverse	0	MAG67
TARA_SAMEA4397215_METAG_DOHMALKO.fna_TARA_SAMEA4397215_METAG-scaffold_15.txt	other gene	9393	10595	reverse	0	MAG67
TARA_SAMEA4397215_METAG_DOHMALKO.fna_TARA_SAMEA4397215_METAG-scaffold_15.txt	other gene	10588	12498	reverse	0	MAG67
TARA_SAMEA4397215_METAG_DOHMALKO.fna_TARA_SAMEA4397215_METAG-scaffold_15.txt	other gene	12608	15469	forward	1	MAG67
TARA_SAMEA4397215_METAG_DOHMALKO.fna_TARA_SAMEA4397215_METAG-scaffold_15.txt	Cis15	15519	16844	reverse	0	MAG67
TARA_SAMEA4397215_METAG_DOHMALKO.fna_TARA_SAMEA4397215_METAG-scaffold_15.txt	other gene	16845	17666	reverse	0	MAG67
TARA_SAMEA4397215_METAG_DOHMALKO.fna_TARA_SAMEA4397215_METAG-scaffold_15.txt	other gene	17663	20284	reverse	0	MAG67
TARA_SAMEA4397215_METAG_DOHMALKO.fna_TARA_SAMEA4397215_METAG-scaffold_15.txt	other gene	20373	20807	reverse	0	MAG67
TARA_SAMEA4397215_METAG_DOHMALKO.fna_TARA_SAMEA4397215_METAG-scaffold_15.txt	DUF4157	20848	25311	reverse	0	MAG67
TARA_SAMEA4397215_METAG_DOHMALKO.fna_TARA_SAMEA4397215_METAG-scaffold_15.txt	DUF4157	25321	26868	reverse	0	MAG67
TARA_SAMEA4397215_METAG_DOHMALKO.fna_TARA_SAMEA4397215_METAG-scaffold_15.txt	Cis14	26879	28417	reverse	0	MAG67
TARA_SAMEA4397215_METAG_DOHMALKO.fna_TARA_SAMEA4397215_METAG-scaffold_15.txt	other gene	28468	28668	reverse	0	MAG67
TARA_SAMEA4397215_METAG_DOHMALKO.fna_TARA_SAMEA4397215_METAG-scaffold_15.txt	Alg19	28665	31322	reverse	0	MAG67
TARA_SAMEA4397215_METAG_DOHMALKO.fna_TARA_SAMEA4397215_METAG-scaffold_15.txt	Cis12	31335	33968	reverse	0	MAG67
TARA_SAMEA4397215_METAG_DOHMALKO.fna_TARA_SAMEA4397215_METAG-scaffold_15.txt	Unknown	33956	37105	reverse	0	MAG67
TARA_SAMEA4397215_METAG_DOHMALKO.fna_TARA_SAMEA4397215_METAG-scaffold_15.txt	Cis9	37109	37519	reverse	0	MAG67
TARA_SAMEA4397215_METAG_DOHMALKO.fna_TARA_SAMEA4397215_METAG-scaffold_15.txt	Cis10	37522	37815	reverse	0	MAG67
TARA_SAMEA4397215_METAG_DOHMALKO.fna_TARA_SAMEA4397215_METAG-scaffold_15.txt	Cis8	37821	39569	reverse	0	MAG67
TARA_SAMEA4397215_METAG_DOHMALKO.fna_TARA_SAMEA4397215_METAG-scaffold_15.txt	Cis7	39570	40259	reverse	0	MAG67
TARA_SAMEA4397215_METAG_DOHMALKO.fna_TARA_SAMEA4397215_METAG-scaffold_15.txt	Cis6	40259	40420	reverse	0	MAG67
TARA_SAMEA4397215_METAG_DOHMALKO.fna_TARA_SAMEA4397215_METAG-scaffold_15.txt	Cis5	40422	40862	reverse	0	MAG67
TARA_SAMEA4397215_METAG_DOHMALKO.fna_TARA_SAMEA4397215_METAG-scaffold_15.txt	Cis1	40862	41299	reverse	0	MAG67
TARA_SAMEA4397215_METAG_DOHMALKO.fna_TARA_SAMEA4397215_METAG-scaffold_15.txt	Cis2/3/4	41333	42772	reverse	0	MAG67
TARA_SAMEA4397215_METAG_DOHMALKO.fna_TARA_SAMEA4397215_METAG-scaffold_15.txt	Cis16	42783	43655	reverse	0	MAG67
TARA_SAMEA4397215_METAG_DOHMALKO.fna_TARA_SAMEA4397215_METAG-scaffold_15.txt	Cis16	43661	44266	reverse	0	MAG67
3300025886_22.fna_3300025886.a:Ga0209632_10000034.txt	Aasi_1069(Dehydrogenase)	26	1252	forward	1	MAG68
3300025886_22.fna_3300025886.a:Ga0209632_10000034.txt	other gene	1866	2201	forward	1	MAG68
3300025886_22.fna_3300025886.a:Ga0209632_10000034.txt	other gene	2203	3810	forward	1	MAG68
3300025886_22.fna_3300025886.a:Ga0209632_10000034.txt	other gene	3918	6326	forward	1	MAG68
3300025886_22.fna_3300025886.a:Ga0209632_10000034.txt	other gene	6345	7106	forward	1	MAG68
3300025886_22.fna_3300025886.a:Ga0209632_10000034.txt	other gene	7106	7912	forward	1	MAG68
3300025886_22.fna_3300025886.a:Ga0209632_10000034.txt	other gene	8044	10233	reverse	0	MAG68
3300025886_22.fna_3300025886.a:Ga0209632_10000034.txt	other gene	10244	10792	reverse	0	MAG68
3300025886_22.fna_3300025886.a:Ga0209632_10000034.txt	other gene	10903	11880	reverse	0	MAG68
3300025886_22.fna_3300025886.a:Ga0209632_10000034.txt	other gene	12088	14613	forward	1	MAG68
3300025886_22.fna_3300025886.a:Ga0209632_10000034.txt	other gene	14631	15386	forward	1	MAG68
3300025886_22.fna_3300025886.a:Ga0209632_10000034.txt	other gene	15556	16134	forward	1	MAG68
3300025886_22.fna_3300025886.a:Ga0209632_10000034.txt	other gene	16414	17253	forward	1	MAG68
3300025886_22.fna_3300025886.a:Ga0209632_10000034.txt	other gene	17565	18131	reverse	0	MAG68
3300025886_22.fna_3300025886.a:Ga0209632_10000034.txt	other gene	18227	19510	reverse	0	MAG68
3300025886_22.fna_3300025886.a:Ga0209632_10000034.txt	other gene	19624	24408	forward	1	MAG68
3300025886_22.fna_3300025886.a:Ga0209632_10000034.txt	other gene	24405	25412	forward	1	MAG68
3300025886_22.fna_3300025886.a:Ga0209632_10000034.txt	other gene	25409	27379	forward	1	MAG68
3300025886_22.fna_3300025886.a:Ga0209632_10000034.txt	other gene	28120	28926	forward	1	MAG68
3300025886_22.fna_3300025886.a:Ga0209632_10000034.txt	other gene	29724	30092	reverse	0	MAG68
3300025886_22.fna_3300025886.a:Ga0209632_10000034.txt	other gene	30089	30859	reverse	0	MAG68
3300025886_22.fna_3300025886.a:Ga0209632_10000034.txt	other gene	31834	33804	reverse	0	MAG68
3300025886_22.fna_3300025886.a:Ga0209632_10000034.txt	other gene	33801	35741	reverse	0	MAG68
3300025886_22.fna_3300025886.a:Ga0209632_10000034.txt	other gene	35738	39040	reverse	0	MAG68
3300025886_22.fna_3300025886.a:Ga0209632_10000034.txt	other gene	39050	39847	reverse	0	MAG68
3300025886_22.fna_3300025886.a:Ga0209632_10000034.txt	other gene	39921	40193	forward	1	MAG68
3300025886_22.fna_3300025886.a:Ga0209632_10000034.txt	other gene	40340	42574	forward	1	MAG68
3300025886_22.fna_3300025886.a:Ga0209632_10000034.txt	other gene	42633	44429	reverse	0	MAG68
3300025886_22.fna_3300025886.a:Ga0209632_10000034.txt	other gene	44615	45154	forward	1	MAG68
3300025886_22.fna_3300025886.a:Ga0209632_10000034.txt	other gene	45185	46210	forward	1	MAG68
3300025886_22.fna_3300025886.a:Ga0209632_10000034.txt	other gene	46223	47497	reverse	0	MAG68
3300025886_22.fna_3300025886.a:Ga0209632_10000034.txt	other gene	47513	50464	reverse	0	MAG68
3300025886_22.fna_3300025886.a:Ga0209632_10000034.txt	other gene	50477	50779	reverse	0	MAG68
3300025886_22.fna_3300025886.a:Ga0209632_10000034.txt	other gene	51189	51290	reverse	0	MAG68
3300025886_22.fna_3300025886.a:Ga0209632_10000034.txt	Cis2/3/4	51667	53139	forward	1	MAG68
3300025886_22.fna_3300025886.a:Ga0209632_10000034.txt	Cis1	53177	53629	forward	1	MAG68
3300025886_22.fna_3300025886.a:Ga0209632_10000034.txt	other gene	53717	54982	reverse	0	MAG68
3300025886_22.fna_3300025886.a:Ga0209632_10000034.txt	other gene	55137	59147	reverse	0	MAG68
3300025886_22.fna_3300025886.a:Ga0209632_10000034.txt	other gene	59162	59686	reverse	0	MAG68
3300025886_22.fna_3300025886.a:Ga0209632_10000034.txt	other gene	59917	61164	reverse	0	MAG68
3300025886_22.fna_3300025886.a:Ga0209632_10000034.txt	Cis15	61185	62534	reverse	0	MAG68
3300025886_22.fna_3300025886.a:Ga0209632_10000034.txt	Cis14	62525	68218	reverse	0	MAG68
3300025886_22.fna_3300025886.a:Ga0209632_10000034.txt	other gene	68228	70168	reverse	0	MAG68
3300025886_22.fna_3300025886.a:Ga0209632_10000034.txt	other gene	70179	72734	reverse	0	MAG68
3300025886_22.fna_3300025886.a:Ga0209632_10000034.txt	other gene	72731	75955	reverse	0	MAG68
3300025886_22.fna_3300025886.a:Ga0209632_10000034.txt	Cis12	75957	79298	reverse	0	MAG68
3300025886_22.fna_3300025886.a:Ga0209632_10000034.txt	Aasi_0556(Baseplate/gp48)	79349	80086	reverse	0	MAG68
3300025886_22.fna_3300025886.a:Ga0209632_10000034.txt	Unknown	80123	83911	reverse	0	MAG68
3300025886_22.fna_3300025886.a:Ga0209632_10000034.txt	Cis9	83931	84350	reverse	0	MAG68
3300025886_22.fna_3300025886.a:Ga0209632_10000034.txt	Cis10	84350	84523	reverse	0	MAG68
3300025886_22.fna_3300025886.a:Ga0209632_10000034.txt	Cis8	84655	86457	reverse	0	MAG68
3300025886_22.fna_3300025886.a:Ga0209632_10000034.txt	Cis7	86461	87150	reverse	0	MAG68
3300006846_15.fna_3300006846.a:Ga0075430_100001752.txt	Cis16	200	793	forward	1	MAG69
3300006846_15.fna_3300006846.a:Ga0075430_100001752.txt	other gene	799	2067	forward	1	MAG69
3300006846_15.fna_3300006846.a:Ga0075430_100001752.txt	Cis2/3/4	2106	3602	forward	1	MAG69
3300006846_15.fna_3300006846.a:Ga0075430_100001752.txt	Cis1	3656	4090	forward	1	MAG69
3300006846_15.fna_3300006846.a:Ga0075430_100001752.txt	Cis5	4094	4534	forward	1	MAG69
3300006846_15.fna_3300006846.a:Ga0075430_100001752.txt	Cis6	4545	4718	forward	1	MAG69
3300006846_15.fna_3300006846.a:Ga0075430_100001752.txt	Cis7	4737	5408	forward	1	MAG69
3300006846_15.fna_3300006846.a:Ga0075430_100001752.txt	Cis8	5427	7199	forward	1	MAG69
3300006846_15.fna_3300006846.a:Ga0075430_100001752.txt	Cis10	7210	7503	forward	1	MAG69
3300006846_15.fna_3300006846.a:Ga0075430_100001752.txt	Cis9	7519	7935	forward	1	MAG69
3300025299_8.fna_3300025299.a:Ga0209256_1000661.txt	Cis15	197	1573	reverse	0	MAG70
3300025299_8.fna_3300025299.a:Ga0209256_1000661.txt	Cis14	1557	4787	reverse	0	MAG70
3300025299_8.fna_3300025299.a:Ga0209256_1000661.txt	Cis12	4784	7384	reverse	0	MAG70
3300025299_8.fna_3300025299.a:Ga0209256_1000661.txt	Aasi_0556(Baseplate/gp48)	7381	8211	reverse	0	MAG70
3300025299_8.fna_3300025299.a:Ga0209256_1000661.txt	Unknown	8201	12325	reverse	0	MAG70
3300025299_8.fna_3300025299.a:Ga0209256_1000661.txt	Cis9	12332	12742	reverse	0	MAG70
3300025299_8.fna_3300025299.a:Ga0209256_1000661.txt	Cis10	12745	13044	reverse	0	MAG70
3300025299_8.fna_3300025299.a:Ga0209256_1000661.txt	Cis8	13054	14841	reverse	0	MAG70
3300025299_8.fna_3300025299.a:Ga0209256_1000661.txt	Cis7	14844	15545	reverse	0	MAG70
3300025299_8.fna_3300025299.a:Ga0209256_1000661.txt	other gene	15546	15773	reverse	0	MAG70
3300025299_8.fna_3300025299.a:Ga0209256_1000661.txt	Cis5	15777	16253	reverse	0	MAG70
3300025299_8.fna_3300025299.a:Ga0209256_1000661.txt	Cis1	16255	16713	reverse	0	MAG70
3300025299_8.fna_3300025299.a:Ga0209256_1000661.txt	Cis2/3/4	16755	17501	reverse	0	MAG70
TARA_SAMEA2621401_METAG_CHGKKFEM.fna_TARA_SAMEA2621401_METAG-scaffold_600.txt	Cis2/3/4	11	787	forward	1	MAG71
TARA_SAMEA2621401_METAG_CHGKKFEM.fna_TARA_SAMEA2621401_METAG-scaffold_600.txt	Cis1	826	1257	forward	1	MAG71
TARA_SAMEA2621401_METAG_CHGKKFEM.fna_TARA_SAMEA2621401_METAG-scaffold_600.txt	Cis5	1306	1791	forward	1	MAG71
TARA_SAMEA2621401_METAG_CHGKKFEM.fna_TARA_SAMEA2621401_METAG-scaffold_600.txt	other gene	2053	2262	forward	1	MAG71
TARA_SAMEA2621401_METAG_CHGKKFEM.fna_TARA_SAMEA2621401_METAG-scaffold_600.txt	Cis7	2270	2986	forward	1	MAG71
TARA_SAMEA2621401_METAG_CHGKKFEM.fna_TARA_SAMEA2621401_METAG-scaffold_600.txt	Cis8	2997	4745	forward	1	MAG71
TARA_SAMEA2621401_METAG_CHGKKFEM.fna_TARA_SAMEA2621401_METAG-scaffold_600.txt	Cis10	4749	5048	forward	1	MAG71
TARA_SAMEA2621401_METAG_CHGKKFEM.fna_TARA_SAMEA2621401_METAG-scaffold_600.txt	Cis9	5050	5457	forward	1	MAG71
TARA_SAMEA2621401_METAG_CHGKKFEM.fna_TARA_SAMEA2621401_METAG-scaffold_600.txt	Unknown	5461	9051	forward	1	MAG71
TARA_SAMEA2621401_METAG_CHGKKFEM.fna_TARA_SAMEA2621401_METAG-scaffold_600.txt	Aasi_0556(Baseplate/gp48)	9058	9762	forward	1	MAG71
TARA_SAMEA2621401_METAG_CHGKKFEM.fna_TARA_SAMEA2621401_METAG-scaffold_600.txt	other gene	9762	9917	forward	1	MAG71
TARA_SAMEA2621401_METAG_CHGKKFEM.fna_TARA_SAMEA2621401_METAG-scaffold_600.txt	Cis12	9964	12600	forward	1	MAG71
TARA_SAMEA2621401_METAG_CHGKKFEM.fna_TARA_SAMEA2621401_METAG-scaffold_600.txt	Cis14	12593	18118	forward	1	MAG71
TARA_SAMEA2621401_METAG_CHGKKFEM.fna_TARA_SAMEA2621401_METAG-scaffold_600.txt	Cis15	18100	19446	forward	1	MAG71
TARA_SAMEA2621401_METAG_CHGKKFEM.fna_TARA_SAMEA2621401_METAG-scaffold_600.txt	other gene	19448	19558	reverse	0	MAG71
3300025809_34.fna_3300025809.a:Ga0209199_1000004.txt	Cis15	188	1498	reverse	0	MAG74
3300025809_34.fna_3300025809.a:Ga0209199_1000004.txt	Cis14	1513	7254	reverse	0	MAG74
3300025809_34.fna_3300025809.a:Ga0209199_1000004.txt	other gene	7205	9346	reverse	0	MAG74
3300025809_34.fna_3300025809.a:Ga0209199_1000004.txt	other gene	9351	11921	reverse	0	MAG74
3300025809_34.fna_3300025809.a:Ga0209199_1000004.txt	other gene	11978	15190	reverse	0	MAG74
3300025809_34.fna_3300025809.a:Ga0209199_1000004.txt	Cis12	15177	18527	reverse	0	MAG74
3300025809_34.fna_3300025809.a:Ga0209199_1000004.txt	Aasi_0556(Baseplate/gp48)	18621	19355	reverse	0	MAG74
3300025809_34.fna_3300025809.a:Ga0209199_1000004.txt	Unknown	19407	23219	reverse	0	MAG74
3300025809_34.fna_3300025809.a:Ga0209199_1000004.txt	Cis9	23227	23646	reverse	0	MAG74
3300025809_34.fna_3300025809.a:Ga0209199_1000004.txt	Cis10	23649	23945	reverse	0	MAG74
3300025809_34.fna_3300025809.a:Ga0209199_1000004.txt	Cis8	23960	25756	reverse	0	MAG74
3300025809_34.fna_3300025809.a:Ga0209199_1000004.txt	Cis7	25760	26443	reverse	0	MAG74
3300025809_34.fna_3300025809.a:Ga0209199_1000004.txt	other gene	26448	26642	reverse	0	MAG74
3300025809_34.fna_3300025809.a:Ga0209199_1000004.txt	Cis1	26642	27100	reverse	0	MAG74
3300025809_34.fna_3300025809.a:Ga0209199_1000004.txt	Cis1	27109	27621	reverse	0	MAG74
3300025809_34.fna_3300025809.a:Ga0209199_1000004.txt	Cis1	27715	28167	reverse	0	MAG74
3300025809_34.fna_3300025809.a:Ga0209199_1000004.txt	Cis2/3/4	28204	29676	reverse	0	MAG74
3300025809_34.fna_3300025809.a:Ga0209199_1000004.txt	other gene	29701	30720	reverse	0	MAG74
3300025809_34.fna_3300025809.a:Ga0209199_1000004.txt	Cis16	30726	31373	reverse	0	MAG74
MARD_SAMD00053328_REFG_MMP00053328.fna_MARD_MMP00053328_REFG-scaffold_7.txt	Cis11	445	3519	reverse	0	MAG76
MARD_SAMD00053328_REFG_MMP00053328.fna_MARD_MMP00053328_REFG-scaffold_7.txt	Cis9	3568	3969	reverse	0	MAG76
MARD_SAMD00053328_REFG_MMP00053328.fna_MARD_MMP00053328_REFG-scaffold_7.txt	Cis8	3986	4711	reverse	0	MAG76
MARD_SAMD00053328_REFG_MMP00053328.fna_MARD_MMP00053328_REFG-scaffold_7.txt	Cis8	4708	5823	reverse	0	MAG76
MARD_SAMD00053328_REFG_MMP00053328.fna_MARD_MMP00053328_REFG-scaffold_7.txt	Cis7	5831	6466	reverse	0	MAG76
MARD_SAMD00053328_REFG_MMP00053328.fna_MARD_MMP00053328_REFG-scaffold_7.txt	other gene	6524	10504	reverse	0	MAG76
MARD_SAMD00053328_REFG_MMP00053328.fna_MARD_MMP00053328_REFG-scaffold_7.txt	Cis1	10538	11002	reverse	0	MAG76
MARD_SAMD00053328_REFG_MMP00053328.fna_MARD_MMP00053328_REFG-scaffold_7.txt	other gene	11008	11199	reverse	0	MAG76
MARD_SAMD00053328_REFG_MMP00053328.fna_MARD_MMP00053328_REFG-scaffold_7.txt	Unknown	11196	11573	reverse	0	MAG76
MARD_SAMD00053328_REFG_MMP00053328.fna_MARD_MMP00053328_REFG-scaffold_7.txt	Cis1	11660	12091	reverse	0	MAG76
MARD_SAMD00053328_REFG_MMP00053328.fna_MARD_MMP00053328_REFG-scaffold_7.txt	Cis2/3/4	12129	14042	reverse	0	MAG76
MARD_SAMD00053328_REFG_MMP00053328.fna_MARD_MMP00053328_REFG-scaffold_7.txt	other gene	14073	14879	reverse	0	MAG76
MARD_SAMD00053328_REFG_MMP00053328.fna_MARD_MMP00053328_REFG-scaffold_7.txt	other gene	14879	15268	reverse	0	MAG76
MARD_SAMD00053328_REFG_MMP00053328.fna_MARD_MMP00053328_REFG-scaffold_7.txt	Cis15	15565	17721	reverse	0	MAG76
MARD_SAMD00053328_REFG_MMP00053328.fna_MARD_MMP00053328_REFG-scaffold_7.txt	other gene	17740	20496	reverse	0	MAG76
MARD_SAMD00053328_REFG_MMP00053328.fna_MARD_MMP00053328_REFG-scaffold_7.txt	other gene	20667	21053	forward	1	MAG76
MARD_SAMD00053328_REFG_MMP00053328.fna_MARD_MMP00053328_REFG-scaffold_7.txt	other gene	21073	22746	forward	1	MAG76
MARD_SAMD00053328_REFG_MMP00053328.fna_MARD_MMP00053328_REFG-scaffold_7.txt	DUF4157	22749	24182	forward	1	MAG76
MARD_SAMD00053328_REFG_MMP00053328.fna_MARD_MMP00053328_REFG-scaffold_7.txt	other gene	24239	24994	reverse	0	MAG76
MARD_SAMD00053328_REFG_MMP00053328.fna_MARD_MMP00053328_REFG-scaffold_7.txt	other gene	24972	26246	reverse	0	MAG76
MARD_SAMD00053328_REFG_MMP00053328.fna_MARD_MMP00053328_REFG-scaffold_7.txt	other gene	26252	27922	reverse	0	MAG76
MARD_SAMD00053328_REFG_MMP00053328.fna_MARD_MMP00053328_REFG-scaffold_7.txt	other gene	28086	29582	reverse	0	MAG76
MARD_SAMD00053328_REFG_MMP00053328.fna_MARD_MMP00053328_REFG-scaffold_7.txt	other gene	29681	30238	reverse	0	MAG76
MARD_SAMD00053328_REFG_MMP00053328.fna_MARD_MMP00053328_REFG-scaffold_7.txt	other gene	30340	32121	reverse	0	MAG76
MARD_SAMD00053328_REFG_MMP00053328.fna_MARD_MMP00053328_REFG-scaffold_7.txt	other gene	32196	32999	reverse	0	MAG76
MARD_SAMD00053328_REFG_MMP00053328.fna_MARD_MMP00053328_REFG-scaffold_7.txt	other gene	33010	33360	reverse	0	MAG76
MARD_SAMD00053328_REFG_MMP00053328.fna_MARD_MMP00053328_REFG-scaffold_7.txt	other gene	33357	34595	reverse	0	MAG76
MARD_SAMD00053328_REFG_MMP00053328.fna_MARD_MMP00053328_REFG-scaffold_7.txt	other gene	35358	36578	forward	1	MAG76
MARD_SAMD00053328_REFG_MMP00053328.fna_MARD_MMP00053328_REFG-scaffold_7.txt	other gene	36773	37621	reverse	0	MAG76
MARD_SAMD00053328_REFG_MMP00053328.fna_MARD_MMP00053328_REFG-scaffold_7.txt	other gene	37663	38076	reverse	0	MAG76
MARD_SAMD00053328_REFG_MMP00053328.fna_MARD_MMP00053328_REFG-scaffold_7.txt	other gene	38245	38655	reverse	0	MAG76
MARD_SAMD00053328_REFG_MMP00053328.fna_MARD_MMP00053328_REFG-scaffold_7.txt	other gene	38776	39432	reverse	0	MAG76
MARD_SAMD00053328_REFG_MMP00053328.fna_MARD_MMP00053328_REFG-scaffold_7.txt	other gene	39949	40908	reverse	0	MAG76
MARD_SAMD00053328_REFG_MMP00053328.fna_MARD_MMP00053328_REFG-scaffold_7.txt	other gene	40909	42180	reverse	0	MAG76
MARD_SAMD00053328_REFG_MMP00053328.fna_MARD_MMP00053328_REFG-scaffold_7.txt	other gene	42173	43345	reverse	0	MAG76
MARD_SAMD00053328_REFG_MMP00053328.fna_MARD_MMP00053328_REFG-scaffold_7.txt	other gene	43342	44373	reverse	0	MAG76
MARD_SAMD00053328_REFG_MMP00053328.fna_MARD_MMP00053328_REFG-scaffold_7.txt	other gene	44342	44989	reverse	0	MAG76
MARD_SAMD00053328_REFG_MMP00053328.fna_MARD_MMP00053328_REFG-scaffold_7.txt	other gene	44973	45983	reverse	0	MAG76
MARD_SAMD00053328_REFG_MMP00053328.fna_MARD_MMP00053328_REFG-scaffold_7.txt	other gene	45950	47194	reverse	0	MAG76
MARD_SAMD00053328_REFG_MMP00053328.fna_MARD_MMP00053328_REFG-scaffold_7.txt	other gene	47148	48347	reverse	0	MAG76
MARD_SAMD00053328_REFG_MMP00053328.fna_MARD_MMP00053328_REFG-scaffold_7.txt	other gene	48351	49067	reverse	0	MAG76
MARD_SAMD00053328_REFG_MMP00053328.fna_MARD_MMP00053328_REFG-scaffold_7.txt	other gene	49012	49815	reverse	0	MAG76
MARD_SAMD00053328_REFG_MMP00053328.fna_MARD_MMP00053328_REFG-scaffold_7.txt	other gene	49855	51252	reverse	0	MAG76
MARD_SAMD00053328_REFG_MMP00053328.fna_MARD_MMP00053328_REFG-scaffold_7.txt	other gene	51276	51971	reverse	0	MAG76
MARD_SAMD00053328_REFG_MMP00053328.fna_MARD_MMP00053328_REFG-scaffold_7.txt	other gene	51946	52698	reverse	0	MAG76
MARD_SAMD00053328_REFG_MMP00053328.fna_MARD_MMP00053328_REFG-scaffold_7.txt	other gene	52691	53779	reverse	0	MAG76
MARD_SAMD00053328_REFG_MMP00053328.fna_MARD_MMP00053328_REFG-scaffold_7.txt	other gene	53776	55671	reverse	0	MAG76
MARD_SAMD00053328_REFG_MMP00053328.fna_MARD_MMP00053328_REFG-scaffold_7.txt	other gene	55712	56992	reverse	0	MAG76
MARD_SAMD00053328_REFG_MMP00053328.fna_MARD_MMP00053328_REFG-scaffold_7.txt	other gene	56985	57968	reverse	0	MAG76
MARD_SAMD00053328_REFG_MMP00053328.fna_MARD_MMP00053328_REFG-scaffold_7.txt	other gene	58162	59700	forward	1	MAG76
MARD_SAMD00053328_REFG_MMP00053328.fna_MARD_MMP00053328_REFG-scaffold_7.txt	other gene	59757	60152	reverse	0	MAG76
MARD_SAMD00053328_REFG_MMP00053328.fna_MARD_MMP00053328_REFG-scaffold_7.txt	other gene	60264	63305	reverse	0	MAG76
MARD_SAMD00053328_REFG_MMP00053328.fna_MARD_MMP00053328_REFG-scaffold_7.txt	other gene	63477	64751	forward	1	MAG76
MARD_SAMD00053328_REFG_MMP00053328.fna_MARD_MMP00053328_REFG-scaffold_7.txt	other gene	64815	65420	reverse	0	MAG76
MARD_SAMD00053328_REFG_MMP00053328.fna_MARD_MMP00053328_REFG-scaffold_7.txt	other gene	65460	66602	reverse	0	MAG76
MARD_SAMD00053328_REFG_MMP00053328.fna_MARD_MMP00053328_REFG-scaffold_7.txt	other gene	66645	67361	reverse	0	MAG76
MARD_SAMD00053328_REFG_MMP00053328.fna_MARD_MMP00053328_REFG-scaffold_7.txt	other gene	67377	68897	reverse	0	MAG76
MARD_SAMD00053328_REFG_MMP00053328.fna_MARD_MMP00053328_REFG-scaffold_7.txt	other gene	68953	69189	reverse	0	MAG76
MARD_SAMD00053328_REFG_MMP00053328.fna_MARD_MMP00053328_REFG-scaffold_7.txt	other gene	69229	70845	reverse	0	MAG76
MARD_SAMD00053328_REFG_MMP00053328.fna_MARD_MMP00053328_REFG-scaffold_7.txt	other gene	70811	71623	reverse	0	MAG76
MARD_SAMD00053328_REFG_MMP00053328.fna_MARD_MMP00053328_REFG-scaffold_7.txt	other gene	71801	72559	reverse	0	MAG76
MARD_SAMD00053328_REFG_MMP00053328.fna_MARD_MMP00053328_REFG-scaffold_7.txt	other gene	72708	73592	forward	1	MAG76
MARD_SAMD00053328_REFG_MMP00053328.fna_MARD_MMP00053328_REFG-scaffold_7.txt	other gene	73630	74397	reverse	0	MAG76
MARD_SAMD00053328_REFG_MMP00053328.fna_MARD_MMP00053328_REFG-scaffold_7.txt	other gene	74545	74982	reverse	0	MAG76
MARD_SAMD00053328_REFG_MMP00053328.fna_MARD_MMP00053328_REFG-scaffold_7.txt	other gene	75004	76245	reverse	0	MAG76
MARD_SAMD00053328_REFG_MMP00053328.fna_MARD_MMP00053328_REFG-scaffold_7.txt	other gene	76256	76513	reverse	0	MAG76
MARD_SAMD00053328_REFG_MMP00053328.fna_MARD_MMP00053328_REFG-scaffold_7.txt	other gene	76525	76971	reverse	0	MAG76
MARD_SAMD00053328_REFG_MMP00053328.fna_MARD_MMP00053328_REFG-scaffold_7.txt	other gene	77116	77892	reverse	0	MAG76
MARD_SAMD00053328_REFG_MMP00053328.fna_MARD_MMP00053328_REFG-scaffold_7.txt	other gene	78173	78550	forward	1	MAG76
MARD_SAMD00053328_REFG_MMP00053328.fna_MARD_MMP00053328_REFG-scaffold_7.txt	other gene	78598	79086	reverse	0	MAG76
MARD_SAMD00053328_REFG_MMP00053328.fna_MARD_MMP00053328_REFG-scaffold_7.txt	other gene	79287	80984	forward	1	MAG76
MARD_SAMD00053328_REFG_MMP00053328.fna_MARD_MMP00053328_REFG-scaffold_7.txt	other gene	81121	81723	forward	1	MAG76
MARD_SAMD00053328_REFG_MMP00053328.fna_MARD_MMP00053328_REFG-scaffold_7.txt	other gene	81844	83100	forward	1	MAG76
MARD_SAMD00053328_REFG_MMP00053328.fna_MARD_MMP00053328_REFG-scaffold_7.txt	other gene	83240	83740	reverse	0	MAG76
MARD_SAMD00053328_REFG_MMP00053328.fna_MARD_MMP00053328_REFG-scaffold_7.txt	other gene	84190	84834	forward	1	MAG76
MARD_SAMD00053328_REFG_MMP00053328.fna_MARD_MMP00053328_REFG-scaffold_7.txt	other gene	85183	85881	reverse	0	MAG76
MARD_SAMD00053328_REFG_MMP00053328.fna_MARD_MMP00053328_REFG-scaffold_7.txt	other gene	85859	87490	reverse	0	MAG76
MARD_SAMD00053328_REFG_MMP00053328.fna_MARD_MMP00053328_REFG-scaffold_7.txt	other gene	87593	88903	reverse	0	MAG76
MARD_SAMD00053328_REFG_MMP00053328.fna_MARD_MMP00053328_REFG-scaffold_7.txt	other gene	89166	90416	reverse	0	MAG76
MARD_SAMD00053328_REFG_MMP00053328.fna_MARD_MMP00053328_REFG-scaffold_7.txt	other gene	90646	91482	forward	1	MAG76
MARD_SAMD00053328_REFG_MMP00053328.fna_MARD_MMP00053328_REFG-scaffold_7.txt	other gene	91479	91880	forward	1	MAG76
MARD_SAMD00053328_REFG_MMP00053328.fna_MARD_MMP00053328_REFG-scaffold_7.txt	other gene	92063	92929	reverse	0	MAG76
MARD_SAMD00053328_REFG_MMP00053328.fna_MARD_MMP00053328_REFG-scaffold_7.txt	other gene	92901	93863	reverse	0	MAG76
MARD_SAMD00053328_REFG_MMP00053328.fna_MARD_MMP00053328_REFG-scaffold_7.txt	other gene	93953	95128	reverse	0	MAG76
MARD_SAMD00053328_REFG_MMP00053328.fna_MARD_MMP00053328_REFG-scaffold_7.txt	other gene	95125	95700	reverse	0	MAG76
MARD_SAMD00053328_REFG_MMP00053328.fna_MARD_MMP00053328_REFG-scaffold_7.txt	other gene	95775	96485	reverse	0	MAG76
MARD_SAMD00053328_REFG_MMP00053328.fna_MARD_MMP00053328_REFG-scaffold_7.txt	other gene	96581	98005	forward	1	MAG76
MARD_SAMD00053328_REFG_MMP00053328.fna_MARD_MMP00053328_REFG-scaffold_7.txt	Alg19	98149	99285	reverse	0	MAG76
3300025876_28.fna_3300025876.a:Ga0209223_10000043.txt	Cis7	170	859	forward	1	MAG77
3300025876_28.fna_3300025876.a:Ga0209223_10000043.txt	Cis8	863	2665	forward	1	MAG77
3300025876_28.fna_3300025876.a:Ga0209223_10000043.txt	Cis10	2797	2970	forward	1	MAG77
3300025876_28.fna_3300025876.a:Ga0209223_10000043.txt	Cis9	2970	3389	forward	1	MAG77
3300025876_28.fna_3300025876.a:Ga0209223_10000043.txt	Unknown	3409	7197	forward	1	MAG77
3300025876_28.fna_3300025876.a:Ga0209223_10000043.txt	Aasi_0556(Baseplate/gp48)	7234	7971	forward	1	MAG77
3300025876_28.fna_3300025876.a:Ga0209223_10000043.txt	Cis12	8022	11363	forward	1	MAG77
3300025876_28.fna_3300025876.a:Ga0209223_10000043.txt	other gene	11365	14589	forward	1	MAG77
3300025876_28.fna_3300025876.a:Ga0209223_10000043.txt	other gene	14586	17141	forward	1	MAG77
3300025876_28.fna_3300025876.a:Ga0209223_10000043.txt	other gene	17152	19092	forward	1	MAG77
3300025876_28.fna_3300025876.a:Ga0209223_10000043.txt	Cis14	19102	24795	forward	1	MAG77
3300025876_28.fna_3300025876.a:Ga0209223_10000043.txt	Cis15	24786	26135	forward	1	MAG77
3300025876_28.fna_3300025876.a:Ga0209223_10000043.txt	other gene	26156	27403	forward	1	MAG77
3300025876_28.fna_3300025876.a:Ga0209223_10000043.txt	other gene	27634	28158	forward	1	MAG77
3300025876_28.fna_3300025876.a:Ga0209223_10000043.txt	other gene	28173	32183	forward	1	MAG77
3300025876_28.fna_3300025876.a:Ga0209223_10000043.txt	other gene	32338	33603	forward	1	MAG77
3300025876_28.fna_3300025876.a:Ga0209223_10000043.txt	Cis1	33691	34143	reverse	0	MAG77
3300025876_28.fna_3300025876.a:Ga0209223_10000043.txt	Cis2/3/4	34181	35653	reverse	0	MAG77
3300025876_28.fna_3300025876.a:Ga0209223_10000043.txt	other gene	36030	36131	forward	1	MAG77
3300025876_28.fna_3300025876.a:Ga0209223_10000043.txt	other gene	36541	39807	forward	1	MAG77
3300025876_28.fna_3300025876.a:Ga0209223_10000043.txt	other gene	39823	41097	forward	1	MAG77
3300025876_28.fna_3300025876.a:Ga0209223_10000043.txt	other gene	41110	42135	reverse	0	MAG77
3300025876_28.fna_3300025876.a:Ga0209223_10000043.txt	other gene	42166	42705	reverse	0	MAG77
3300025876_28.fna_3300025876.a:Ga0209223_10000043.txt	other gene	42891	44687	forward	1	MAG77
3300025876_28.fna_3300025876.a:Ga0209223_10000043.txt	other gene	44746	46980	reverse	0	MAG77
3300025876_28.fna_3300025876.a:Ga0209223_10000043.txt	other gene	47127	47399	reverse	0	MAG77
3300025876_28.fna_3300025876.a:Ga0209223_10000043.txt	other gene	47473	48270	forward	1	MAG77
3300025876_28.fna_3300025876.a:Ga0209223_10000043.txt	other gene	48280	51582	forward	1	MAG77
3300025876_28.fna_3300025876.a:Ga0209223_10000043.txt	other gene	51579	53519	forward	1	MAG77
3300025876_28.fna_3300025876.a:Ga0209223_10000043.txt	other gene	53516	55486	forward	1	MAG77
3300025876_28.fna_3300025876.a:Ga0209223_10000043.txt	other gene	56461	57231	forward	1	MAG77
3300025876_28.fna_3300025876.a:Ga0209223_10000043.txt	other gene	57228	57596	forward	1	MAG77
3300025876_28.fna_3300025876.a:Ga0209223_10000043.txt	other gene	58394	59200	reverse	0	MAG77
3300025876_28.fna_3300025876.a:Ga0209223_10000043.txt	other gene	59941	61911	reverse	0	MAG77
3300025876_28.fna_3300025876.a:Ga0209223_10000043.txt	other gene	61908	62915	reverse	0	MAG77
3300025876_28.fna_3300025876.a:Ga0209223_10000043.txt	other gene	62912	67696	reverse	0	MAG77
3300025876_28.fna_3300025876.a:Ga0209223_10000043.txt	other gene	67810	69093	forward	1	MAG77
3300025876_28.fna_3300025876.a:Ga0209223_10000043.txt	other gene	69189	69755	forward	1	MAG77
3300025876_28.fna_3300025876.a:Ga0209223_10000043.txt	other gene	70067	70906	reverse	0	MAG77
3300025876_28.fna_3300025876.a:Ga0209223_10000043.txt	other gene	71186	71764	reverse	0	MAG77
3300025876_28.fna_3300025876.a:Ga0209223_10000043.txt	other gene	71934	72689	reverse	0	MAG77
3300025876_28.fna_3300025876.a:Ga0209223_10000043.txt	other gene	72707	75232	reverse	0	MAG77
3300025876_28.fna_3300025876.a:Ga0209223_10000043.txt	other gene	75440	76417	forward	1	MAG77
3300025876_28.fna_3300025876.a:Ga0209223_10000043.txt	other gene	76528	77076	forward	1	MAG77
3300025876_28.fna_3300025876.a:Ga0209223_10000043.txt	other gene	77087	79276	forward	1	MAG77
3300025876_28.fna_3300025876.a:Ga0209223_10000043.txt	other gene	79408	80214	reverse	0	MAG77
3300025876_28.fna_3300025876.a:Ga0209223_10000043.txt	other gene	80214	80975	reverse	0	MAG77
3300025876_28.fna_3300025876.a:Ga0209223_10000043.txt	other gene	80994	83402	reverse	0	MAG77
3300025876_28.fna_3300025876.a:Ga0209223_10000043.txt	other gene	83510	85117	reverse	0	MAG77
3300025876_28.fna_3300025876.a:Ga0209223_10000043.txt	other gene	85119	85454	reverse	0	MAG77
3300025876_28.fna_3300025876.a:Ga0209223_10000043.txt	Aasi_1069(Dehydrogenase)	86068	87294	reverse	0	MAG77
3300025728_11.fna_3300025728.a:Ga0207655_1000008.txt	other gene	1328	2509	forward	1	MAG79
3300025728_11.fna_3300025728.a:Ga0207655_1000008.txt	other gene	2522	3448	reverse	0	MAG79
3300025728_11.fna_3300025728.a:Ga0207655_1000008.txt	other gene	3801	4925	forward	1	MAG79
3300025728_11.fna_3300025728.a:Ga0207655_1000008.txt	other gene	4929	6197	forward	1	MAG79
3300025728_11.fna_3300025728.a:Ga0207655_1000008.txt	other gene	6294	9221	reverse	0	MAG79
3300025728_11.fna_3300025728.a:Ga0207655_1000008.txt	other gene	9828	10190	forward	1	MAG79
3300025728_11.fna_3300025728.a:Ga0207655_1000008.txt	other gene	10187	12283	forward	1	MAG79
3300025728_11.fna_3300025728.a:Ga0207655_1000008.txt	other gene	12377	12745	reverse	0	MAG79
3300025728_11.fna_3300025728.a:Ga0207655_1000008.txt	other gene	12738	13229	reverse	0	MAG79
3300025728_11.fna_3300025728.a:Ga0207655_1000008.txt	other gene	13285	13866	reverse	0	MAG79
3300025728_11.fna_3300025728.a:Ga0207655_1000008.txt	other gene	14155	14802	forward	1	MAG79
3300025728_11.fna_3300025728.a:Ga0207655_1000008.txt	other gene	15116	15658	reverse	0	MAG79
3300025728_11.fna_3300025728.a:Ga0207655_1000008.txt	other gene	16184	16954	forward	1	MAG79
3300025728_11.fna_3300025728.a:Ga0207655_1000008.txt	other gene	17044	17865	forward	1	MAG79
3300025728_11.fna_3300025728.a:Ga0207655_1000008.txt	other gene	18354	18875	forward	1	MAG79
3300025728_11.fna_3300025728.a:Ga0207655_1000008.txt	other gene	18917	19132	forward	1	MAG79
3300025728_11.fna_3300025728.a:Ga0207655_1000008.txt	other gene	19145	19987	forward	1	MAG79
3300025728_11.fna_3300025728.a:Ga0207655_1000008.txt	other gene	20121	22733	forward	1	MAG79
3300025728_11.fna_3300025728.a:Ga0207655_1000008.txt	other gene	22739	23584	forward	1	MAG79
3300025728_11.fna_3300025728.a:Ga0207655_1000008.txt	other gene	23821	24519	reverse	0	MAG79
3300025728_11.fna_3300025728.a:Ga0207655_1000008.txt	other gene	24641	25162	reverse	0	MAG79
3300025728_11.fna_3300025728.a:Ga0207655_1000008.txt	other gene	25323	26306	reverse	0	MAG79
3300025728_11.fna_3300025728.a:Ga0207655_1000008.txt	other gene	27006	27602	forward	1	MAG79
3300025728_11.fna_3300025728.a:Ga0207655_1000008.txt	other gene	27774	28922	forward	1	MAG79
3300025728_11.fna_3300025728.a:Ga0207655_1000008.txt	other gene	29035	32415	forward	1	MAG79
3300025728_11.fna_3300025728.a:Ga0207655_1000008.txt	other gene	32421	33866	forward	1	MAG79
3300025728_11.fna_3300025728.a:Ga0207655_1000008.txt	other gene	33882	34655	forward	1	MAG79
3300025728_11.fna_3300025728.a:Ga0207655_1000008.txt	other gene	34690	36186	forward	1	MAG79
3300025728_11.fna_3300025728.a:Ga0207655_1000008.txt	other gene	36261	37133	forward	1	MAG79
3300025728_11.fna_3300025728.a:Ga0207655_1000008.txt	other gene	37155	38615	forward	1	MAG79
3300025728_11.fna_3300025728.a:Ga0207655_1000008.txt	other gene	38642	40027	forward	1	MAG79
3300025728_11.fna_3300025728.a:Ga0207655_1000008.txt	other gene	40284	43100	forward	1	MAG79
3300025728_11.fna_3300025728.a:Ga0207655_1000008.txt	other gene	43246	45288	forward	1	MAG79
3300025728_11.fna_3300025728.a:Ga0207655_1000008.txt	other gene	45370	45615	reverse	0	MAG79
3300025728_11.fna_3300025728.a:Ga0207655_1000008.txt	other gene	45810	46745	forward	1	MAG79
3300025728_11.fna_3300025728.a:Ga0207655_1000008.txt	other gene	46954	49317	reverse	0	MAG79
3300025728_11.fna_3300025728.a:Ga0207655_1000008.txt	other gene	49403	50278	reverse	0	MAG79
3300025728_11.fna_3300025728.a:Ga0207655_1000008.txt	other gene	50380	51834	reverse	0	MAG79
3300025728_11.fna_3300025728.a:Ga0207655_1000008.txt	other gene	52712	55660	forward	1	MAG79
3300025728_11.fna_3300025728.a:Ga0207655_1000008.txt	other gene	55951	56712	reverse	0	MAG79
3300025728_11.fna_3300025728.a:Ga0207655_1000008.txt	other gene	56716	57579	reverse	0	MAG79
3300025728_11.fna_3300025728.a:Ga0207655_1000008.txt	other gene	57582	58526	reverse	0	MAG79
3300025728_11.fna_3300025728.a:Ga0207655_1000008.txt	other gene	58599	58778	reverse	0	MAG79
3300025728_11.fna_3300025728.a:Ga0207655_1000008.txt	other gene	59124	59309	forward	1	MAG79
3300025728_11.fna_3300025728.a:Ga0207655_1000008.txt	other gene	59359	61032	reverse	0	MAG79
3300025728_11.fna_3300025728.a:Ga0207655_1000008.txt	other gene	61887	65069	forward	1	MAG79
3300025728_11.fna_3300025728.a:Ga0207655_1000008.txt	other gene	65082	66506	forward	1	MAG79
3300025728_11.fna_3300025728.a:Ga0207655_1000008.txt	other gene	66793	67242	reverse	0	MAG79
3300025728_11.fna_3300025728.a:Ga0207655_1000008.txt	other gene	67358	69979	reverse	0	MAG79
3300025728_11.fna_3300025728.a:Ga0207655_1000008.txt	other gene	70060	72066	reverse	0	MAG79
3300025728_11.fna_3300025728.a:Ga0207655_1000008.txt	other gene	72400	73911	forward	1	MAG79
3300025728_11.fna_3300025728.a:Ga0207655_1000008.txt	other gene	73992	75164	forward	1	MAG79
3300025728_11.fna_3300025728.a:Ga0207655_1000008.txt	other gene	75252	75968	reverse	0	MAG79
3300025728_11.fna_3300025728.a:Ga0207655_1000008.txt	other gene	75949	77481	reverse	0	MAG79
3300025728_11.fna_3300025728.a:Ga0207655_1000008.txt	other gene	77510	78919	reverse	0	MAG79
3300025728_11.fna_3300025728.a:Ga0207655_1000008.txt	other gene	79218	81227	reverse	0	MAG79
3300025728_11.fna_3300025728.a:Ga0207655_1000008.txt	other gene	81315	81515	reverse	0	MAG79
3300025728_11.fna_3300025728.a:Ga0207655_1000008.txt	other gene	81540	81671	forward	1	MAG79
3300025728_11.fna_3300025728.a:Ga0207655_1000008.txt	other gene	81811	82524	reverse	0	MAG79
3300025728_11.fna_3300025728.a:Ga0207655_1000008.txt	other gene	82624	83280	forward	1	MAG79
3300025728_11.fna_3300025728.a:Ga0207655_1000008.txt	other gene	83548	83712	forward	1	MAG79
3300025728_11.fna_3300025728.a:Ga0207655_1000008.txt	other gene	83923	85128	forward	1	MAG79
3300025728_11.fna_3300025728.a:Ga0207655_1000008.txt	other gene	85076	88267	forward	1	MAG79
3300025728_11.fna_3300025728.a:Ga0207655_1000008.txt	other gene	88719	88865	forward	1	MAG79
3300025728_11.fna_3300025728.a:Ga0207655_1000008.txt	other gene	88916	89530	reverse	0	MAG79
3300025728_11.fna_3300025728.a:Ga0207655_1000008.txt	other gene	89805	89996	forward	1	MAG79
3300025728_11.fna_3300025728.a:Ga0207655_1000008.txt	other gene	90077	91108	reverse	0	MAG79
3300025728_11.fna_3300025728.a:Ga0207655_1000008.txt	other gene	91259	91891	forward	1	MAG79
3300025728_11.fna_3300025728.a:Ga0207655_1000008.txt	other gene	91910	92740	forward	1	MAG79
3300025728_11.fna_3300025728.a:Ga0207655_1000008.txt	other gene	92763	93206	forward	1	MAG79
3300025728_11.fna_3300025728.a:Ga0207655_1000008.txt	other gene	93299	94093	reverse	0	MAG79
3300025728_11.fna_3300025728.a:Ga0207655_1000008.txt	other gene	94290	95591	reverse	0	MAG79
3300025728_11.fna_3300025728.a:Ga0207655_1000008.txt	other gene	96017	98035	forward	1	MAG79
3300025728_11.fna_3300025728.a:Ga0207655_1000008.txt	other gene	98693	99490	reverse	0	MAG79
3300025728_11.fna_3300025728.a:Ga0207655_1000008.txt	other gene	99536	102439	reverse	0	MAG79
3300025728_11.fna_3300025728.a:Ga0207655_1000008.txt	other gene	102659	103873	forward	1	MAG79
3300025728_11.fna_3300025728.a:Ga0207655_1000008.txt	other gene	103868	104452	reverse	0	MAG79
3300025728_11.fna_3300025728.a:Ga0207655_1000008.txt	other gene	104749	105618	reverse	0	MAG79
3300025728_11.fna_3300025728.a:Ga0207655_1000008.txt	other gene	105905	106936	forward	1	MAG79
3300025728_11.fna_3300025728.a:Ga0207655_1000008.txt	other gene	107019	107762	reverse	0	MAG79
3300025728_11.fna_3300025728.a:Ga0207655_1000008.txt	other gene	107869	108222	forward	1	MAG79
3300025728_11.fna_3300025728.a:Ga0207655_1000008.txt	other gene	108268	109224	reverse	0	MAG79
3300025728_11.fna_3300025728.a:Ga0207655_1000008.txt	other gene	109321	110508	forward	1	MAG79
3300025728_11.fna_3300025728.a:Ga0207655_1000008.txt	other gene	110652	111446	reverse	0	MAG79
3300025728_11.fna_3300025728.a:Ga0207655_1000008.txt	other gene	111876	114050	reverse	0	MAG79
3300025728_11.fna_3300025728.a:Ga0207655_1000008.txt	other gene	114290	114706	reverse	0	MAG79
3300025728_11.fna_3300025728.a:Ga0207655_1000008.txt	other gene	115043	116050	forward	1	MAG79
3300025728_11.fna_3300025728.a:Ga0207655_1000008.txt	other gene	116078	117313	forward	1	MAG79
3300025728_11.fna_3300025728.a:Ga0207655_1000008.txt	other gene	117282	118232	forward	1	MAG79
3300025728_11.fna_3300025728.a:Ga0207655_1000008.txt	other gene	118237	121284	forward	1	MAG79
3300025728_11.fna_3300025728.a:Ga0207655_1000008.txt	other gene	121342	122097	forward	1	MAG79
3300025728_11.fna_3300025728.a:Ga0207655_1000008.txt	other gene	122377	123441	forward	1	MAG79
3300025728_11.fna_3300025728.a:Ga0207655_1000008.txt	other gene	123578	125989	reverse	0	MAG79
3300025728_11.fna_3300025728.a:Ga0207655_1000008.txt	other gene	126000	126428	reverse	0	MAG79
3300025728_11.fna_3300025728.a:Ga0207655_1000008.txt	other gene	126505	127770	reverse	0	MAG79
3300025728_11.fna_3300025728.a:Ga0207655_1000008.txt	other gene	127763	128440	reverse	0	MAG79
3300025728_11.fna_3300025728.a:Ga0207655_1000008.txt	other gene	128923	129012	forward	1	MAG79
3300025728_11.fna_3300025728.a:Ga0207655_1000008.txt	other gene	129141	129992	forward	1	MAG79
3300025728_11.fna_3300025728.a:Ga0207655_1000008.txt	other gene	129979	131499	forward	1	MAG79
3300025728_11.fna_3300025728.a:Ga0207655_1000008.txt	other gene	131758	132219	forward	1	MAG79
3300025728_11.fna_3300025728.a:Ga0207655_1000008.txt	other gene	132285	132983	forward	1	MAG79
3300025728_11.fna_3300025728.a:Ga0207655_1000008.txt	other gene	133203	134099	reverse	0	MAG79
3300025728_11.fna_3300025728.a:Ga0207655_1000008.txt	other gene	134262	135113	forward	1	MAG79
3300025728_11.fna_3300025728.a:Ga0207655_1000008.txt	other gene	135175	136284	forward	1	MAG79
3300025728_11.fna_3300025728.a:Ga0207655_1000008.txt	other gene	136357	137196	forward	1	MAG79
3300025728_11.fna_3300025728.a:Ga0207655_1000008.txt	other gene	137233	137868	forward	1	MAG79
3300025728_11.fna_3300025728.a:Ga0207655_1000008.txt	other gene	138010	139434	forward	1	MAG79
3300025728_11.fna_3300025728.a:Ga0207655_1000008.txt	other gene	139672	141579	forward	1	MAG79
3300025728_11.fna_3300025728.a:Ga0207655_1000008.txt	other gene	142047	143402	forward	1	MAG79
3300025728_11.fna_3300025728.a:Ga0207655_1000008.txt	other gene	144093	145157	forward	1	MAG79
3300025728_11.fna_3300025728.a:Ga0207655_1000008.txt	other gene	145436	147478	forward	1	MAG79
3300025728_11.fna_3300025728.a:Ga0207655_1000008.txt	Cis15	147881	149185	reverse	0	MAG79
3300025728_11.fna_3300025728.a:Ga0207655_1000008.txt	other gene	149281	149907	reverse	0	MAG79
3300025728_11.fna_3300025728.a:Ga0207655_1000008.txt	DUF4157	149919	154223	reverse	0	MAG79
3300025728_11.fna_3300025728.a:Ga0207655_1000008.txt	DUF4157	154227	155594	reverse	0	MAG79
3300025728_11.fna_3300025728.a:Ga0207655_1000008.txt	other gene	155635	156477	reverse	0	MAG79
3300025728_11.fna_3300025728.a:Ga0207655_1000008.txt	other gene	156515	157342	reverse	0	MAG79
3300025728_11.fna_3300025728.a:Ga0207655_1000008.txt	other gene	157339	157917	reverse	0	MAG79
3300025728_11.fna_3300025728.a:Ga0207655_1000008.txt	Cis14	157929	159710	reverse	0	MAG79
3300025728_11.fna_3300025728.a:Ga0207655_1000008.txt	Alg19	159694	163149	reverse	0	MAG79
3300025728_11.fna_3300025728.a:Ga0207655_1000008.txt	Cis12	163161	165869	reverse	0	MAG79
3300025728_11.fna_3300025728.a:Ga0207655_1000008.txt	Unknown	165857	169246	reverse	0	MAG79
3300025728_11.fna_3300025728.a:Ga0207655_1000008.txt	Cis9	169260	169670	reverse	0	MAG79
3300025728_11.fna_3300025728.a:Ga0207655_1000008.txt	Cis10	169673	169963	reverse	0	MAG79
3300025728_11.fna_3300025728.a:Ga0207655_1000008.txt	Cis8	170043	171788	reverse	0	MAG79
3300025728_11.fna_3300025728.a:Ga0207655_1000008.txt	Cis7	171789	172484	reverse	0	MAG79
3300025728_11.fna_3300025728.a:Ga0207655_1000008.txt	Cis6	172486	172647	reverse	0	MAG79
3300025728_11.fna_3300025728.a:Ga0207655_1000008.txt	Cis5	172655	173101	reverse	0	MAG79
3300025728_11.fna_3300025728.a:Ga0207655_1000008.txt	Cis1	173104	173532	reverse	0	MAG79
3300025728_11.fna_3300025728.a:Ga0207655_1000008.txt	Cis2/3/4	173564	175738	reverse	0	MAG79
3300025728_11.fna_3300025728.a:Ga0207655_1000008.txt	Cis16	175760	176602	reverse	0	MAG79
3300025728_11.fna_3300025728.a:Ga0207655_1000008.txt	Cis16	176599	177201	reverse	0	MAG79
3300026969_1.fna_3300026969.a:Ga0207830_100008.txt	other gene	37	264	forward	1	MAG80
3300026969_1.fna_3300026969.a:Ga0207830_100008.txt	Cis15	188	1501	reverse	0	MAG80
3300026969_1.fna_3300026969.a:Ga0207830_100008.txt	other gene	1522	3522	reverse	0	MAG80
3300026969_1.fna_3300026969.a:Ga0207830_100008.txt	Cis14	3527	5038	reverse	0	MAG80
3300026969_1.fna_3300026969.a:Ga0207830_100008.txt	Alg19	5041	9306	reverse	0	MAG80
3300026969_1.fna_3300026969.a:Ga0207830_100008.txt	Cis12	9318	12077	reverse	0	MAG80
3300026969_1.fna_3300026969.a:Ga0207830_100008.txt	Unknown	12065	15349	reverse	0	MAG80
3300026969_1.fna_3300026969.a:Ga0207830_100008.txt	Cis9	15361	15771	reverse	0	MAG80
3300026969_1.fna_3300026969.a:Ga0207830_100008.txt	Cis10	15773	16066	reverse	0	MAG80
3300026969_1.fna_3300026969.a:Ga0207830_100008.txt	Cis8	16068	17813	reverse	0	MAG80
3300026969_1.fna_3300026969.a:Ga0207830_100008.txt	Cis7	17816	18535	reverse	0	MAG80
3300026969_1.fna_3300026969.a:Ga0207830_100008.txt	Cis6	18537	18698	reverse	0	MAG80
3300026969_1.fna_3300026969.a:Ga0207830_100008.txt	Cis5	18704	19144	reverse	0	MAG80
3300026969_1.fna_3300026969.a:Ga0207830_100008.txt	Cis1	19141	19587	reverse	0	MAG80
3300026969_1.fna_3300026969.a:Ga0207830_100008.txt	Cis2/3/4	19615	21702	reverse	0	MAG80
3300026969_1.fna_3300026969.a:Ga0207830_100008.txt	Cis16	21723	22598	reverse	0	MAG80
3300026969_1.fna_3300026969.a:Ga0207830_100008.txt	Cis16	22598	23191	reverse	0	MAG80
3300027640_17.fna_3300027640.a:Ga0209347_1000113.txt	Cis16	77	640	forward	1	MAG82
3300027640_17.fna_3300027640.a:Ga0209347_1000113.txt	Unknown	644	1693	forward	1	MAG82
3300027640_17.fna_3300027640.a:Ga0209347_1000113.txt	Cis2/3/4	1715	3124	forward	1	MAG82
3300027640_17.fna_3300027640.a:Ga0209347_1000113.txt	Cis1	3165	3596	forward	1	MAG82
3300027640_17.fna_3300027640.a:Ga0209347_1000113.txt	Cis5	3609	4055	forward	1	MAG82
3300027640_17.fna_3300027640.a:Ga0209347_1000113.txt	Cis6	4061	4225	forward	1	MAG82
3300027640_17.fna_3300027640.a:Ga0209347_1000113.txt	Cis7	4227	4964	forward	1	MAG82
3300027640_17.fna_3300027640.a:Ga0209347_1000113.txt	Cis8	4961	6715	forward	1	MAG82
3300027640_17.fna_3300027640.a:Ga0209347_1000113.txt	Cis10	6727	7017	forward	1	MAG82
3300027640_17.fna_3300027640.a:Ga0209347_1000113.txt	Cis9	7072	7497	forward	1	MAG82
3300027640_17.fna_3300027640.a:Ga0209347_1000113.txt	Unknown	7494	10559	forward	1	MAG82
3300027640_17.fna_3300027640.a:Ga0209347_1000113.txt	Cis12	10564	13194	forward	1	MAG82
3300027640_17.fna_3300027640.a:Ga0209347_1000113.txt	Alg19	13230	15938	forward	1	MAG82
3300027640_17.fna_3300027640.a:Ga0209347_1000113.txt	Cis14	15961	17445	forward	1	MAG82
3300027640_17.fna_3300027640.a:Ga0209347_1000113.txt	Cis15	17439	18791	forward	1	MAG82
TARA_SAMEA4397295_METAG_OEPICMJA.fna_TARA_SAMEA4397295_METAG-scaffold_1272.txt	Cis2/3/4	2	766	forward	1	MAG85
TARA_SAMEA4397295_METAG_OEPICMJA.fna_TARA_SAMEA4397295_METAG-scaffold_1272.txt	Cis1	815	1276	forward	1	MAG85
TARA_SAMEA4397295_METAG_OEPICMJA.fna_TARA_SAMEA4397295_METAG-scaffold_1272.txt	Cis5	1280	1744	forward	1	MAG85
TARA_SAMEA4397295_METAG_OEPICMJA.fna_TARA_SAMEA4397295_METAG-scaffold_1272.txt	other gene	1758	1916	forward	1	MAG85
TARA_SAMEA4397295_METAG_OEPICMJA.fna_TARA_SAMEA4397295_METAG-scaffold_1272.txt	Cis7	1920	2591	forward	1	MAG85
TARA_SAMEA4397295_METAG_OEPICMJA.fna_TARA_SAMEA4397295_METAG-scaffold_1272.txt	Cis8	2596	4341	forward	1	MAG85
TARA_SAMEA4397295_METAG_OEPICMJA.fna_TARA_SAMEA4397295_METAG-scaffold_1272.txt	Cis9	4344	4817	forward	1	MAG85
TARA_SAMEA4397295_METAG_OEPICMJA.fna_TARA_SAMEA4397295_METAG-scaffold_1272.txt	Unknown	4814	8494	forward	1	MAG85
TARA_SAMEA4397295_METAG_OEPICMJA.fna_TARA_SAMEA4397295_METAG-scaffold_1272.txt	Aasi_0556(Baseplate/gp48)	8503	9273	forward	1	MAG85
TARA_SAMEA4397295_METAG_OEPICMJA.fna_TARA_SAMEA4397295_METAG-scaffold_1272.txt	Cis12	9278	12196	forward	1	MAG85
TARA_SAMEA4397295_METAG_OEPICMJA.fna_TARA_SAMEA4397295_METAG-scaffold_1272.txt	Cis14	12193	15984	forward	1	MAG85
TARA_SAMEA4397295_METAG_OEPICMJA.fna_TARA_SAMEA4397295_METAG-scaffold_1272.txt	Cis15	15975	17315	forward	1	MAG85
TARA_SAMEA4397295_METAG_OEPICMJA.fna_TARA_SAMEA4397295_METAG-scaffold_1272.txt	DUF4157	17405	18637	forward	1	MAG85
TARA_SAMEA4397295_METAG_OEPICMJA.fna_TARA_SAMEA4397295_METAG-scaffold_1272.txt	other gene	18682	19074	forward	1	MAG85
TARA_SAMEA4397295_METAG_OEPICMJA.fna_TARA_SAMEA4397295_METAG-scaffold_1272.txt	other gene	19078	19338	forward	1	MAG85
TARA_SAMEA4397295_METAG_OEPICMJA.fna_TARA_SAMEA4397295_METAG-scaffold_1272.txt	Unknown	19429	20712	reverse	0	MAG85
3300024042_4.fna_3300024042.a:Ga0222428_100027.txt	Cis16	200	769	forward	1	MAG87
3300024042_4.fna_3300024042.a:Ga0222428_100027.txt	Cis16	766	1596	forward	1	MAG87
3300024042_4.fna_3300024042.a:Ga0222428_100027.txt	Cis2/3/4	1620	3272	forward	1	MAG87
3300024042_4.fna_3300024042.a:Ga0222428_100027.txt	Cis1	3316	3771	forward	1	MAG87
3300024042_4.fna_3300024042.a:Ga0222428_100027.txt	Cis5	3786	4235	forward	1	MAG87
3300024042_4.fna_3300024042.a:Ga0222428_100027.txt	other gene	4239	4400	forward	1	MAG87
3300024042_4.fna_3300024042.a:Ga0222428_100027.txt	Cis7	4400	5074	forward	1	MAG87
3300024042_4.fna_3300024042.a:Ga0222428_100027.txt	Cis8	5064	6866	forward	1	MAG87
3300024042_4.fna_3300024042.a:Ga0222428_100027.txt	Cis10	6875	7177	forward	1	MAG87
3300024042_4.fna_3300024042.a:Ga0222428_100027.txt	Cis9	7180	7587	forward	1	MAG87
3300024042_4.fna_3300024042.a:Ga0222428_100027.txt	Unknown	7598	11386	forward	1	MAG87
3300024042_4.fna_3300024042.a:Ga0222428_100027.txt	Aasi_0556(Baseplate/gp48)	11390	12187	forward	1	MAG87
3300024042_4.fna_3300024042.a:Ga0222428_100027.txt	Cis12	12180	15005	forward	1	MAG87
3300024042_4.fna_3300024042.a:Ga0222428_100027.txt	Cis14	14995	18942	forward	1	MAG87
3300024042_4.fna_3300024042.a:Ga0222428_100027.txt	Cis15	18930	20285	forward	1	MAG87
MARD_SAMN04489723_REFG_MMP04489723.fna_MARD_MMP04489723_REFG-scaffold_32.txt	Cis15	107	973	forward	1	MAG89
MARD_SAMN04489723_REFG_MMP04489723.fna_MARD_MMP04489723_REFG-scaffold_32.txt	other gene	968	1336	reverse	0	MAG89
MARD_SAMN04489723_REFG_MMP04489723.fna_MARD_MMP04489723_REFG-scaffold_32.txt	Cis16	1454	2071	forward	1	MAG89
MARD_SAMN04489723_REFG_MMP04489723.fna_MARD_MMP04489723_REFG-scaffold_32.txt	other gene	2081	3064	forward	1	MAG89
MARD_SAMN04489723_REFG_MMP04489723.fna_MARD_MMP04489723_REFG-scaffold_32.txt	Cis2/3/4	3094	4680	forward	1	MAG89
MARD_SAMN04489723_REFG_MMP04489723.fna_MARD_MMP04489723_REFG-scaffold_32.txt	Cis1	4718	5173	forward	1	MAG89
MARD_SAMN04489723_REFG_MMP04489723.fna_MARD_MMP04489723_REFG-scaffold_32.txt	Cis5	5179	5634	forward	1	MAG89
MARD_SAMN04489723_REFG_MMP04489723.fna_MARD_MMP04489723_REFG-scaffold_32.txt	other gene	5638	5820	forward	1	MAG89
MARD_SAMN04489723_REFG_MMP04489723.fna_MARD_MMP04489723_REFG-scaffold_32.txt	Cis7	5822	6484	forward	1	MAG89
MARD_SAMN04489723_REFG_MMP04489723.fna_MARD_MMP04489723_REFG-scaffold_32.txt	Cis8	6488	8284	forward	1	MAG89
MARD_SAMN04489723_REFG_MMP04489723.fna_MARD_MMP04489723_REFG-scaffold_32.txt	Cis10	8292	8591	forward	1	MAG89
MARD_SAMN04489723_REFG_MMP04489723.fna_MARD_MMP04489723_REFG-scaffold_32.txt	Cis9	8597	9010	forward	1	MAG89
MARD_SAMN04489723_REFG_MMP04489723.fna_MARD_MMP04489723_REFG-scaffold_32.txt	Unknown	9022	12609	forward	1	MAG89
MARD_SAMN04489723_REFG_MMP04489723.fna_MARD_MMP04489723_REFG-scaffold_32.txt	Aasi_0556(Baseplate/gp48)	12630	13385	forward	1	MAG89
MARD_SAMN04489723_REFG_MMP04489723.fna_MARD_MMP04489723_REFG-scaffold_32.txt	Cis12	13386	16247	forward	1	MAG89
MARD_SAMN04489723_REFG_MMP04489723.fna_MARD_MMP04489723_REFG-scaffold_32.txt	Cis14	16244	20515	forward	1	MAG89
MARD_SAMN05421636_REFG_MMP05421636.fna_MARD_MMP05421636_REFG-scaffold_17.txt	Cis16	185	730	forward	1	MAG93
MARD_SAMN05421636_REFG_MMP05421636.fna_MARD_MMP05421636_REFG-scaffold_17.txt	other gene	732	1571	forward	1	MAG93
MARD_SAMN05421636_REFG_MMP05421636.fna_MARD_MMP05421636_REFG-scaffold_17.txt	Cis2/3/4	1614	3074	forward	1	MAG93
MARD_SAMN05421636_REFG_MMP05421636.fna_MARD_MMP05421636_REFG-scaffold_17.txt	Cis1	3115	3543	forward	1	MAG93
MARD_SAMN05421636_REFG_MMP05421636.fna_MARD_MMP05421636_REFG-scaffold_17.txt	Cis5	3575	4009	forward	1	MAG93
MARD_SAMN05421636_REFG_MMP05421636.fna_MARD_MMP05421636_REFG-scaffold_17.txt	Cis6	4011	4190	forward	1	MAG93
MARD_SAMN05421636_REFG_MMP05421636.fna_MARD_MMP05421636_REFG-scaffold_17.txt	Cis7	4191	4874	forward	1	MAG93
MARD_SAMN05421636_REFG_MMP05421636.fna_MARD_MMP05421636_REFG-scaffold_17.txt	Cis8	4879	6597	forward	1	MAG93
MARD_SAMN05421636_REFG_MMP05421636.fna_MARD_MMP05421636_REFG-scaffold_17.txt	Cis10	6666	6956	forward	1	MAG93
MARD_SAMN05421636_REFG_MMP05421636.fna_MARD_MMP05421636_REFG-scaffold_17.txt	Cis9	6970	7401	forward	1	MAG93
MARD_SAMN05421636_REFG_MMP05421636.fna_MARD_MMP05421636_REFG-scaffold_17.txt	Unknown	7411	11187	forward	1	MAG93
MARD_SAMN05421636_REFG_MMP05421636.fna_MARD_MMP05421636_REFG-scaffold_17.txt	Cis12	11196	14900	forward	1	MAG93
MARD_SAMN05421636_REFG_MMP05421636.fna_MARD_MMP05421636_REFG-scaffold_17.txt	Alg19	14911	18924	forward	1	MAG93
MARD_SAMN05421636_REFG_MMP05421636.fna_MARD_MMP05421636_REFG-scaffold_17.txt	Cis14	18924	20198	forward	1	MAG93
MARD_SAMN05421636_REFG_MMP05421636.fna_MARD_MMP05421636_REFG-scaffold_17.txt	DUF4157	20138	24697	forward	1	MAG93
MARD_SAMN05421636_REFG_MMP05421636.fna_MARD_MMP05421636_REFG-scaffold_17.txt	other gene	24703	25320	forward	1	MAG93
MARD_SAMN05421636_REFG_MMP05421636.fna_MARD_MMP05421636_REFG-scaffold_17.txt	Cis15	25317	26672	forward	1	MAG93
3300020144_11.fna_3300020144.a:Ga0206106_100116.txt	Cis15	194	1513	reverse	0	MAG94
3300020144_11.fna_3300020144.a:Ga0206106_100116.txt	other gene	1659	2321	reverse	0	MAG94
3300020144_11.fna_3300020144.a:Ga0206106_100116.txt	other gene	2324	3100	reverse	0	MAG94
3300020144_11.fna_3300020144.a:Ga0206106_100116.txt	other gene	3084	3737	reverse	0	MAG94
3300020144_11.fna_3300020144.a:Ga0206106_100116.txt	other gene	3734	4060	reverse	0	MAG94
3300020144_11.fna_3300020144.a:Ga0206106_100116.txt	other gene	4074	4367	forward	1	MAG94
3300020144_11.fna_3300020144.a:Ga0206106_100116.txt	other gene	4306	7557	forward	1	MAG94
3300020144_11.fna_3300020144.a:Ga0206106_100116.txt	other gene	7610	8674	forward	1	MAG94
3300020144_11.fna_3300020144.a:Ga0206106_100116.txt	other gene	9228	9470	reverse	0	MAG94
3300020144_11.fna_3300020144.a:Ga0206106_100116.txt	other gene	9752	10096	reverse	0	MAG94
3300020144_11.fna_3300020144.a:Ga0206106_100116.txt	other gene	10101	10445	reverse	0	MAG94
3300020144_11.fna_3300020144.a:Ga0206106_100116.txt	other gene	10674	10901	reverse	0	MAG94
3300020144_11.fna_3300020144.a:Ga0206106_100116.txt	other gene	10905	11435	reverse	0	MAG94
3300020144_11.fna_3300020144.a:Ga0206106_100116.txt	other gene	11996	12361	reverse	0	MAG94
3300020144_11.fna_3300020144.a:Ga0206106_100116.txt	DUF4157	12369	15404	reverse	0	MAG94
3300020144_11.fna_3300020144.a:Ga0206106_100116.txt	other gene	15418	16419	reverse	0	MAG94
3300020144_11.fna_3300020144.a:Ga0206106_100116.txt	other gene	16444	18033	reverse	0	MAG94
3300020144_11.fna_3300020144.a:Ga0206106_100116.txt	other gene	18036	19100	reverse	0	MAG94
3300020144_11.fna_3300020144.a:Ga0206106_100116.txt	other gene	19119	20213	reverse	0	MAG94
3300020144_11.fna_3300020144.a:Ga0206106_100116.txt	Alg19	20238	22799	reverse	0	MAG94
3300020144_11.fna_3300020144.a:Ga0206106_100116.txt	Cis12	22815	25541	reverse	0	MAG94
3300020144_11.fna_3300020144.a:Ga0206106_100116.txt	Unknown	25535	28813	reverse	0	MAG94
3300020144_11.fna_3300020144.a:Ga0206106_100116.txt	Cis9	28833	29243	reverse	0	MAG94
3300020144_11.fna_3300020144.a:Ga0206106_100116.txt	Cis10	29248	29538	reverse	0	MAG94
3300020144_11.fna_3300020144.a:Ga0206106_100116.txt	Cis8	29541	31286	reverse	0	MAG94
3300020144_11.fna_3300020144.a:Ga0206106_100116.txt	Cis7	31287	31985	reverse	0	MAG94
3300020144_11.fna_3300020144.a:Ga0206106_100116.txt	Cis6	31995	32150	reverse	0	MAG94
3300020144_11.fna_3300020144.a:Ga0206106_100116.txt	Cis5	32134	32598	reverse	0	MAG94
3300020144_11.fna_3300020144.a:Ga0206106_100116.txt	Cis1	32611	33045	reverse	0	MAG94
3300020144_11.fna_3300020144.a:Ga0206106_100116.txt	Cis2/3/4	33074	34993	reverse	0	MAG94
3300020144_11.fna_3300020144.a:Ga0206106_100116.txt	Cis16	35007	35945	reverse	0	MAG94
3300020144_11.fna_3300020144.a:Ga0206106_100116.txt	Cis16	35959	36555	reverse	0	MAG94
3300011708_3.fna_3300011708.a:Ga0120823_100138.txt	Cis16	128	727	forward	1	MAG97
3300011708_3.fna_3300011708.a:Ga0120823_100138.txt	other gene	730	2052	forward	1	MAG97
3300011708_3.fna_3300011708.a:Ga0120823_100138.txt	Cis2/3/4	2085	3503	forward	1	MAG97
3300011708_3.fna_3300011708.a:Ga0120823_100138.txt	other gene	3534	4559	forward	1	MAG97
3300011708_3.fna_3300011708.a:Ga0120823_100138.txt	other gene	4599	5522	forward	1	MAG97
3300011708_3.fna_3300011708.a:Ga0120823_100138.txt	Cis1	5546	6010	forward	1	MAG97
3300011708_3.fna_3300011708.a:Ga0120823_100138.txt	Cis5	6019	6477	forward	1	MAG97
3300011708_3.fna_3300011708.a:Ga0120823_100138.txt	Cis6	6480	6650	forward	1	MAG97
3300011708_3.fna_3300011708.a:Ga0120823_100138.txt	Cis7	6640	7356	forward	1	MAG97
3300011708_3.fna_3300011708.a:Ga0120823_100138.txt	Cis8	7362	9137	forward	1	MAG97
3300011708_3.fna_3300011708.a:Ga0120823_100138.txt	Cis10	9149	9442	forward	1	MAG97
3300011708_3.fna_3300011708.a:Ga0120823_100138.txt	Cis9	9489	9857	forward	1	MAG97
3300011708_3.fna_3300011708.a:Ga0120823_100138.txt	Unknown	9883	14358	forward	1	MAG97
3300011708_3.fna_3300011708.a:Ga0120823_100138.txt	Cis12	14373	20207	forward	1	MAG97
3300011708_3.fna_3300011708.a:Ga0120823_100138.txt	Cis14	20204	21520	forward	1	MAG97
3300011708_3.fna_3300011708.a:Ga0120823_100138.txt	other gene	21570	22871	forward	1	MAG97
3300011708_3.fna_3300011708.a:Ga0120823_100138.txt	Cis15	22861	24255	forward	1	MAG97
3300011708_3.fna_3300011708.a:Ga0120823_100138.txt	other gene	24192	24449	reverse	0	MAG97
3300003272_2.fna_3300003272.a:Cyano_1000955.txt	other gene	709	1701	reverse	0	MAG98
3300003272_2.fna_3300003272.a:Cyano_1000955.txt	Unknown	1698	5435	reverse	0	MAG98
3300003272_2.fna_3300003272.a:Cyano_1000955.txt	Cis9	5436	5864	reverse	0	MAG98
3300003272_2.fna_3300003272.a:Cyano_1000955.txt	Cis10	5869	6156	reverse	0	MAG98
3300003272_2.fna_3300003272.a:Cyano_1000955.txt	other gene	6156	6359	reverse	0	MAG98
3300003272_2.fna_3300003272.a:Cyano_1000955.txt	Cis8	6367	8109	reverse	0	MAG98
3300003272_2.fna_3300003272.a:Cyano_1000955.txt	Cis7	8106	8852	reverse	0	MAG98
3300003272_2.fna_3300003272.a:Cyano_1000955.txt	Cis6	8853	9017	reverse	0	MAG98
3300003272_2.fna_3300003272.a:Cyano_1000955.txt	Cis5	9019	9465	reverse	0	MAG98
3300003272_2.fna_3300003272.a:Cyano_1000955.txt	Cis1	9470	9904	reverse	0	MAG98
3300003272_2.fna_3300003272.a:Cyano_1000955.txt	Cis2/3/4	9985	10698	reverse	0	MAG98
3300011922_4.fna_3300011922.a:Ga0122086_100019.txt	Cis16	128	727	forward	1	MAG100
3300011922_4.fna_3300011922.a:Ga0122086_100019.txt	other gene	730	2052	forward	1	MAG100
3300011922_4.fna_3300011922.a:Ga0122086_100019.txt	Cis2/3/4	2085	3503	forward	1	MAG100
3300011922_4.fna_3300011922.a:Ga0122086_100019.txt	other gene	3534	4559	forward	1	MAG100
3300011922_4.fna_3300011922.a:Ga0122086_100019.txt	other gene	4599	5522	forward	1	MAG100
3300011922_4.fna_3300011922.a:Ga0122086_100019.txt	Cis1	5546	6010	forward	1	MAG100
3300011922_4.fna_3300011922.a:Ga0122086_100019.txt	Cis5	6019	6477	forward	1	MAG100
3300011922_4.fna_3300011922.a:Ga0122086_100019.txt	Cis6	6480	6650	forward	1	MAG100
3300011922_4.fna_3300011922.a:Ga0122086_100019.txt	Cis7	6640	7356	forward	1	MAG100
3300011922_4.fna_3300011922.a:Ga0122086_100019.txt	Cis8	7362	9137	forward	1	MAG100
3300011922_4.fna_3300011922.a:Ga0122086_100019.txt	Cis10	9149	9442	forward	1	MAG100
3300011922_4.fna_3300011922.a:Ga0122086_100019.txt	Cis9	9454	9879	forward	1	MAG100
3300011922_4.fna_3300011922.a:Ga0122086_100019.txt	Unknown	9905	14380	forward	1	MAG100
3300011922_4.fna_3300011922.a:Ga0122086_100019.txt	Cis12	14395	20229	forward	1	MAG100
3300011922_4.fna_3300011922.a:Ga0122086_100019.txt	Cis14	20226	21542	forward	1	MAG100
3300011922_4.fna_3300011922.a:Ga0122086_100019.txt	other gene	21592	22893	forward	1	MAG100
3300011922_4.fna_3300011922.a:Ga0122086_100019.txt	Cis15	22883	24277	forward	1	MAG100
TARA_SAMEA4397157_METAG_MELLBGEK.fna_TARA_SAMEA4397157_METAG-scaffold_345.txt	Cis16	200	847	forward	1	MAG101
TARA_SAMEA4397157_METAG_MELLBGEK.fna_TARA_SAMEA4397157_METAG-scaffold_345.txt	other gene	853	1887	forward	1	MAG101
TARA_SAMEA4397157_METAG_MELLBGEK.fna_TARA_SAMEA4397157_METAG-scaffold_345.txt	Cis2/3/4	1912	3384	forward	1	MAG101
TARA_SAMEA4397157_METAG_MELLBGEK.fna_TARA_SAMEA4397157_METAG-scaffold_345.txt	Cis1	3420	3872	forward	1	MAG101
TARA_SAMEA4397157_METAG_MELLBGEK.fna_TARA_SAMEA4397157_METAG-scaffold_345.txt	Cis1	3899	4480	forward	1	MAG101
TARA_SAMEA4397157_METAG_MELLBGEK.fna_TARA_SAMEA4397157_METAG-scaffold_345.txt	Cis1	4490	4951	forward	1	MAG101
TARA_SAMEA4397157_METAG_MELLBGEK.fna_TARA_SAMEA4397157_METAG-scaffold_345.txt	other gene	4948	5142	forward	1	MAG101
TARA_SAMEA4397157_METAG_MELLBGEK.fna_TARA_SAMEA4397157_METAG-scaffold_345.txt	Cis7	5148	5831	forward	1	MAG101
TARA_SAMEA4397157_METAG_MELLBGEK.fna_TARA_SAMEA4397157_METAG-scaffold_345.txt	Cis8	5835	7628	forward	1	MAG101
TARA_SAMEA4397157_METAG_MELLBGEK.fna_TARA_SAMEA4397157_METAG-scaffold_345.txt	Cis10	7643	7939	forward	1	MAG101
TARA_SAMEA4397157_METAG_MELLBGEK.fna_TARA_SAMEA4397157_METAG-scaffold_345.txt	Cis9	7942	8361	forward	1	MAG101
TARA_SAMEA4397157_METAG_MELLBGEK.fna_TARA_SAMEA4397157_METAG-scaffold_345.txt	Unknown	8385	12179	forward	1	MAG101
TARA_SAMEA4397157_METAG_MELLBGEK.fna_TARA_SAMEA4397157_METAG-scaffold_345.txt	Aasi_0556(Baseplate/gp48)	12228	12962	forward	1	MAG101
TARA_SAMEA4397157_METAG_MELLBGEK.fna_TARA_SAMEA4397157_METAG-scaffold_345.txt	Cis12	13035	16385	forward	1	MAG101
TARA_SAMEA4397157_METAG_MELLBGEK.fna_TARA_SAMEA4397157_METAG-scaffold_345.txt	other gene	16372	19581	forward	1	MAG101
TARA_SAMEA4397157_METAG_MELLBGEK.fna_TARA_SAMEA4397157_METAG-scaffold_345.txt	other gene	19583	22207	forward	1	MAG101
TARA_SAMEA4397157_METAG_MELLBGEK.fna_TARA_SAMEA4397157_METAG-scaffold_345.txt	other gene	22213	24354	forward	1	MAG101
TARA_SAMEA4397157_METAG_MELLBGEK.fna_TARA_SAMEA4397157_METAG-scaffold_345.txt	Cis14	24297	30008	forward	1	MAG101
TARA_SAMEA4397157_METAG_MELLBGEK.fna_TARA_SAMEA4397157_METAG-scaffold_345.txt	Cis15	29999	31333	forward	1	MAG101
TARA_SAMEA2621416_METAG_PBCDJFNI.fna_TARA_SAMEA2621416_METAG-scaffold_48.txt	other gene	69	248	forward	1	MAG102
TARA_SAMEA2621416_METAG_PBCDJFNI.fna_TARA_SAMEA2621416_METAG-scaffold_48.txt	Cis2/3/4	260	739	forward	1	MAG102
TARA_SAMEA2621416_METAG_PBCDJFNI.fna_TARA_SAMEA2621416_METAG-scaffold_48.txt	Cis1	774	1232	forward	1	MAG102
TARA_SAMEA2621416_METAG_PBCDJFNI.fna_TARA_SAMEA2621416_METAG-scaffold_48.txt	Cis5	1232	1741	forward	1	MAG102
TARA_SAMEA2621416_METAG_PBCDJFNI.fna_TARA_SAMEA2621416_METAG-scaffold_48.txt	other gene	1748	1906	forward	1	MAG102
TARA_SAMEA2621416_METAG_PBCDJFNI.fna_TARA_SAMEA2621416_METAG-scaffold_48.txt	Cis7	1908	2564	forward	1	MAG102
TARA_SAMEA2621416_METAG_PBCDJFNI.fna_TARA_SAMEA2621416_METAG-scaffold_48.txt	Cis8	2569	4353	forward	1	MAG102
TARA_SAMEA2621416_METAG_PBCDJFNI.fna_TARA_SAMEA2621416_METAG-scaffold_48.txt	Cis9	4353	4826	forward	1	MAG102
TARA_SAMEA2621416_METAG_PBCDJFNI.fna_TARA_SAMEA2621416_METAG-scaffold_48.txt	Unknown	4826	8413	forward	1	MAG102
TARA_SAMEA2621416_METAG_PBCDJFNI.fna_TARA_SAMEA2621416_METAG-scaffold_48.txt	Aasi_0556(Baseplate/gp48)	8410	9174	forward	1	MAG102
TARA_SAMEA2621416_METAG_PBCDJFNI.fna_TARA_SAMEA2621416_METAG-scaffold_48.txt	Cis12	9177	12053	forward	1	MAG102
TARA_SAMEA2621416_METAG_PBCDJFNI.fna_TARA_SAMEA2621416_METAG-scaffold_48.txt	Cis14	12050	15493	forward	1	MAG102
TARA_SAMEA2621416_METAG_PBCDJFNI.fna_TARA_SAMEA2621416_METAG-scaffold_48.txt	Cis15	15484	16821	forward	1	MAG102
3300029090_5.fna_3300029090.a:Ga0169218_100012.txt	Cis2/3/4	200	1699	forward	1	MAG105
3300029090_5.fna_3300029090.a:Ga0169218_100012.txt	Cis1	1737	2189	forward	1	MAG105
3300029090_5.fna_3300029090.a:Ga0169218_100012.txt	Cis5	2189	2692	forward	1	MAG105
3300029090_5.fna_3300029090.a:Ga0169218_100012.txt	other gene	2683	2850	forward	1	MAG105
3300029090_5.fna_3300029090.a:Ga0169218_100012.txt	Cis7	2854	3510	forward	1	MAG105
3300029090_5.fna_3300029090.a:Ga0169218_100012.txt	Cis8	3516	5273	forward	1	MAG105
3300029090_5.fna_3300029090.a:Ga0169218_100012.txt	Cis9	5286	5690	forward	1	MAG105
3300029090_5.fna_3300029090.a:Ga0169218_100012.txt	Unknown	5687	9058	forward	1	MAG105
3300029090_5.fna_3300029090.a:Ga0169218_100012.txt	Aasi_0556(Baseplate/gp48)	9071	9811	forward	1	MAG105
3300029090_5.fna_3300029090.a:Ga0169218_100012.txt	Cis12	9814	11532	forward	1	MAG105
3300029090_5.fna_3300029090.a:Ga0169218_100012.txt	other gene	11543	13666	forward	1	MAG105
3300029090_5.fna_3300029090.a:Ga0169218_100012.txt	Cis15	13668	14975	reverse	0	MAG105
3300029090_5.fna_3300029090.a:Ga0169218_100012.txt	DUF4157	14972	15559	reverse	0	MAG105
3300029090_5.fna_3300029090.a:Ga0169218_100012.txt	Cis14	15581	18709	reverse	0	MAG105
3300029090_5.fna_3300029090.a:Ga0169218_100012.txt	other gene	19119	20411	forward	1	MAG105
3300029090_5.fna_3300029090.a:Ga0169218_100012.txt	other gene	20516	23332	forward	1	MAG105
3300029090_5.fna_3300029090.a:Ga0169218_100012.txt	other gene	23390	23773	reverse	0	MAG105
3300029090_5.fna_3300029090.a:Ga0169218_100012.txt	other gene	23895	25073	reverse	0	MAG105
3300029090_5.fna_3300029090.a:Ga0169218_100012.txt	other gene	25107	26522	reverse	0	MAG105
3300029090_5.fna_3300029090.a:Ga0169218_100012.txt	other gene	26540	27880	reverse	0	MAG105
3300029090_5.fna_3300029090.a:Ga0169218_100012.txt	other gene	27992	29581	reverse	0	MAG105
3300029090_5.fna_3300029090.a:Ga0169218_100012.txt	other gene	29594	32878	reverse	0	MAG105
3300029090_5.fna_3300029090.a:Ga0169218_100012.txt	other gene	33052	34062	reverse	0	MAG105
3300029090_5.fna_3300029090.a:Ga0169218_100012.txt	other gene	34131	34703	reverse	0	MAG105
3300029090_5.fna_3300029090.a:Ga0169218_100012.txt	other gene	34849	36360	reverse	0	MAG105
3300029090_5.fna_3300029090.a:Ga0169218_100012.txt	other gene	36374	37045	reverse	0	MAG105
3300029090_5.fna_3300029090.a:Ga0169218_100012.txt	other gene	37062	38750	reverse	0	MAG105
3300029090_5.fna_3300029090.a:Ga0169218_100012.txt	other gene	38768	42028	reverse	0	MAG105
3300029090_5.fna_3300029090.a:Ga0169218_100012.txt	other gene	42213	43271	reverse	0	MAG105
3300029090_5.fna_3300029090.a:Ga0169218_100012.txt	other gene	43515	44150	forward	1	MAG105
3300029090_5.fna_3300029090.a:Ga0169218_100012.txt	other gene	44247	47999	reverse	0	MAG105
3300029090_5.fna_3300029090.a:Ga0169218_100012.txt	other gene	48003	49472	reverse	0	MAG105
3300029090_5.fna_3300029090.a:Ga0169218_100012.txt	other gene	49500	51041	reverse	0	MAG105
3300029090_5.fna_3300029090.a:Ga0169218_100012.txt	other gene	51062	54373	reverse	0	MAG105
3300029090_5.fna_3300029090.a:Ga0169218_100012.txt	other gene	54671	55702	reverse	0	MAG105
3300029090_5.fna_3300029090.a:Ga0169218_100012.txt	other gene	55992	57593	reverse	0	MAG105
3300029090_5.fna_3300029090.a:Ga0169218_100012.txt	other gene	57606	59132	reverse	0	MAG105
3300029090_5.fna_3300029090.a:Ga0169218_100012.txt	other gene	59194	59880	reverse	0	MAG105
3300029090_5.fna_3300029090.a:Ga0169218_100012.txt	other gene	60232	60453	reverse	0	MAG105
3300029090_5.fna_3300029090.a:Ga0169218_100012.txt	other gene	60729	60989	reverse	0	MAG105
3300029090_5.fna_3300029090.a:Ga0169218_100012.txt	other gene	61043	61603	reverse	0	MAG105
3300029090_5.fna_3300029090.a:Ga0169218_100012.txt	other gene	62117	62329	reverse	0	MAG105
3300029090_5.fna_3300029090.a:Ga0169218_100012.txt	other gene	62735	65605	forward	1	MAG105
3300029090_5.fna_3300029090.a:Ga0169218_100012.txt	other gene	65870	67429	forward	1	MAG105
3300029090_5.fna_3300029090.a:Ga0169218_100012.txt	other gene	67432	68163	forward	1	MAG105
3300029090_5.fna_3300029090.a:Ga0169218_100012.txt	other gene	68217	69626	reverse	0	MAG105
3300029090_5.fna_3300029090.a:Ga0169218_100012.txt	other gene	69742	70191	reverse	0	MAG105
3300029090_5.fna_3300029090.a:Ga0169218_100012.txt	other gene	70211	71575	reverse	0	MAG105
3300029090_5.fna_3300029090.a:Ga0169218_100012.txt	other gene	71609	72967	reverse	0	MAG105
3300029090_5.fna_3300029090.a:Ga0169218_100012.txt	other gene	72973	73701	reverse	0	MAG105
3300029090_5.fna_3300029090.a:Ga0169218_100012.txt	other gene	73698	75086	reverse	0	MAG105
3300029090_5.fna_3300029090.a:Ga0169218_100012.txt	other gene	75092	76198	reverse	0	MAG105
3300029090_5.fna_3300029090.a:Ga0169218_100012.txt	other gene	76195	77502	reverse	0	MAG105
3300029090_5.fna_3300029090.a:Ga0169218_100012.txt	other gene	77514	78839	reverse	0	MAG105
3300029090_5.fna_3300029090.a:Ga0169218_100012.txt	other gene	78855	80114	reverse	0	MAG105
3300029090_5.fna_3300029090.a:Ga0169218_100012.txt	other gene	80128	81588	reverse	0	MAG105
3300029090_5.fna_3300029090.a:Ga0169218_100012.txt	other gene	81591	83786	reverse	0	MAG105
3300029090_5.fna_3300029090.a:Ga0169218_100012.txt	other gene	83805	84158	reverse	0	MAG105
3300029090_5.fna_3300029090.a:Ga0169218_100012.txt	other gene	84171	85088	reverse	0	MAG105
3300029090_5.fna_3300029090.a:Ga0169218_100012.txt	other gene	85565	86389	forward	1	MAG105
3300029090_5.fna_3300029090.a:Ga0169218_100012.txt	other gene	86402	87376	forward	1	MAG105
3300029090_5.fna_3300029090.a:Ga0169218_100012.txt	other gene	87481	88212	reverse	0	MAG105
3300029090_5.fna_3300029090.a:Ga0169218_100012.txt	other gene	88277	90607	reverse	0	MAG105
3300029090_5.fna_3300029090.a:Ga0169218_100012.txt	other gene	90619	91890	reverse	0	MAG105
3300029090_5.fna_3300029090.a:Ga0169218_100012.txt	other gene	92467	93903	forward	1	MAG105
3300029090_5.fna_3300029090.a:Ga0169218_100012.txt	other gene	93875	94432	reverse	0	MAG105
3300029090_5.fna_3300029090.a:Ga0169218_100012.txt	other gene	94423	95247	reverse	0	MAG105
3300029090_5.fna_3300029090.a:Ga0169218_100012.txt	other gene	95260	95895	reverse	0	MAG105
3300029090_5.fna_3300029090.a:Ga0169218_100012.txt	other gene	95989	97404	forward	1	MAG105
3300029090_5.fna_3300029090.a:Ga0169218_100012.txt	other gene	97514	98209	forward	1	MAG105
3300029090_5.fna_3300029090.a:Ga0169218_100012.txt	other gene	98219	98923	forward	1	MAG105
3300029090_5.fna_3300029090.a:Ga0169218_100012.txt	other gene	98943	99815	forward	1	MAG105
3300029090_5.fna_3300029090.a:Ga0169218_100012.txt	other gene	99815	100507	forward	1	MAG105
3300029090_5.fna_3300029090.a:Ga0169218_100012.txt	other gene	100639	101646	reverse	0	MAG105
3300029090_5.fna_3300029090.a:Ga0169218_100012.txt	other gene	101648	103228	reverse	0	MAG105
3300029090_5.fna_3300029090.a:Ga0169218_100012.txt	other gene	103258	104121	reverse	0	MAG105
3300029090_5.fna_3300029090.a:Ga0169218_100012.txt	other gene	104136	104684	reverse	0	MAG105
3300029090_5.fna_3300029090.a:Ga0169218_100012.txt	other gene	104681	105607	reverse	0	MAG105
3300029090_5.fna_3300029090.a:Ga0169218_100012.txt	other gene	105671	107140	reverse	0	MAG105
3300029090_5.fna_3300029090.a:Ga0169218_100012.txt	other gene	107137	108912	reverse	0	MAG105
3300029090_5.fna_3300029090.a:Ga0169218_100012.txt	other gene	108928	110496	reverse	0	MAG105
3300029090_5.fna_3300029090.a:Ga0169218_100012.txt	other gene	110848	112554	reverse	0	MAG105
3300029090_5.fna_3300029090.a:Ga0169218_100012.txt	other gene	112571	115633	reverse	0	MAG105
3300029090_5.fna_3300029090.a:Ga0169218_100012.txt	other gene	116007	116858	forward	1	MAG105
3300029090_5.fna_3300029090.a:Ga0169218_100012.txt	other gene	117154	119475	forward	1	MAG105
3300029090_5.fna_3300029090.a:Ga0169218_100012.txt	other gene	119550	122033	forward	1	MAG105
3300029090_5.fna_3300029090.a:Ga0169218_100012.txt	other gene	122579	125695	forward	1	MAG105
3300029090_5.fna_3300029090.a:Ga0169218_100012.txt	other gene	125745	127337	forward	1	MAG105
3300029090_5.fna_3300029090.a:Ga0169218_100012.txt	other gene	127516	131205	forward	1	MAG105
3300029090_5.fna_3300029090.a:Ga0169218_100012.txt	other gene	131473	132123	forward	1	MAG105
3300029090_5.fna_3300029090.a:Ga0169218_100012.txt	other gene	132299	135463	forward	1	MAG105
3300029090_5.fna_3300029090.a:Ga0169218_100012.txt	other gene	135502	136920	forward	1	MAG105
3300029090_5.fna_3300029090.a:Ga0169218_100012.txt	other gene	137956	140931	reverse	0	MAG105
3300029090_5.fna_3300029090.a:Ga0169218_100012.txt	other gene	141798	141873	reverse	0	MAG105
3300029090_5.fna_3300029090.a:Ga0169218_100012.txt	other gene	141910	142971	reverse	0	MAG105
3300029090_5.fna_3300029090.a:Ga0169218_100012.txt	other gene	143126	145747	reverse	0	MAG105
3300029090_5.fna_3300029090.a:Ga0169218_100012.txt	other gene	145846	146829	forward	1	MAG105
3300029090_5.fna_3300029090.a:Ga0169218_100012.txt	other gene	146844	147200	forward	1	MAG105
3300029090_5.fna_3300029090.a:Ga0169218_100012.txt	other gene	147280	147681	forward	1	MAG105
3300029090_5.fna_3300029090.a:Ga0169218_100012.txt	other gene	147688	148638	forward	1	MAG105
3300029090_5.fna_3300029090.a:Ga0169218_100012.txt	Aasi_0563(Baseplate/gp27)	148684	150969	reverse	0	MAG105
3300020735_6.fna_3300020735.a:Ga0214219_1000112.txt	other gene	563	1045	forward	1	MAG111
3300020735_6.fna_3300020735.a:Ga0214219_1000112.txt	Cis15	3112	4593	reverse	0	MAG111
3300020735_6.fna_3300020735.a:Ga0214219_1000112.txt	Cis14	4606	6006	reverse	0	MAG111
3300020735_6.fna_3300020735.a:Ga0214219_1000112.txt	Cis12	6028	9504	reverse	0	MAG111
3300020735_6.fna_3300020735.a:Ga0214219_1000112.txt	Unknown	9576	13772	reverse	0	MAG111
3300020735_6.fna_3300020735.a:Ga0214219_1000112.txt	Cis9	13769	14185	reverse	0	MAG111
3300020735_6.fna_3300020735.a:Ga0214219_1000112.txt	Cis10	14230	14523	reverse	0	MAG111
3300020735_6.fna_3300020735.a:Ga0214219_1000112.txt	Cis8	14538	16166	reverse	0	MAG111
3300020735_6.fna_3300020735.a:Ga0214219_1000112.txt	Cis7	16185	16865	reverse	0	MAG111
3300020735_6.fna_3300020735.a:Ga0214219_1000112.txt	other gene	16867	17022	reverse	0	MAG111
3300020735_6.fna_3300020735.a:Ga0214219_1000112.txt	Cis5	17029	17496	reverse	0	MAG111
3300020735_6.fna_3300020735.a:Ga0214219_1000112.txt	Cis1	17500	17937	reverse	0	MAG111
3300020735_6.fna_3300020735.a:Ga0214219_1000112.txt	Cis2/3/4	17982	18194	reverse	0	MAG111
MARD_SAMN04320392_REFG_MMP04320392.fna_MARD_MMP04320392_REFG-scaffold_16.txt	Cis1	200	649	forward	1	MAG112
MARD_SAMN04320392_REFG_MMP04320392.fna_MARD_MMP04320392_REFG-scaffold_16.txt	Cis2/3/4	687	1757	forward	1	MAG112
MARD_SAMN04320392_REFG_MMP04320392.fna_MARD_MMP04320392_REFG-scaffold_16.txt	Cis2/3/4	1781	3181	forward	1	MAG112
MARD_SAMN04320392_REFG_MMP04320392.fna_MARD_MMP04320392_REFG-scaffold_16.txt	Cis2/3/4	3249	4478	forward	1	MAG112
MARD_SAMN04320392_REFG_MMP04320392.fna_MARD_MMP04320392_REFG-scaffold_16.txt	Cis5	4494	4952	forward	1	MAG112
MARD_SAMN04320392_REFG_MMP04320392.fna_MARD_MMP04320392_REFG-scaffold_16.txt	Cis6	4949	5131	forward	1	MAG112
MARD_SAMN04320392_REFG_MMP04320392.fna_MARD_MMP04320392_REFG-scaffold_16.txt	Cis7	5128	5820	forward	1	MAG112
MARD_SAMN04320392_REFG_MMP04320392.fna_MARD_MMP04320392_REFG-scaffold_16.txt	Cis8	5817	7433	forward	1	MAG112
MARD_SAMN04320392_REFG_MMP04320392.fna_MARD_MMP04320392_REFG-scaffold_16.txt	Cis9	7443	7865	forward	1	MAG112
MARD_SAMN04320392_REFG_MMP04320392.fna_MARD_MMP04320392_REFG-scaffold_16.txt	Cis10	7862	8287	forward	1	MAG112
MARD_SAMN04320392_REFG_MMP04320392.fna_MARD_MMP04320392_REFG-scaffold_16.txt	Cis11	8376	10607	forward	1	MAG112
MARD_SAMN04320392_REFG_MMP04320392.fna_MARD_MMP04320392_REFG-scaffold_16.txt	Cis12	10604	13480	forward	1	MAG112
MARD_SAMN04320392_REFG_MMP04320392.fna_MARD_MMP04320392_REFG-scaffold_16.txt	Cis13	13534	14490	forward	1	MAG112
MARD_SAMN04320392_REFG_MMP04320392.fna_MARD_MMP04320392_REFG-scaffold_16.txt	Cis14	14583	16142	forward	1	MAG112
MARD_SAMN04320392_REFG_MMP04320392.fna_MARD_MMP04320392_REFG-scaffold_16.txt	Cis15	16176	18269	forward	1	MAG112
MARD_SAMN04320392_REFG_MMP04320392.fna_MARD_MMP04320392_REFG-scaffold_16.txt	Cis16	18353	19234	forward	1	MAG112
MARD_SAMN04320392_REFG_MMP04320392.fna_MARD_MMP04320392_REFG-scaffold_16.txt	Unknown	19539	25910	forward	1	MAG112
3300013123_41.fna_3300013123.a:Ga0172368_10002080.txt	Cis15	194	1531	reverse	0	MAG115
3300013123_41.fna_3300013123.a:Ga0172368_10002080.txt	DUF4157	1694	5032	reverse	0	MAG115
3300013123_41.fna_3300013123.a:Ga0172368_10002080.txt	Cis14	5052	7022	reverse	0	MAG115
3300013123_41.fna_3300013123.a:Ga0172368_10002080.txt	Alg19	7049	11221	reverse	0	MAG115
3300013123_41.fna_3300013123.a:Ga0172368_10002080.txt	Cis12	11331	14657	reverse	0	MAG115
3300013123_41.fna_3300013123.a:Ga0172368_10002080.txt	Unknown	14683	18408	reverse	0	MAG115
3300013123_41.fna_3300013123.a:Ga0172368_10002080.txt	Cis9	18412	18855	reverse	0	MAG115
3300013123_41.fna_3300013123.a:Ga0172368_10002080.txt	Cis10	18955	19221	reverse	0	MAG115
3300013123_41.fna_3300013123.a:Ga0172368_10002080.txt	Cis8	19238	21004	reverse	0	MAG115
3300013123_41.fna_3300013123.a:Ga0172368_10002080.txt	Cis7	21001	21711	reverse	0	MAG115
3300013123_41.fna_3300013123.a:Ga0172368_10002080.txt	Cis6	21711	21899	reverse	0	MAG115
3300013123_41.fna_3300013123.a:Ga0172368_10002080.txt	Cis5	21913	22353	reverse	0	MAG115
3300029432_7.fna_3300029432.a:Ga0243805_100124.txt	Aasi_0563(Baseplate/gp27)	53	2338	forward	1	MAG117
3300029432_7.fna_3300029432.a:Ga0243805_100124.txt	other gene	2384	3334	reverse	0	MAG117
3300029432_7.fna_3300029432.a:Ga0243805_100124.txt	other gene	3341	3742	reverse	0	MAG117
3300029432_7.fna_3300029432.a:Ga0243805_100124.txt	other gene	3822	4178	reverse	0	MAG117
3300029432_7.fna_3300029432.a:Ga0243805_100124.txt	other gene	4193	5176	reverse	0	MAG117
3300029432_7.fna_3300029432.a:Ga0243805_100124.txt	other gene	5275	7896	forward	1	MAG117
3300029432_7.fna_3300029432.a:Ga0243805_100124.txt	other gene	7820	8011	reverse	0	MAG117
3300029432_7.fna_3300029432.a:Ga0243805_100124.txt	other gene	8051	9112	forward	1	MAG117
3300029432_7.fna_3300029432.a:Ga0243805_100124.txt	other gene	9149	9224	forward	1	MAG117
3300029432_7.fna_3300029432.a:Ga0243805_100124.txt	other gene	10090	13011	forward	1	MAG117
3300029432_7.fna_3300029432.a:Ga0243805_100124.txt	other gene	13771	15042	reverse	0	MAG117
3300029432_7.fna_3300029432.a:Ga0243805_100124.txt	other gene	15282	16700	reverse	0	MAG117
3300029432_7.fna_3300029432.a:Ga0243805_100124.txt	other gene	16739	19906	reverse	0	MAG117
3300029432_7.fna_3300029432.a:Ga0243805_100124.txt	other gene	20076	20726	reverse	0	MAG117
3300029432_7.fna_3300029432.a:Ga0243805_100124.txt	other gene	20995	24684	reverse	0	MAG117
3300029432_7.fna_3300029432.a:Ga0243805_100124.txt	other gene	24864	26459	reverse	0	MAG117
3300029432_7.fna_3300029432.a:Ga0243805_100124.txt	other gene	26487	29603	reverse	0	MAG117
3300029432_7.fna_3300029432.a:Ga0243805_100124.txt	other gene	30149	32632	reverse	0	MAG117
3300029432_7.fna_3300029432.a:Ga0243805_100124.txt	other gene	32707	35028	reverse	0	MAG117
3300029432_7.fna_3300029432.a:Ga0243805_100124.txt	other gene	35324	36175	reverse	0	MAG117
3300029432_7.fna_3300029432.a:Ga0243805_100124.txt	other gene	36549	39611	forward	1	MAG117
3300029432_7.fna_3300029432.a:Ga0243805_100124.txt	other gene	39627	41333	forward	1	MAG117
3300029432_7.fna_3300029432.a:Ga0243805_100124.txt	other gene	41527	42708	forward	1	MAG117
3300029432_7.fna_3300029432.a:Ga0243805_100124.txt	other gene	42942	44510	forward	1	MAG117
3300029432_7.fna_3300029432.a:Ga0243805_100124.txt	other gene	44526	46301	forward	1	MAG117
3300029432_7.fna_3300029432.a:Ga0243805_100124.txt	other gene	46298	47767	forward	1	MAG117
3300029432_7.fna_3300029432.a:Ga0243805_100124.txt	other gene	47831	48757	forward	1	MAG117
3300029432_7.fna_3300029432.a:Ga0243805_100124.txt	other gene	48754	49302	forward	1	MAG117
3300029432_7.fna_3300029432.a:Ga0243805_100124.txt	other gene	49317	50180	forward	1	MAG117
3300029432_7.fna_3300029432.a:Ga0243805_100124.txt	other gene	50210	51790	forward	1	MAG117
3300029432_7.fna_3300029432.a:Ga0243805_100124.txt	other gene	51792	52799	forward	1	MAG117
3300029432_7.fna_3300029432.a:Ga0243805_100124.txt	other gene	52931	53623	reverse	0	MAG117
3300029432_7.fna_3300029432.a:Ga0243805_100124.txt	other gene	53623	54495	reverse	0	MAG117
3300029432_7.fna_3300029432.a:Ga0243805_100124.txt	other gene	54515	55219	reverse	0	MAG117
3300029432_7.fna_3300029432.a:Ga0243805_100124.txt	other gene	55229	55924	reverse	0	MAG117
3300029432_7.fna_3300029432.a:Ga0243805_100124.txt	other gene	56034	57449	reverse	0	MAG117
3300029432_7.fna_3300029432.a:Ga0243805_100124.txt	other gene	57543	58178	forward	1	MAG117
3300029432_7.fna_3300029432.a:Ga0243805_100124.txt	other gene	58191	59015	forward	1	MAG117
3300029432_7.fna_3300029432.a:Ga0243805_100124.txt	other gene	59006	59563	forward	1	MAG117
3300029432_7.fna_3300029432.a:Ga0243805_100124.txt	other gene	59535	60971	reverse	0	MAG117
3300029432_7.fna_3300029432.a:Ga0243805_100124.txt	other gene	61569	62819	forward	1	MAG117
3300029432_7.fna_3300029432.a:Ga0243805_100124.txt	other gene	62831	65134	forward	1	MAG117
3300029432_7.fna_3300029432.a:Ga0243805_100124.txt	other gene	65199	65930	forward	1	MAG117
3300029432_7.fna_3300029432.a:Ga0243805_100124.txt	other gene	66035	67009	reverse	0	MAG117
3300029432_7.fna_3300029432.a:Ga0243805_100124.txt	other gene	67022	67831	reverse	0	MAG117
3300029432_7.fna_3300029432.a:Ga0243805_100124.txt	other gene	68323	69240	forward	1	MAG117
3300029432_7.fna_3300029432.a:Ga0243805_100124.txt	other gene	69253	69606	forward	1	MAG117
3300029432_7.fna_3300029432.a:Ga0243805_100124.txt	other gene	69625	71820	forward	1	MAG117
3300029432_7.fna_3300029432.a:Ga0243805_100124.txt	other gene	71823	73283	forward	1	MAG117
3300029432_7.fna_3300029432.a:Ga0243805_100124.txt	other gene	73297	74556	forward	1	MAG117
3300029432_7.fna_3300029432.a:Ga0243805_100124.txt	other gene	74572	75897	forward	1	MAG117
3300029432_7.fna_3300029432.a:Ga0243805_100124.txt	other gene	75909	77216	forward	1	MAG117
3300029432_7.fna_3300029432.a:Ga0243805_100124.txt	other gene	77213	78319	forward	1	MAG117
3300029432_7.fna_3300029432.a:Ga0243805_100124.txt	other gene	78325	79713	forward	1	MAG117
3300029432_7.fna_3300029432.a:Ga0243805_100124.txt	other gene	79710	80438	forward	1	MAG117
3300029432_7.fna_3300029432.a:Ga0243805_100124.txt	other gene	80444	81796	forward	1	MAG117
3300029432_7.fna_3300029432.a:Ga0243805_100124.txt	other gene	81830	83194	forward	1	MAG117
3300029432_7.fna_3300029432.a:Ga0243805_100124.txt	other gene	83214	83663	forward	1	MAG117
3300029432_7.fna_3300029432.a:Ga0243805_100124.txt	other gene	83779	85188	forward	1	MAG117
3300029432_7.fna_3300029432.a:Ga0243805_100124.txt	other gene	85242	85973	reverse	0	MAG117
3300029432_7.fna_3300029432.a:Ga0243805_100124.txt	other gene	85976	87535	reverse	0	MAG117
3300029432_7.fna_3300029432.a:Ga0243805_100124.txt	other gene	87800	90670	reverse	0	MAG117
3300029432_7.fna_3300029432.a:Ga0243805_100124.txt	other gene	90750	91382	reverse	0	MAG117
3300029432_7.fna_3300029432.a:Ga0243805_100124.txt	other gene	91573	92631	forward	1	MAG117
3300029432_7.fna_3300029432.a:Ga0243805_100124.txt	other gene	92817	96074	forward	1	MAG117
3300029432_7.fna_3300029432.a:Ga0243805_100124.txt	other gene	96092	97780	forward	1	MAG117
3300029432_7.fna_3300029432.a:Ga0243805_100124.txt	other gene	97797	98468	forward	1	MAG117
3300029432_7.fna_3300029432.a:Ga0243805_100124.txt	other gene	98482	99993	forward	1	MAG117
3300029432_7.fna_3300029432.a:Ga0243805_100124.txt	other gene	100139	100711	forward	1	MAG117
3300029432_7.fna_3300029432.a:Ga0243805_100124.txt	other gene	100808	101791	forward	1	MAG117
3300029432_7.fna_3300029432.a:Ga0243805_100124.txt	other gene	101966	105250	forward	1	MAG117
3300029432_7.fna_3300029432.a:Ga0243805_100124.txt	other gene	105263	106852	forward	1	MAG117
3300029432_7.fna_3300029432.a:Ga0243805_100124.txt	other gene	106970	108304	forward	1	MAG117
3300029432_7.fna_3300029432.a:Ga0243805_100124.txt	other gene	108322	109737	forward	1	MAG117
3300029432_7.fna_3300029432.a:Ga0243805_100124.txt	other gene	109771	110949	forward	1	MAG117
3300029432_7.fna_3300029432.a:Ga0243805_100124.txt	other gene	111071	111454	forward	1	MAG117
3300029432_7.fna_3300029432.a:Ga0243805_100124.txt	other gene	111614	114328	reverse	0	MAG117
3300029432_7.fna_3300029432.a:Ga0243805_100124.txt	other gene	114433	115725	reverse	0	MAG117
3300029432_7.fna_3300029432.a:Ga0243805_100124.txt	Cis14	116136	119267	forward	1	MAG117
3300029432_7.fna_3300029432.a:Ga0243805_100124.txt	DUF4157	119290	119877	forward	1	MAG117
3300029432_7.fna_3300029432.a:Ga0243805_100124.txt	Cis15	119874	121181	forward	1	MAG117
3300029432_7.fna_3300029432.a:Ga0243805_100124.txt	other gene	121183	123306	reverse	0	MAG117
3300029432_7.fna_3300029432.a:Ga0243805_100124.txt	Cis12	123317	125035	reverse	0	MAG117
3300029432_7.fna_3300029432.a:Ga0243805_100124.txt	Aasi_0556(Baseplate/gp48)	125038	125778	reverse	0	MAG117
3300029432_7.fna_3300029432.a:Ga0243805_100124.txt	Unknown	125791	129162	reverse	0	MAG117
3300029432_7.fna_3300029432.a:Ga0243805_100124.txt	Cis9	129159	129563	reverse	0	MAG117
3300029432_7.fna_3300029432.a:Ga0243805_100124.txt	Cis8	129576	130667	reverse	0	MAG117
3300029432_7.fna_3300029432.a:Ga0243805_100124.txt	Cis8	130913	131332	reverse	0	MAG117
3300029432_7.fna_3300029432.a:Ga0243805_100124.txt	Cis7	131338	131994	reverse	0	MAG117
3300029432_7.fna_3300029432.a:Ga0243805_100124.txt	other gene	131998	132165	reverse	0	MAG117
3300029432_7.fna_3300029432.a:Ga0243805_100124.txt	Cis5	132156	132659	reverse	0	MAG117
3300029432_7.fna_3300029432.a:Ga0243805_100124.txt	Cis1	132659	133111	reverse	0	MAG117
3300029432_7.fna_3300029432.a:Ga0243805_100124.txt	Cis2/3/4	133148	133570	reverse	0	MAG117
3300029432_7.fna_3300029432.a:Ga0243805_100124.txt	other gene	133539	133727	reverse	0	MAG117
3300007299_2.fna_3300007299.a:Ga0104319_1000049.txt	Unknown	23	838	forward	1	MAG119
3300007299_2.fna_3300007299.a:Ga0104319_1000049.txt	other gene	904	2010	reverse	0	MAG119
3300007299_2.fna_3300007299.a:Ga0104319_1000049.txt	other gene	2077	2580	reverse	0	MAG119
3300007299_2.fna_3300007299.a:Ga0104319_1000049.txt	other gene	2739	3329	forward	1	MAG119
3300007299_2.fna_3300007299.a:Ga0104319_1000049.txt	other gene	3331	4200	forward	1	MAG119
3300007299_2.fna_3300007299.a:Ga0104319_1000049.txt	other gene	4203	5960	forward	1	MAG119
3300007299_2.fna_3300007299.a:Ga0104319_1000049.txt	other gene	5969	7288	forward	1	MAG119
3300007299_2.fna_3300007299.a:Ga0104319_1000049.txt	other gene	7383	8006	forward	1	MAG119
3300007299_2.fna_3300007299.a:Ga0104319_1000049.txt	other gene	8003	9823	forward	1	MAG119
3300007299_2.fna_3300007299.a:Ga0104319_1000049.txt	other gene	9878	10330	forward	1	MAG119
3300007299_2.fna_3300007299.a:Ga0104319_1000049.txt	other gene	10470	12917	forward	1	MAG119
3300007299_2.fna_3300007299.a:Ga0104319_1000049.txt	other gene	13313	13678	forward	1	MAG119
3300007299_2.fna_3300007299.a:Ga0104319_1000049.txt	other gene	13683	15326	forward	1	MAG119
3300007299_2.fna_3300007299.a:Ga0104319_1000049.txt	other gene	15323	16585	forward	1	MAG119
3300007299_2.fna_3300007299.a:Ga0104319_1000049.txt	other gene	16623	16715	reverse	0	MAG119
3300007299_2.fna_3300007299.a:Ga0104319_1000049.txt	other gene	16771	18144	forward	1	MAG119
3300007299_2.fna_3300007299.a:Ga0104319_1000049.txt	other gene	18171	18635	forward	1	MAG119
3300007299_2.fna_3300007299.a:Ga0104319_1000049.txt	other gene	18739	20007	forward	1	MAG119
3300007299_2.fna_3300007299.a:Ga0104319_1000049.txt	other gene	20041	21126	forward	1	MAG119
3300007299_2.fna_3300007299.a:Ga0104319_1000049.txt	other gene	21133	24258	forward	1	MAG119
3300007299_2.fna_3300007299.a:Ga0104319_1000049.txt	other gene	24350	25027	forward	1	MAG119
3300007299_2.fna_3300007299.a:Ga0104319_1000049.txt	other gene	25024	26202	forward	1	MAG119
3300007299_2.fna_3300007299.a:Ga0104319_1000049.txt	other gene	26344	26724	forward	1	MAG119
3300007299_2.fna_3300007299.a:Ga0104319_1000049.txt	other gene	26730	27620	forward	1	MAG119
3300007299_2.fna_3300007299.a:Ga0104319_1000049.txt	other gene	27651	28646	forward	1	MAG119
3300007299_2.fna_3300007299.a:Ga0104319_1000049.txt	other gene	28881	29618	reverse	0	MAG119
3300007299_2.fna_3300007299.a:Ga0104319_1000049.txt	other gene	29634	30446	reverse	0	MAG119
3300007299_2.fna_3300007299.a:Ga0104319_1000049.txt	other gene	30583	31344	forward	1	MAG119
3300007299_2.fna_3300007299.a:Ga0104319_1000049.txt	other gene	31367	32326	forward	1	MAG119
3300007299_2.fna_3300007299.a:Ga0104319_1000049.txt	other gene	32409	33284	reverse	0	MAG119
3300007299_2.fna_3300007299.a:Ga0104319_1000049.txt	other gene	33431	34219	reverse	0	MAG119
3300007299_2.fna_3300007299.a:Ga0104319_1000049.txt	other gene	34347	34559	reverse	0	MAG119
3300007299_2.fna_3300007299.a:Ga0104319_1000049.txt	other gene	34516	34848	reverse	0	MAG119
3300007299_2.fna_3300007299.a:Ga0104319_1000049.txt	other gene	34929	35108	forward	1	MAG119
3300007299_2.fna_3300007299.a:Ga0104319_1000049.txt	other gene	35286	36098	forward	1	MAG119
3300007299_2.fna_3300007299.a:Ga0104319_1000049.txt	other gene	36114	36959	forward	1	MAG119
3300007299_2.fna_3300007299.a:Ga0104319_1000049.txt	other gene	37204	37635	reverse	0	MAG119
3300007299_2.fna_3300007299.a:Ga0104319_1000049.txt	other gene	38124	39500	forward	1	MAG119
3300007299_2.fna_3300007299.a:Ga0104319_1000049.txt	other gene	39524	40978	forward	1	MAG119
3300007299_2.fna_3300007299.a:Ga0104319_1000049.txt	other gene	40982	42466	forward	1	MAG119
3300007299_2.fna_3300007299.a:Ga0104319_1000049.txt	other gene	42513	43214	forward	1	MAG119
3300007299_2.fna_3300007299.a:Ga0104319_1000049.txt	other gene	43323	44924	reverse	0	MAG119
3300007299_2.fna_3300007299.a:Ga0104319_1000049.txt	other gene	44958	45983	reverse	0	MAG119
3300007299_2.fna_3300007299.a:Ga0104319_1000049.txt	other gene	45990	46643	reverse	0	MAG119
3300007299_2.fna_3300007299.a:Ga0104319_1000049.txt	other gene	46679	47083	reverse	0	MAG119
3300007299_2.fna_3300007299.a:Ga0104319_1000049.txt	other gene	47528	47710	forward	1	MAG119
3300007299_2.fna_3300007299.a:Ga0104319_1000049.txt	other gene	48020	48922	forward	1	MAG119
3300007299_2.fna_3300007299.a:Ga0104319_1000049.txt	other gene	49017	50093	forward	1	MAG119
3300007299_2.fna_3300007299.a:Ga0104319_1000049.txt	other gene	50090	51136	forward	1	MAG119
3300007299_2.fna_3300007299.a:Ga0104319_1000049.txt	other gene	51145	51867	forward	1	MAG119
3300007299_2.fna_3300007299.a:Ga0104319_1000049.txt	other gene	51929	52312	forward	1	MAG119
3300007299_2.fna_3300007299.a:Ga0104319_1000049.txt	other gene	52345	52734	forward	1	MAG119
3300007299_2.fna_3300007299.a:Ga0104319_1000049.txt	other gene	52738	54390	reverse	0	MAG119
3300007299_2.fna_3300007299.a:Ga0104319_1000049.txt	other gene	54503	55228	reverse	0	MAG119
3300007299_2.fna_3300007299.a:Ga0104319_1000049.txt	other gene	55421	56338	forward	1	MAG119
3300007299_2.fna_3300007299.a:Ga0104319_1000049.txt	other gene	56486	57748	reverse	0	MAG119
3300007299_2.fna_3300007299.a:Ga0104319_1000049.txt	other gene	57757	59058	reverse	0	MAG119
3300007299_2.fna_3300007299.a:Ga0104319_1000049.txt	other gene	59126	61081	reverse	0	MAG119
3300007299_2.fna_3300007299.a:Ga0104319_1000049.txt	other gene	61091	62815	reverse	0	MAG119
3300007299_2.fna_3300007299.a:Ga0104319_1000049.txt	other gene	63145	63705	forward	1	MAG119
3300007299_2.fna_3300007299.a:Ga0104319_1000049.txt	other gene	63708	65108	forward	1	MAG119
3300007299_2.fna_3300007299.a:Ga0104319_1000049.txt	other gene	65110	66894	forward	1	MAG119
3300007299_2.fna_3300007299.a:Ga0104319_1000049.txt	other gene	66898	67872	forward	1	MAG119
3300007299_2.fna_3300007299.a:Ga0104319_1000049.txt	other gene	67872	68246	forward	1	MAG119
3300007299_2.fna_3300007299.a:Ga0104319_1000049.txt	other gene	68329	69147	reverse	0	MAG119
3300007299_2.fna_3300007299.a:Ga0104319_1000049.txt	other gene	69437	70963	forward	1	MAG119
3300007299_2.fna_3300007299.a:Ga0104319_1000049.txt	other gene	71033	71575	reverse	0	MAG119
3300007299_2.fna_3300007299.a:Ga0104319_1000049.txt	other gene	71767	73797	reverse	0	MAG119
3300007299_2.fna_3300007299.a:Ga0104319_1000049.txt	other gene	73816	75192	reverse	0	MAG119
3300007299_2.fna_3300007299.a:Ga0104319_1000049.txt	other gene	75306	76049	reverse	0	MAG119
3300007299_2.fna_3300007299.a:Ga0104319_1000049.txt	other gene	76049	77398	reverse	0	MAG119
3300007299_2.fna_3300007299.a:Ga0104319_1000049.txt	other gene	77414	78016	reverse	0	MAG119
3300007299_2.fna_3300007299.a:Ga0104319_1000049.txt	other gene	78278	78517	forward	1	MAG119
3300007299_2.fna_3300007299.a:Ga0104319_1000049.txt	other gene	78741	78893	forward	1	MAG119
3300007299_2.fna_3300007299.a:Ga0104319_1000049.txt	other gene	79130	80254	forward	1	MAG119
3300007299_2.fna_3300007299.a:Ga0104319_1000049.txt	other gene	80265	81038	forward	1	MAG119
3300007299_2.fna_3300007299.a:Ga0104319_1000049.txt	other gene	81044	82195	forward	1	MAG119
3300007299_2.fna_3300007299.a:Ga0104319_1000049.txt	other gene	82204	83406	forward	1	MAG119
3300007299_2.fna_3300007299.a:Ga0104319_1000049.txt	other gene	83409	84320	forward	1	MAG119
3300007299_2.fna_3300007299.a:Ga0104319_1000049.txt	other gene	84330	85994	forward	1	MAG119
3300007299_2.fna_3300007299.a:Ga0104319_1000049.txt	other gene	86062	86832	forward	1	MAG119
3300007299_2.fna_3300007299.a:Ga0104319_1000049.txt	other gene	86892	87239	forward	1	MAG119
3300007299_2.fna_3300007299.a:Ga0104319_1000049.txt	other gene	87278	87727	forward	1	MAG119
3300007299_2.fna_3300007299.a:Ga0104319_1000049.txt	other gene	87935	89407	forward	1	MAG119
3300007299_2.fna_3300007299.a:Ga0104319_1000049.txt	other gene	89661	90413	forward	1	MAG119
3300007299_2.fna_3300007299.a:Ga0104319_1000049.txt	other gene	90427	90807	forward	1	MAG119
3300007299_2.fna_3300007299.a:Ga0104319_1000049.txt	other gene	90887	92257	reverse	0	MAG119
3300007299_2.fna_3300007299.a:Ga0104319_1000049.txt	other gene	92845	94896	reverse	0	MAG119
3300007299_2.fna_3300007299.a:Ga0104319_1000049.txt	other gene	95007	97631	reverse	0	MAG119
3300007299_2.fna_3300007299.a:Ga0104319_1000049.txt	other gene	97790	100369	forward	1	MAG119
3300007299_2.fna_3300007299.a:Ga0104319_1000049.txt	other gene	100410	101630	forward	1	MAG119
3300007299_2.fna_3300007299.a:Ga0104319_1000049.txt	other gene	101723	102082	reverse	0	MAG119
3300007299_2.fna_3300007299.a:Ga0104319_1000049.txt	other gene	102336	103550	reverse	0	MAG119
3300007299_2.fna_3300007299.a:Ga0104319_1000049.txt	other gene	103557	104003	reverse	0	MAG119
3300007299_2.fna_3300007299.a:Ga0104319_1000049.txt	other gene	104115	104525	reverse	0	MAG119
3300007299_2.fna_3300007299.a:Ga0104319_1000049.txt	other gene	105051	105209	reverse	0	MAG119
3300007299_2.fna_3300007299.a:Ga0104319_1000049.txt	other gene	105435	106181	forward	1	MAG119
3300007299_2.fna_3300007299.a:Ga0104319_1000049.txt	Cis15	106270	107589	reverse	0	MAG119
3300007299_2.fna_3300007299.a:Ga0104319_1000049.txt	DUF4157	107608	108141	reverse	0	MAG119
3300007299_2.fna_3300007299.a:Ga0104319_1000049.txt	Cis14	108132	109682	reverse	0	MAG119
3300007299_2.fna_3300007299.a:Ga0104319_1000049.txt	Cis12	109666	112155	reverse	0	MAG119
3300007299_2.fna_3300007299.a:Ga0104319_1000049.txt	Aasi_0556(Baseplate/gp48)	112164	112685	reverse	0	MAG119
3300007299_2.fna_3300007299.a:Ga0104319_1000049.txt	Unknown	112692	116084	reverse	0	MAG119
3300007299_2.fna_3300007299.a:Ga0104319_1000049.txt	Cis9	116091	116411	reverse	0	MAG119
3300007299_2.fna_3300007299.a:Ga0104319_1000049.txt	Cis10	116491	116793	reverse	0	MAG119
3300007299_2.fna_3300007299.a:Ga0104319_1000049.txt	Cis8	116813	118591	reverse	0	MAG119
3300007299_2.fna_3300007299.a:Ga0104319_1000049.txt	Cis7	118594	119250	reverse	0	MAG119
3300007299_2.fna_3300007299.a:Ga0104319_1000049.txt	other gene	119257	119421	reverse	0	MAG119
3300007299_2.fna_3300007299.a:Ga0104319_1000049.txt	Cis5	119425	119895	reverse	0	MAG119
3300007299_2.fna_3300007299.a:Ga0104319_1000049.txt	Cis1	119910	120362	reverse	0	MAG119
3300007299_2.fna_3300007299.a:Ga0104319_1000049.txt	Cis2/3/4	120403	122319	reverse	0	MAG119
3300007299_2.fna_3300007299.a:Ga0104319_1000049.txt	Cis2/3/4	122332	123765	reverse	0	MAG119
TARA_SAMEA2622197_METAG_PLBFGDCB.fna_TARA_SAMEA2622197_METAG-scaffold_341.txt	Cis16	74	634	forward	1	MAG122
TARA_SAMEA2622197_METAG_PLBFGDCB.fna_TARA_SAMEA2622197_METAG-scaffold_341.txt	other gene	631	1392	forward	1	MAG122
TARA_SAMEA2622197_METAG_PLBFGDCB.fna_TARA_SAMEA2622197_METAG-scaffold_341.txt	Cis2/3/4	1412	3061	forward	1	MAG122
TARA_SAMEA2622197_METAG_PLBFGDCB.fna_TARA_SAMEA2622197_METAG-scaffold_341.txt	Cis1	3098	3568	forward	1	MAG122
TARA_SAMEA2622197_METAG_PLBFGDCB.fna_TARA_SAMEA2622197_METAG-scaffold_341.txt	Cis5	3571	4014	forward	1	MAG122
TARA_SAMEA2622197_METAG_PLBFGDCB.fna_TARA_SAMEA2622197_METAG-scaffold_341.txt	other gene	4023	4175	forward	1	MAG122
TARA_SAMEA2622197_METAG_PLBFGDCB.fna_TARA_SAMEA2622197_METAG-scaffold_341.txt	other gene	4350	6119	forward	1	MAG122
TARA_SAMEA2622197_METAG_PLBFGDCB.fna_TARA_SAMEA2622197_METAG-scaffold_341.txt	Cis7	6287	6949	forward	1	MAG122
TARA_SAMEA2622197_METAG_PLBFGDCB.fna_TARA_SAMEA2622197_METAG-scaffold_341.txt	Cis8	6954	8741	forward	1	MAG122
TARA_SAMEA2622197_METAG_PLBFGDCB.fna_TARA_SAMEA2622197_METAG-scaffold_341.txt	Cis9	8930	9385	forward	1	MAG122
TARA_SAMEA2622197_METAG_PLBFGDCB.fna_TARA_SAMEA2622197_METAG-scaffold_341.txt	Unknown	9393	12941	forward	1	MAG122
TARA_SAMEA2622197_METAG_PLBFGDCB.fna_TARA_SAMEA2622197_METAG-scaffold_341.txt	Aasi_0556(Baseplate/gp48)	12928	13668	forward	1	MAG122
TARA_SAMEA2622197_METAG_PLBFGDCB.fna_TARA_SAMEA2622197_METAG-scaffold_341.txt	other gene	13663	14391	reverse	0	MAG122
TARA_SAMEA2622197_METAG_PLBFGDCB.fna_TARA_SAMEA2622197_METAG-scaffold_341.txt	other gene	14668	16356	forward	1	MAG122
TARA_SAMEA2622197_METAG_PLBFGDCB.fna_TARA_SAMEA2622197_METAG-scaffold_341.txt	other gene	16356	16613	forward	1	MAG122
TARA_SAMEA2622197_METAG_PLBFGDCB.fna_TARA_SAMEA2622197_METAG-scaffold_341.txt	other gene	16618	17004	forward	1	MAG122
TARA_SAMEA2622197_METAG_PLBFGDCB.fna_TARA_SAMEA2622197_METAG-scaffold_341.txt	Cis12	17015	19267	forward	1	MAG122
TARA_SAMEA2622197_METAG_PLBFGDCB.fna_TARA_SAMEA2622197_METAG-scaffold_341.txt	Cis14	19254	22817	forward	1	MAG122
TARA_SAMEA2622197_METAG_PLBFGDCB.fna_TARA_SAMEA2622197_METAG-scaffold_341.txt	other gene	22914	23630	reverse	0	MAG122
TARA_SAMEA2622197_METAG_PLBFGDCB.fna_TARA_SAMEA2622197_METAG-scaffold_341.txt	other gene	23708	24265	reverse	0	MAG122
TARA_SAMEA2622197_METAG_PLBFGDCB.fna_TARA_SAMEA2622197_METAG-scaffold_341.txt	other gene	24273	24629	reverse	0	MAG122
TARA_SAMEA2622197_METAG_PLBFGDCB.fna_TARA_SAMEA2622197_METAG-scaffold_341.txt	other gene	24629	25108	reverse	0	MAG122
TARA_SAMEA2622197_METAG_PLBFGDCB.fna_TARA_SAMEA2622197_METAG-scaffold_341.txt	other gene	25220	25441	reverse	0	MAG122
[truncated: 78,758 more rows]

## Sheet: Supplemental Data4
Supplemental Data4: Unclassified CISs													All unclassified CISs
Database	Unclassified at order		Database	Unclassified at family		Database	Unclassified at genus		Database	Unclassified at species			Database	MAG	Genome	Domain	Phylum	Class	Order	Family	Genus	Species
GEM	MAG1091		GEM	MAG460		GEM	MAG37		GEM	MAG1315			GEM	MAG1315	2199352035_2	d__Bacteria	p__Bacteroidetes	c__Bacteroidia	o__Chitinophagales	f__Chitinophagaceae	g__Niastella	s__
GEM	MAG1482		GEM	MAG1120		GEM	MAG515		GEM	MAG1359			GEM	MAG460	3300000062_17	d__Bacteria	p__Bacteroidetes	c__Bacteroidia	o__Bacteroidales	f__UBA932	g__Bact-08	s__
GEM	MAG1044		GEM	MAG263		GEM	MAG786		GEM	MAG457			GEM	MAG1359	3300000107_2	d__Bacteria	p__Proteobacteria	c__Gammaproteobacteria	o__Pseudomonadales	f__Cellvibrionaceae	g__Teredinibacter	s__
GEM	MAG882		GEM	MAG1035		GEM	MAG292		GEM	MAG191			GEM	MAG457	3300000110_3	d__Bacteria	p__Proteobacteria	c__Gammaproteobacteria	o__Pseudomonadales	f__Cellvibrionaceae	g__Teredinibacter	s__
GEM	MAG1203		GEM	MAG1343		GEM	MAG320		GEM	MAG1023			GEM	MAG191	3300000162_1	d__Bacteria	p__Bacteroidetes	c__Chlorobia	o__Chlorobiales	f__Chlorobiaceae	g__Chlorobium	s__
GEM	MAG1296		GEM	MAG433		GEM	MAG277		GEM	MAG918			GEM	MAG1120	3300000232_1	d__Bacteria	p__Bacteroidetes	c__Bacteroidia	o__Bacteroidales	f__BBW3	g__UBA8529	s__
GEM	MAG1096		GEM	MAG1304		GEM	MAG830		GEM	MAG158			GEM	MAG263	3300000232_1	d__Bacteria	p__Bacteroidetes	c__Bacteroidia	o__Bacteroidales	f__BBW3	g__UBA8529	s__
GEM	MAG977		GEM	MAG1469		GEM	MAG723		GEM	MAG1360			GEM	MAG1023	3300000234_15	d__Bacteria	p__Bacteroidetes	c__Bacteroidia	o__Bacteroidales	f__Prolixibacteraceae	g__Draconibacterium	s__
GEM	MAG469		GEM	MAG920		GEM	MAG856		GEM	MAG789			GEM	MAG918	3300000353_2	d__Bacteria	p__Cyanobacteriota	c__Cyanobacteriia	o__Cyanobacteriales	f__Coleofasciculaceae	g__Coleofasciculus	s__
GEM	MAG688		GEM	MAG281		GEM	MAG1196		GEM	MAG1476			GEM	MAG37	3300000364_12	d__Bacteria	p__Bacteroidetes	c__Bacteroidia	o__Chitinophagales	f__Chitinophagaceae	g__UBA8621	s__
GEM	MAG1339		GEM	MAG1342		GEM	MAG1079		GEM	MAG332			GEM	MAG515	3300000500_2	d__Bacteria	p__Bacteroidetes	c__Chlorobia	o__Chlorobiales	f__Chloroherpetonaceae	g__	s__
GEM	MAG249		GEM	MAG54		GEM	MAG1614		GEM	MAG1390			GEM	MAG158	3300000520_1	d__Bacteria	p__Bacteroidetes	c__Chlorobia	o__Chlorobiales	f__Chlorobiaceae	g__Chlorobium	s__
GEM	MAG601		GEM	MAG482		GEM	MAG887		GEM	MAG509			GEM	MAG1360	3300001989_3	d__Bacteria	p__Bacteroidetes	c__Bacteroidia	o__Chitinophagales	f__Chitinophagaceae	g__Chitinophaga	s__
GEM	MAG342		GEM	MAG1580		GEM	MAG757		GEM	MAG586			GEM	MAG786	3300002037_11	d__Bacteria	p__Bacteroidetes	c__Bacteroidia	o__Cytophagales	f__Cyclobacteriaceae	g__	s__
GEM	MAG1501		GEM	MAG1039		GEM	MAG606		GEM	MAG717			GEM	MAG292	3300002037_13	d__Bacteria	p__Verrucomicrobiota	c__Verrucomicrobiae	o__Opitutales	f__Opitutaceae	g__	s__
GEM	MAG1435		GEM	MAG1144		GEM	MAG69		GEM	MAG454			GEM	MAG320	3300002039_10	d__Bacteria	p__Verrucomicrobiota	c__Verrucomicrobiae	o__Opitutales	f__Opitutaceae	g__DG1235	s__
GEM	MAG1016		GEM	MAG1485		GEM	MAG1323		GEM	MAG1278			GEM	MAG1091	3300002039_6	d__Bacteria	p__Bacteroidetes	c__Bacteroidia	o__	f__	g__	s__
GEM	MAG951		GEM	MAG812		GEM	MAG1226		GEM	MAG1385			GEM	MAG1482	3300002039_6	d__Bacteria	p__Bacteroidetes	c__Bacteroidia	o__	f__	g__	s__
GEM	MAG801		GEM	MAG77		GEM	MAG427		GEM	MAG740			GEM	MAG789	3300002067_3	d__Bacteria	p__Bacteroidetes	c__Bacteroidia	o__Sphingobacteriales	f__Sphingobacteriaceae	g__Mucilaginibacter	s__
GEM	MAG462		GEM	MAG1125		GEM	MAG1512		GEM	MAG970			GEM	MAG277	3300002544_12	d__Bacteria	p__Actinobacteriota	c__Actinobacteria	o__Actinomycetales	f__Demequinaceae	g__Demequina_C	s__
GEM	MAG502		GEM	MAG68		GEM	MAG965		GEM	MAG119			GEM	MAG830	3300003364_8	d__Bacteria	p__Actinobacteriota	c__Actinobacteria	o__Actinomycetales	f__Demequinaceae	g__Demequina_C	s__
GEM	MAG602		GEM	MAG336		GEM	MAG57		GEM	MAG1057			GEM	MAG1044	3300004085_6	d__Bacteria	p__Proteobacteria	c__Alphaproteobacteria	o__UBA8366	f__GCA-2696645	g__	s__
GEM	MAG961		GEM	MAG671		GEM	MAG554		GEM	MAG788			GEM	MAG1476	3300005262_11	d__Bacteria	p__Bacteroidetes	c__Bacteroidia	o__Cytophagales	f__Cyclobacteriaceae	g__Ohtaekwangia	s__
GEM	MAG1257		GEM	MAG1232		GEM	MAG1233		GEM	MAG268			GEM	MAG332	3300005262_6	d__Bacteria	p__Bacteroidetes	c__Bacteroidia	o__Chitinophagales	f__Chitinophagaceae	g__Chitinophaga	s__
GEM	MAG1599		GEM	MAG912		GEM	MAG1176		GEM	MAG1365			GEM	MAG1390	3300005267_4	d__Bacteria	p__Proteobacteria	c__Gammaproteobacteria	o__Pseudomonadales	f__Cellvibrionaceae	g__Teredinibacter	s__
GEM	MAG941		GEM	MAG35		GEM	MAG1453		GEM	MAG365			GEM	MAG509	3300005281_12	d__Bacteria	p__Bacteroidetes	c__Bacteroidia	o__Chitinophagales	f__Chitinophagaceae	g__Niastella	s__
OMD	MAG1431		GEM	MAG1532		GEM	MAG270		GEM	MAG287			GEM	MAG586	3300005281_16	d__Bacteria	p__Bacteroidetes	c__Bacteroidia	o__Chitinophagales	f__Chitinophagaceae	g__Niastella	s__
OMD	MAG401		GEM	MAG1410		GEM	MAG24		GEM	MAG731			GEM	MAG717	3300005286_11	d__Bacteria	p__Bacteroidetes	c__Bacteroidia	o__Chitinophagales	f__Chitinophagaceae	g__Chitinophaga	s__
OMD	MAG464		GEM	MAG177		GEM	MAG1302		GEM	MAG1372			GEM	MAG454	3300005286_11	d__Bacteria	p__Bacteroidetes	c__Bacteroidia	o__Chitinophagales	f__Chitinophagaceae	g__Chitinophaga	s__
OMD	MAG640		GEM	MAG779		GEM	MAG1294		GEM	MAG150			GEM	MAG1278	3300005286_18	d__Bacteria	p__Bacteroidetes	c__Bacteroidia	o__Sphingobacteriales	f__Sphingobacteriaceae	g__Parapedobacter	s__
OMD	MAG517		GEM	MAG855		GEM	MAG1345		GEM	MAG1299			GEM	MAG723	3300005286_40	d__Bacteria	p__Proteobacteria	c__Gammaproteobacteria	o__Pseudomonadales	f__Cellvibrionaceae	g__UBA5868	s__
OMD	MAG1070		GEM	MAG359		GEM	MAG236		GEM	MAG595			GEM	MAG1385	3300005288_8	d__Bacteria	p__Bacteroidetes	c__Bacteroidia	o__Sphingobacteriales	f__Sphingobacteriaceae	g__Pedobacter	s__
			OMD	MAG1581		GEM	MAG1204		GEM	MAG1516			GEM	MAG740	3300005289_6	d__Bacteria	p__Bacteroidetes	c__Bacteroidia	o__Sphingobacteriales	f__Sphingobacteriaceae	g__Pedobacter	s__
			OMD	MAG71		GEM	MAG1548		GEM	MAG1101			GEM	MAG856	3300005326_6	d__Bacteria	p__Bacteroidetes	c__Bacteroidia	o__Bacteroidales	f__Prolixibacteraceae	g__	s__
			OMD	MAG802		GEM	MAG429		GEM	MAG456			GEM	MAG1196	3300005337_12	d__Bacteria	p__Bacteroidetes	c__Bacteroidia	o__Chitinophagales	f__Chitinophagaceae	g__UBA10320	s__
			OMD	MAG1384		GEM	MAG782		GEM	MAG419			GEM	MAG1079	3300005722_2	d__Bacteria	p__Bacteroidetes	c__Bacteroidia	o__Flavobacteriales	f__Flavobacteriaceae	g__BACL21	s__
			OMD	MAG1527		GEM	MAG334		GEM	MAG643			GEM	MAG1614	3300006056_42	d__Bacteria	p__Bacteroidetes	c__Bacteroidia	o__Chitinophagales	f__Saprospiraceae	g__UBA10441	s__
			OMD	MAG974		GEM	MAG160		GEM	MAG1156			GEM	MAG970	3300006056_65	d__Bacteria	p__Proteobacteria	c__Gammaproteobacteria	o__Betaproteobacteriales	f__Rhodocyclaceae	g__Dechloromonas	s__
			OMD	MAG749		GEM	MAG1544		GEM	MAG1037			GEM	MAG887	3300006057_4	d__Bacteria	p__Bacteroidetes	c__Bacteroidia	o__Chitinophagales	f__Chitinophagaceae	g__	s__
			OMD	MAG101		GEM	MAG1102		GEM	MAG175			GEM	MAG757	3300006237_16	d__Bacteria	p__Bacteroidetes	c__Bacteroidia	o__Chitinophagales	f__Chitinophagaceae	g__	s__
			OMD	MAG202		GEM	MAG932		GEM	MAG1181			GEM	MAG606	3300006237_16	d__Bacteria	p__Bacteroidetes	c__Bacteroidia	o__Chitinophagales	f__Chitinophagaceae	g__	s__
			OMD	MAG85		GEM	MAG1248		GEM	MAG1408			GEM	MAG69	3300006846_15	d__Bacteria	p__Bacteroidetes	c__Bacteroidia	o__Chitinophagales	f__Chitinophagaceae	g__12-47-4	s__
			OMD	MAG1388		GEM	MAG1219		GEM	MAG1117			GEM	MAG1323	3300006913_5	d__Bacteria	p__Proteobacteria	c__Gammaproteobacteria	o__Pseudomonadales	f__Halieaceae	g__	s__
			OMD	MAG1506		GEM	MAG193		GEM	MAG885			GEM	MAG119	3300007299_2	d__Bacteria	p__Bacteroidetes	c__Bacteroidia	o__Bacteroidales	f__Tannerellaceae	g__Parabacteroides	s__
			OMD	MAG1509		GEM	MAG136		GEM	MAG1616			GEM	MAG1057	3300007345_9	d__Bacteria	p__Proteobacteria	c__Gammaproteobacteria	o__Enterobacterales	f__Alteromonadaceae	g__Rheinheimera	s__
			OMD	MAG1063		GEM	MAG1552		GEM	MAG1292			GEM	MAG1226	3300007517_24	d__Bacteria	p__Cyanobacteriota	c__Cyanobacteriia	o__Pseudophormidiales	f__Pseudophormidiaceae	g__	s__
			OMD	MAG931		GEM	MAG1072		GEM	MAG259			GEM	MAG427	3300007517_25	d__Bacteria	p__Bacteroidetes	c__Bacteroidia	o__Cytophagales	f__Bernardetiaceae	g__	s__
						GEM	MAG201		GEM	MAG1048			GEM	MAG788	3300007640_7	d__Bacteria	p__Proteobacteria	c__Gammaproteobacteria	o__Enterobacterales	f__Alteromonadaceae	g__Rheinheimera	s__
						GEM	MAG1081		GEM	MAG732			GEM	MAG268	3300008326_2	d__Bacteria	p__Bacteroidetes	c__Bacteroidia	o__Bacteroidales	f__Bacteroidaceae	g__Bacteroides_B	s__
						GEM	MAG944		GEM	MAG1038			GEM	MAG1512	3300009083_50	d__Bacteria	p__Bacteroidetes	c__Bacteroidia	o__Chitinophagales	f__Chitinophagaceae	g__	s__
						GEM	MAG853		GEM	MAG1141			GEM	MAG965	3300009083_62	d__Bacteria	p__Bacteroidetes	c__Bacteroidia	o__Chitinophagales	f__Saprospiraceae	g__UBA10441	s__
						GEM	MAG444		GEM	MAG1076			GEM	MAG57	3300009083_78	d__Bacteria	p__Bacteroidetes	c__Bacteroidia	o__Chitinophagales	f__Chitinophagaceae	g__UBA1946	s__
						GEM	MAG94		GEM	MAG49			GEM	MAG554	3300009084_40	d__Bacteria	p__Cyanobacteriota	c__Cyanobacteriia	o__Leptolyngbyales	f__Leptolyngbyaceae	g__	s__
						GEM	MAG14		GEM	MAG681			GEM	MAG1233	3300009084_42	d__Bacteria	p__Bacteroidetes	c__Bacteroidia	o__Chitinophagales	f__Saprospiraceae	g__UBA10441	s__
						GEM	MAG331		GEM	MAG1071			GEM	MAG1035	3300009769_17	d__Bacteria	p__Bacteroidetes	c__Bacteroidia	o__Bacteroidales	f__vadinHA17	g__LD21	s__
						GEM	MAG1205		GEM	MAG929			GEM	MAG1365	3300010042_4	d__Bacteria	p__Myxococcota	c__Myxococcia	o__Myxococcales	f__Myxococcaceae	g__Myxococcus	s__
						GEM	MAG1307		GEM	MAG1006			GEM	MAG365	3300010280_6	d__Bacteria	p__Bacteroidetes	c__Bacteroidia	o__Bacteroidales	f__Tannerellaceae	g__Parabacteroides	s__
						GEM	MAG527		GEM	MAG1308			GEM	MAG1176	3300010371_30	d__Bacteria	p__Bacteroidetes	c__Bacteroidia	o__Chitinophagales	f__Chitinophagaceae	g__UBA8621	s__
						GEM	MAG1443		GEM	MAG127			GEM	MAG1453	3300010373_19	d__Bacteria	p__Bacteroidetes	c__Bacteroidia	o__Chitinophagales	f__Chitinophagaceae	g__UBA8621	s__
						GEM	MAG471		GEM	MAG1155			GEM	MAG270	3300010373_21	d__Bacteria	p__Proteobacteria	c__Gammaproteobacteria	o__Betaproteobacteriales	f__Burkholderiaceae	g__	s__
						GEM	MAG896		GEM	MAG1551			GEM	MAG882	3300010373_44	d__Bacteria	p__Bacteroidetes	c__Bacteroidia	o__AKYH767	f__b-17BO	g__	s__
						GEM	MAG1461		GEM	MAG31			GEM	MAG287	3300010399_12	d__Bacteria	p__Bacteroidetes	c__Bacteroidia	o__Sphingobacteriales	f__Sphingobacteriaceae	g__Mucilaginibacter	s__
						GEM	MAG505		GEM	MAG1533			GEM	MAG1203	3300010403_12	d__Bacteria	p__Bacteroidetes	c__Bacteroidia	o__AKYH767-A	f__OLB10	g__	s__
						GEM	MAG1450		GEM	MAG12			GEM	MAG731	3300011202_1	d__Bacteria	p__Bacteroidetes	c__Bacteroidia	o__Flavobacteriales	f__Weeksellaceae	g__Chryseobacterium	s__
						GEM	MAG793		GEM	MAG1505			GEM	MAG1372	3300011486_1	d__Bacteria	p__Proteobacteria	c__Gammaproteobacteria	o__Betaproteobacteriales	f__Burkholderiaceae	g__Paucibacter	s__
						GEM	MAG872		GEM	MAG115			GEM	MAG150	3300011759_3	d__Bacteria	p__Bacteroidetes	c__Bacteroidia	o__Flavobacteriales	f__Weeksellaceae	g__Chryseobacterium	s__
						GEM	MAG1457		GEM	MAG124			GEM	MAG1299	3300011822_4	d__Bacteria	p__Bacteroidetes	c__Bacteroidia	o__Flavobacteriales	f__Weeksellaceae	g__Chryseobacterium	s__
						GEM	MAG994		GEM	MAG849			GEM	MAG24	3300011852_3	d__Bacteria	p__Bacteroidetes	c__Bacteroidia	o__Bacteroidales	f__Tannerellaceae	g__Barb7	s__
						GEM	MAG274		GEM	MAG411			GEM	MAG595	3300012044_15	d__Bacteria	p__Proteobacteria	c__Gammaproteobacteria	o__Betaproteobacteriales	f__Rhodocyclaceae	g__Dechloromonas	s__
						GEM	MAG255		GEM	MAG1376			GEM	MAG1516	3300012153_6	d__Bacteria	p__Bacteroidetes	c__Bacteroidia	o__Flavobacteriales	f__Weeksellaceae	g__Chryseobacterium	s__
						GEM	MAG11		GEM	MAG1094			GEM	MAG1302	3300012182_17	d__Bacteria	p__Bacteroidetes	c__Rhodothermia	o__Balneolales	f__Balneolaceae	g__	s__
						GEM	MAG1162		GEM	MAG759			GEM	MAG1101	3300012269_3	d__Bacteria	p__Bacteroidetes	c__Bacteroidia	o__Flavobacteriales	f__Flavobacteriaceae	g__Maribacter	s__
						GEM	MAG1483		GEM	MAG534			GEM	MAG1294	3300012270_6	d__Bacteria	p__Bacteroidetes	c__Rhodothermia	o__Balneolales	f__Balneolaceae	g__	s__
						GEM	MAG279		GEM	MAG1405			GEM	MAG456	3300012803_6	d__Bacteria	p__Bacteroidetes	c__Bacteroidia	o__Sphingobacteriales	f__Sphingobacteriaceae	g__Sphingobacterium	s__
						GEM	MAG1504		GEM	MAG1589			GEM	MAG419	3300012808_3	d__Bacteria	p__Bacteroidetes	c__Bacteroidia	o__Flavobacteriales	f__Flavobacteriaceae	g__Flavobacterium	s__
						GEM	MAG36		GEM	MAG1322			GEM	MAG643	3300012808_8	d__Bacteria	p__Bacteroidetes	c__Bacteroidia	o__Flavobacteriales	f__Flavobacteriaceae	g__Flavobacterium	s__
						GEM	MAG2		GEM	MAG1128			GEM	MAG1156	3300012813_6	d__Bacteria	p__Bacteroidetes	c__Bacteroidia	o__Sphingobacteriales	f__Sphingobacteriaceae	g__Sphingobacterium	s__
						GEM	MAG1164		GEM	MAG132			GEM	MAG1037	3300012814_7	d__Bacteria	p__Bacteroidetes	c__Bacteroidia	o__Sphingobacteriales	f__Sphingobacteriaceae	g__Sphingobacterium	s__
						GEM	MAG555		GEM	MAG1540			GEM	MAG175	3300012816_1	d__Bacteria	p__Bacteroidetes	c__Bacteroidia	o__Flavobacteriales	f__Flavobacteriaceae	g__Flavobacterium	s__
						GEM	MAG572		GEM	MAG909			GEM	MAG1181	3300012816_11	d__Bacteria	p__Bacteroidetes	c__Bacteroidia	o__Flavobacteriales	f__Flavobacteriaceae	g__Flavobacterium	s__
						GEM	MAG297		GEM	MAG1530			GEM	MAG1408	3300012818_7	d__Bacteria	p__Bacteroidetes	c__Bacteroidia	o__Sphingobacteriales	f__Sphingobacteriaceae	g__Sphingobacterium	s__
						GEM	MAG735		GEM	MAG1235			GEM	MAG1117	3300012832_3	d__Bacteria	p__Bacteroidetes	c__Bacteroidia	o__Sphingobacteriales	f__Sphingobacteriaceae	g__Sphingobacterium	s__
						GEM	MAG610		GEM	MAG642			GEM	MAG885	3300012837_6	d__Bacteria	p__Bacteroidetes	c__Bacteroidia	o__Sphingobacteriales	f__Sphingobacteriaceae	g__Parapedobacter	s__
						GEM	MAG1550		GEM	MAG389			GEM	MAG1616	3300012838_1	d__Bacteria	p__Bacteroidetes	c__Bacteroidia	o__Chitinophagales	f__Chitinophagaceae	g__Niastella	s__
						GEM	MAG220		GEM	MAG267			GEM	MAG1292	3300012842_1	d__Bacteria	p__Bacteroidetes	c__Bacteroidia	o__Flavobacteriales	f__Flavobacteriaceae	g__Flavobacterium	s__
						GEM	MAG440		GEM	MAG358			GEM	MAG259	3300012842_13	d__Bacteria	p__Bacteroidetes	c__Bacteroidia	o__Flavobacteriales	f__Flavobacteriaceae	g__Flavobacterium	s__
						GEM	MAG59		GEM	MAG323			GEM	MAG1048	3300012842_5	d__Bacteria	p__Bacteroidetes	c__Bacteroidia	o__Chitinophagales	f__Chitinophagaceae	g__Niabella	s__
						GEM	MAG600		GEM	MAG1507			GEM	MAG732	3300012848_3	d__Bacteria	p__Bacteroidetes	c__Bacteroidia	o__Sphingobacteriales	f__Sphingobacteriaceae	g__Parapedobacter	s__
						GEM	MAG985		GEM	MAG1175			GEM	MAG1038	3300012851_2	d__Bacteria	p__Bacteroidetes	c__Bacteroidia	o__Chitinophagales	f__Chitinophagaceae	g__Niastella	s__
						GEM	MAG861		GEM	MAG963			GEM	MAG1141	3300012853_1	d__Bacteria	p__Bacteroidetes	c__Bacteroidia	o__Chitinophagales	f__Chitinophagaceae	g__Niastella	s__
						GEM	MAG1479		GEM	MAG1537			GEM	MAG1076	3300012864_1	d__Bacteria	p__Bacteroidetes	c__Bacteroidia	o__Chitinophagales	f__Chitinophagaceae	g__Niastella	s__
						GEM	MAG294		GEM	MAG242			GEM	MAG49	3300012865_2	d__Bacteria	p__Bacteroidetes	c__Bacteroidia	o__Chitinophagales	f__Chitinophagaceae	g__Niastella	s__
						GEM	MAG321		GEM	MAG1608			GEM	MAG681	3300012880_4	d__Bacteria	p__Bacteroidetes	c__Bacteroidia	o__Flavobacteriales	f__Flavobacteriaceae	g__Flavobacterium	s__
						GEM	MAG1380		GEM	MAG257			GEM	MAG1345	3300012921_13	d__Bacteria	p__Bacteroidetes	c__Bacteroidia	o__Chitinophagales	f__Chitinophagaceae	g__UBA1946	s__
						GEM	MAG300		GEM	MAG663			GEM	MAG236	3300012921_20	d__Bacteria	p__Proteobacteria	c__Gammaproteobacteria	o__Betaproteobacteriales	f__Burkholderiaceae	g__	s__
						GEM	MAG916		GEM	MAG407			GEM	MAG1204	3300012921_34	d__Bacteria	p__Bacteroidetes	c__Bacteroidia	o__Chitinophagales	f__Chitinophagaceae	g__UBA12329	s__
						GEM	MAG357		GEM	MAG875			GEM	MAG1296	3300012928_3	d__Bacteria	p__Bacteroidetes	c__Bacteroidia	o__	f__	g__	s__
						GEM	MAG826		GEM	MAG767			GEM	MAG1096	3300012928_3	d__Bacteria	p__Bacteroidetes	c__Bacteroidia	o__	f__	g__	s__
						GEM	MAG1281		GEM	MAG1121			GEM	MAG1071	3300012940_21	d__Bacteria	p__Bacteroidetes	c__Bacteroidia	o__Sphingobacteriales	f__Sphingobacteriaceae	g__Parapedobacter	s__
						GEM	MAG449		GEM	MAG564			GEM	MAG929	3300012940_23	d__Bacteria	p__Bacteroidetes	c__Bacteroidia	o__Chitinophagales	f__Chitinophagaceae	g__Chitinophaga	s__
						GEM	MAG679		GEM	MAG1575			GEM	MAG1006	3300012940_27	d__Bacteria	p__Bacteroidetes	c__Bacteroidia	o__Sphingobacteriales	f__Sphingobacteriaceae	g__Parapedobacter	s__
						GEM	MAG131		GEM	MAG591			GEM	MAG1308	3300012940_36	d__Bacteria	p__Bacteroidetes	c__Bacteroidia	o__Chitinophagales	f__Chitinophagaceae	g__Niastella	s__
						GEM	MAG129		GEM	MAG1615			GEM	MAG977	3300012954_10	d__Bacteria	p__Bacteroidetes	c__Bacteroidia	o__	f__	g__	s__
						GEM	MAG1014		GEM	MAG215			GEM	MAG469	3300012954_10	d__Bacteria	p__Bacteroidetes	c__Bacteroidia	o__	f__	g__	s__
						GEM	MAG1126		GEM	MAG984			GEM	MAG127	3300012973_13	d__Bacteria	p__Bacteroidetes	c__Bacteroidia	o__Cytophagales	f__Cyclobacteriaceae	g__Anditalea	s__
						GEM	MAG443		GEM	MAG1011			GEM	MAG1155	3300013006_31	d__Bacteria	p__Bacteroidetes	c__Bacteroidia	o__Cytophagales	f__Cyclobacteriaceae	g__Algoriphagus	s__
						GEM	MAG550		GEM	MAG686			GEM	MAG1551	3300013014_28	d__Bacteria	p__Bacteroidetes	c__Bacteroidia	o__Cytophagales	f__Cyclobacteriaceae	g__Algoriphagus	s__
						GEM	MAG453		GEM	MAG499			GEM	MAG31	3300013100_13	d__Bacteria	p__Bacteroidetes	c__Bacteroidia	o__Sphingobacteriales	f__Sphingobacteriaceae	g__Pedobacter	s__
						GEM	MAG660		GEM	MAG111			GEM	MAG1533	3300013104_26	d__Bacteria	p__Bacteroidetes	c__Bacteroidia	o__Flavobacteriales	f__Flavobacteriaceae	g__Flavobacterium	s__
						GEM	MAG1163		GEM	MAG721			GEM	MAG1548	3300013104_34	d__Bacteria	p__Bacteroidetes	c__Bacteroidia	o__Chitinophagales	f__Chitinophagaceae	g__UBA8621	s__
						GEM	MAG479		GEM	MAG1585			GEM	MAG12	3300013105_22	d__Bacteria	p__Bacteroidetes	c__Bacteroidia	o__Sphingobacteriales	f__Sphingobacteriaceae	g__Mucilaginibacter	s__
						GEM	MAG568		GEM	MAG971			GEM	MAG1505	3300013123_27	d__Bacteria	p__Bacteroidetes	c__Bacteroidia	o__Bacteroidales	f__Lentimicrobiaceae	g__Lentimicrobium	s__
						GEM	MAG159		GEM	MAG1331			GEM	MAG115	3300013123_41	d__Bacteria	p__Bacteroidetes	c__Chlorobia	o__Chlorobiales	f__Chlorobiaceae	g__Chlorobaculum	s__
						GEM	MAG269		GEM	MAG198			GEM	MAG124	3300013125_25	d__Bacteria	p__Bacteroidetes	c__Bacteroidia	o__Bacteroidales	f__Lentimicrobiaceae	g__Lentimicrobium	s__
						GEM	MAG770		GEM	MAG29			GEM	MAG849	3300013125_48	d__Bacteria	p__Bacteroidetes	c__Chlorobia	o__Chlorobiales	f__Chlorobiaceae	g__Chlorobaculum	s__
						GEM	MAG1227		GEM	MAG356			GEM	MAG429	3300013126_27	d__Bacteria	p__Desulfuromonadota	c__Desulfuromonadia	o__Geobacterales	f__Pelobacteraceae	g__UBA8499	s__
						GEM	MAG360		GEM	MAG214			GEM	MAG411	3300013126_34	d__Bacteria	p__Bacteroidetes	c__Bacteroidia	o__Bacteroidales	f__Lentimicrobiaceae	g__Lentimicrobium	s__
						GEM	MAG549		GEM	MAG781			GEM	MAG782	3300013131_33	d__Bacteria	p__Bacteroidetes	c__Bacteroidia	o__Chitinophagales	f__Saprospiraceae	g__UBA10441	s__
						GEM	MAG313		GEM	MAG1420			GEM	MAG1376	3300013136_30	d__Bacteria	p__Bacteroidetes	c__Bacteroidia	o__Bacteroidales	f__Lentimicrobiaceae	g__Lentimicrobium	s__
						GEM	MAG1194		GEM	MAG435			GEM	MAG1094	3300013137_37	d__Bacteria	p__Bacteroidetes	c__Bacteroidia	o__Bacteroidales	f__Lentimicrobiaceae	g__Lentimicrobium	s__
						GEM	MAG775		GEM	MAG168			GEM	MAG759	3300013137_63	d__Bacteria	p__Bacteroidetes	c__Chlorobia	o__Chlorobiales	f__Chlorobiaceae	g__Chlorobaculum	s__
						GEM	MAG1597		GEM	MAG700			GEM	MAG534	3300013138_37	d__Bacteria	p__Bacteroidetes	c__Bacteroidia	o__Bacteroidales	f__Lentimicrobiaceae	g__Lentimicrobium	s__
						GEM	MAG312		GEM	MAG47			GEM	MAG334	3300013296_18	d__Bacteria	p__Bacteroidetes	c__Bacteroidia	o__Chitinophagales	f__Chitinophagaceae	g__UBA8621	s__
						GEM	MAG1003		GEM	MAG569			GEM	MAG160	3300013297_31	d__Bacteria	p__Bacteroidetes	c__Bacteroidia	o__Chitinophagales	f__Chitinophagaceae	g__UBA1935	s__
						GEM	MAG1467		GEM	MAG535			GEM	MAG1544	3300013307_16	d__Bacteria	p__Bacteroidetes	c__Bacteroidia	o__Chitinophagales	f__Chitinophagaceae	g__UBA8621	s__
						GEM	MAG1043		GEM	MAG1100			GEM	MAG1405	3300013307_26	d__Bacteria	p__Bacteroidetes	c__Bacteroidia	o__Sphingobacteriales	f__Sphingobacteriaceae	g__Mucilaginibacter	s__
						GEM	MAG1266		GEM	MAG1545			GEM	MAG688	3300013307_31	d__Bacteria	p__Bacteroidetes	c__Bacteroidia	o__AKYH767	f__2-12-FULL-35-15	g__2-12-FULL-35-15	s__
						GEM	MAG1554		GEM	MAG140			GEM	MAG1339	3300013307_31	d__Bacteria	p__Bacteroidetes	c__Bacteroidia	o__AKYH767	f__2-12-FULL-35-15	g__2-12-FULL-35-15	s__
						GEM	MAG316		GEM	MAG463			GEM	MAG1102	3300013308_26	d__Bacteria	p__Bacteroidetes	c__Bacteroidia	o__Chitinophagales	f__Chitinophagaceae	g__	s__
						GEM	MAG939		GEM	MAG579			GEM	MAG1589	3300013467_2	d__Bacteria	p__Bacteroidetes	c__Bacteroidia	o__Flavobacteriales	f__Weeksellaceae	g__Chryseobacterium	s__UBA8981
						GEM	MAG46		GEM	MAG478			GEM	MAG932	3300013491_2	d__Bacteria	p__Proteobacteria	c__Gammaproteobacteria	o__Betaproteobacteriales	f__Rhodocyclaceae	g__Paddy-1	s__
						GEM	MAG1364		GEM	MAG410			GEM	MAG1248	3300013759_2	d__Bacteria	p__Bacteroidetes	c__Bacteroidia	o__Cytophagales	f__Cyclobacteriaceae	g__UBA9867	s__UBA9867 sp1
						GEM	MAG599		GEM	MAG87			GEM	MAG1219	3300014969_9	d__Bacteria	p__Bacteroidetes	c__Bacteroidia	o__Chitinophagales	f__Chitinophagaceae	g__UBA8621	s__
						GEM	MAG1066		GEM	MAG1240			GEM	MAG1322	3300015265_4	d__Bacteria	p__Bacteroidetes	c__Bacteroidia	o__Chitinophagales	f__Chitinophagaceae	g__Chitinophaga	s__
						GEM	MAG672		GEM	MAG494			GEM	MAG1128	3300015265_4	d__Bacteria	p__Bacteroidetes	c__Bacteroidia	o__Chitinophagales	f__Chitinophagaceae	g__Chitinophaga	s__
						GEM	MAG1161		GEM	MAG1154			GEM	MAG193	3300015360_47	d__Bacteria	p__Bacteroidetes	c__Bacteroidia	o__Cytophagales	f__Spirosomaceae	g__	s__
						GEM	MAG1414		GEM	MAG714			GEM	MAG136	3300015360_49	d__Bacteria	p__Bacteroidetes	c__Bacteroidia	o__Chitinophagales	f__Saprospiraceae	g__	s__
						GEM	MAG546		GEM	MAG138			GEM	MAG132	3300015370_13	d__Bacteria	p__Proteobacteria	c__Gammaproteobacteria	o__Methylococcales	f__Methylomonadaceae	g__Methylomicrobium_A	s__
						GEM	MAG621		GEM	MAG438			GEM	MAG1540	3300017434_8	d__Bacteria	p__Proteobacteria	c__Gammaproteobacteria	o__Betaproteobacteriales	f__Gallionellaceae	g__Gallionella	s__
						OMD	MAG1538		GEM	MAG656			GEM	MAG1552	3300017444_148	d__Bacteria	p__Bacteroidetes	c__Bacteroidia	o__Chitinophagales	f__Chitinophagaceae	g__UBA3961	s__
						OMD	MAG421		GEM	MAG903			GEM	MAG909	3300017518_24	d__Bacteria	p__Bacteroidetes	c__Bacteroidia	o__Flavobacteriales	f__Crocinitomicaceae	g__Fluviicola	s__
						OMD	MAG854		GEM	MAG850			GEM	MAG1530	3300017518_24	d__Bacteria	p__Bacteroidetes	c__Bacteroidia	o__Flavobacteriales	f__Crocinitomicaceae	g__Fluviicola	s__
						OMD	MAG488		GEM	MAG145			GEM	MAG1235	3300017522_8	d__Bacteria	p__Proteobacteria	c__Gammaproteobacteria	o__Methylococcales	f__Methylococcaceae	g__Methyloterricola	s__
						OMD	MAG1214		GEM	MAG1040			GEM	MAG642	3300017522_8	d__Bacteria	p__Proteobacteria	c__Gammaproteobacteria	o__Methylococcales	f__Methylococcaceae	g__Methyloterricola	s__
						OMD	MAG860		GEM	MAG1199			GEM	MAG249	3300017548_7	d__Bacteria	p__Bacteroidetes	c__Bacteroidia	o__AKYH767	f__	g__	s__
						OMD	MAG967		GEM	MAG148			GEM	MAG1072	3300017553_9	d__Bacteria	p__Bacteroidetes	c__Bacteroidia	o__Chitinophagales	f__Chitinophagaceae	g__UBA1952	s__
						OMD	MAG282		GEM	MAG22			GEM	MAG601	3300017646_12	d__Bacteria	p__Bacteroidetes	c__Bacteroidia	o__AKYH767	f__	g__	s__
						OMD	MAG577		GEM	MAG795			GEM	MAG389	3300017649_10	d__Bacteria	p__Bacteroidetes	c__Bacteroidia	o__Chitinophagales	f__Chitinophagaceae	g__Niastella	s__
						OMD	MAG1082		GEM	MAG980			GEM	MAG342	3300017652_11	d__Bacteria	p__Bacteroidetes	c__Bacteroidia	o__AKYH767	f__	g__	s__
						OMD	MAG326		GEM	MAG178			GEM	MAG201	3300017652_8	d__Bacteria	p__Bacteroidetes	c__Bacteroidia	o__Chitinophagales	f__Chitinophagaceae	g__46-32	s__
						OMD	MAG1200		GEM	MAG260			GEM	MAG1501	3300017658_22	d__Bacteria	p__Bacteroidetes	c__Bacteroidia	o__AKYH767	f__	g__	s__
						OMD	MAG1484		GEM	MAG1168			GEM	MAG1081	3300017658_24	d__Bacteria	p__Bacteroidetes	c__Bacteroidia	o__Chitinophagales	f__Chitinophagaceae	g__UBA1952	s__
						OMD	MAG1553		GEM	MAG1353			GEM	MAG944	3300017816_10	d__Bacteria	p__Bacteroidetes	c__Bacteroidia	o__Cytophagales	f__Cytophagaceae	g__	s__
						OMD	MAG102		GEM	MAG677			GEM	MAG267	3300018414_4	d__Bacteria	p__Bacteroidetes	c__Bacteroidia	o__Flavobacteriales	f__Flavobacteriaceae	g__Flavobacterium	s__
						OMD	MAG1137		GEM	MAG21			GEM	MAG1435	3300018906_2	d__Bacteria	p__Gemmatimonadota	c__Gemmatimonadetes	o__	f__	g__	s__
						OMD	MAG1174		GEM	MAG1036			GEM	MAG358	3300018946_6	d__Bacteria	p__Proteobacteria	c__Alphaproteobacteria	o__Sphingomonadales	f__Sphingomonadaceae	g__Sphingomonas_F	s__
						OMD	MAG1103		GEM	MAG1594			GEM	MAG323	3300019124_4	d__Bacteria	p__Myxococcota	c__Myxococcia	o__Myxococcales	f__Myxococcaceae	g__Myxococcus	s__
						OMD	MAG1092		GEM	MAG1320			GEM	MAG853	3300020084_37	d__Bacteria	p__Bacteroidetes	c__Bacteroidia	o__Chitinophagales	f__Chitinophagaceae	g__	s__
						OMD	MAG397		GEM	MAG495			GEM	MAG1507	3300020128_4	d__Bacteria	p__Bacteroidetes	c__Bacteroidia	o__Flavobacteriales	f__Flavobacteriaceae	g__Flavobacterium	s__
						OMD	MAG1490		GEM	MAG1458			GEM	MAG444	3300020137_2	d__Bacteria	p__Bacteroidetes	c__Bacteroidia	o__Cytophagales	f__Cytophagaceae	g__	s__
						OMD	MAG867		GEM	MAG921			GEM	MAG1016	3300020138_1	d__Bacteria	p__Bacteroidetes	c__Kapabacteria	o__OLB7	f__OLB7	g__	s__
						OMD	MAG567		GEM	MAG756			GEM	MAG94	3300020144_11	d__Bacteria	p__Bacteroidetes	c__Bacteroidia	o__Flavobacteriales	f__Crocinitomicaceae	g__40-80	s__
						OMD	MAG156		GEM	MAG70			GEM	MAG14	3300020144_6	d__Bacteria	p__Bacteroidetes	c__Bacteroidia	o__Cytophagales	f__Cytophagaceae	g__	s__
						OMD	MAG388		GEM	MAG552			GEM	MAG951	3300020146_5	d__Bacteria	p__Bacteroidetes	c__Bacteroidia	o__AKYH767	f__GCA-2737665	g__	s__
						OMD	MAG219		GEM	MAG180			GEM	MAG331	3300020148_3	d__Bacteria	p__Bacteroidetes	c__Bacteroidia	o__Cytophagales	f__Cytophagaceae	g__	s__
						OMD	MAG1367		GEM	MAG210			GEM	MAG801	3300020149_4	d__Bacteria	p__Bacteroidetes	c__Kapabacteria	o__OLB7	f__OLB7	g__	s__
						OMD	MAG641		GEM	MAG618			GEM	MAG462	3300020156_7	d__Bacteria	p__Bacteroidetes	c__Bacteroidia	o__AKYH767	f__	g__	s__
						OMD	MAG1033		GEM	MAG1452			GEM	MAG1343	3300020182_20	d__Bacteria	p__Bacteroidetes	c__Bacteroidia	o__Flavobacteriales	f__1G12	g__	s__
						OMD	MAG67		GEM	MAG840			GEM	MAG1205	3300020183_27	d__Bacteria	p__Bacteroidetes	c__Bacteroidia	o__Chitinophagales	f__Chitinophagaceae	g__	s__
						OMD	MAG498		GEM	MAG734			GEM	MAG1307	3300020190_31	d__Bacteria	p__Bacteroidetes	c__Bacteroidia	o__Chitinophagales	f__Chitinophagaceae	g__	s__
						OMD	MAG187		GEM	MAG751			GEM	MAG527	3300020192_25	d__Bacteria	p__Bacteroidetes	c__Bacteroidia	o__Chitinophagales	f__Saprospiraceae	g__UBA2329	s__
						OMD	MAG1404		GEM	MAG1238			GEM	MAG1443	3300020192_37	d__Bacteria	p__Bacteroidetes	c__Bacteroidia	o__Chitinophagales	f__Saprospiraceae	g__	s__
						OMD	MAG423		GEM	MAG1093			GEM	MAG471	3300020201_26	d__Bacteria	p__Bacteroidetes	c__Bacteroidia	o__Cytophagales	f__Microscillaceae	g__	s__
						OMD	MAG1007		GEM	MAG893			GEM	MAG433	3300020202_7	d__Bacteria	p__Chloroflexota	c__Anaerolineae	o__Anaerolineales	f__envOPS12	g__UBA5195	s__
									GEM	MAG409			GEM	MAG896	3300020204_32	d__Bacteria	p__Bacteroidetes	c__Bacteroidia	o__Chitinophagales	f__Chitinophagaceae	g__	s__
									GEM	MAG1330			GEM	MAG1461	3300020213_14	d__Bacteria	p__Bacteroidetes	c__Bacteroidia	o__Chitinophagales	f__Saprospiraceae	g__	s__
									GEM	MAG1606			GEM	MAG505	3300020219_15	d__Bacteria	p__Bacteroidetes	c__Bacteroidia	o__Chitinophagales	f__Saprospiraceae	g__UBA2329	s__
									GEM	MAG25			GEM	MAG1450	3300020219_20	d__Bacteria	p__Bacteroidetes	c__Bacteroidia	o__Chitinophagales	f__Saprospiraceae	g__	s__
									GEM	MAG1268			GEM	MAG793	3300020220_47	d__Bacteria	p__Bacteroidetes	c__Bacteroidia	o__Chitinophagales	f__Chitinophagaceae	g__	s__
									GEM	MAG79			GEM	MAG872	3300020222_46	d__Bacteria	p__Bacteroidetes	c__Bacteroidia	o__Chitinophagales	f__Chitinophagaceae	g__	s__
									GEM	MAG878			GEM	MAG1175	3300020375_7	d__Bacteria	p__Bacteroidetes	c__Bacteroidia	o__Flavobacteriales	f__Flavobacteriaceae	g__Leeuwenhoekiella	s__
									GEM	MAG1259			GEM	MAG963	3300020383_4	d__Bacteria	p__Bacteroidetes	c__Bacteroidia	o__Flavobacteriales	f__Flavobacteriaceae	g__Leeuwenhoekiella	s__
									GEM	MAG152			GEM	MAG1537	3300020415_6	d__Bacteria	p__Bacteroidetes	c__Bacteroidia	o__Flavobacteriales	f__Flavobacteriaceae	g__Leeuwenhoekiella	s__
									GEM	MAG1305			GEM	MAG502	3300020591_7	d__Bacteria	p__Bacteroidetes	c__Bacteroidia	o__AKYH767	f__	g__	s__
									GEM	MAG1459			GEM	MAG1457	3300020603_46	d__Bacteria	p__Bacteroidetes	c__Bacteroidia	o__Chitinophagales	f__Chitinophagaceae	g__	s__
									GEM	MAG503			GEM	MAG242	3300020679_2	d__Bacteria	p__Bacteroidetes	c__Chlorobia	o__Chlorobiales	f__Chlorobiaceae	g__Chlorobium	s__
									GEM	MAG1160			GEM	MAG1608	3300020683_2	d__Bacteria	p__Bacteroidetes	c__Chlorobia	o__Chlorobiales	f__Chlorobiaceae	g__Chlorobium	s__
									GEM	MAG543			GEM	MAG257	3300020686_1	d__Bacteria	p__Bacteroidetes	c__Chlorobia	o__Chlorobiales	f__Chlorobiaceae	g__Chlorobium	s__
									GEM	MAG574			GEM	MAG663	3300020688_2	d__Bacteria	p__Bacteroidetes	c__Chlorobia	o__Chlorobiales	f__Chlorobiaceae	g__Chlorobium	s__
									GEM	MAG1411			GEM	MAG407	3300020691_2	d__Bacteria	p__Bacteroidetes	c__Chlorobia	o__Chlorobiales	f__Chlorobiaceae	g__Chlorobium	s__
									GEM	MAG768			GEM	MAG875	3300020695_3	d__Bacteria	p__Bacteroidetes	c__Chlorobia	o__Chlorobiales	f__Chlorobiaceae	g__Chlorobium	s__
									GEM	MAG234			GEM	MAG767	3300020698_2	d__Bacteria	p__Bacteroidetes	c__Chlorobia	o__Chlorobiales	f__Chlorobiaceae	g__Chlorobium	s__
									GEM	MAG128			GEM	MAG1121	3300020707_2	d__Bacteria	p__Bacteroidetes	c__Chlorobia	o__Chlorobiales	f__Chlorobiaceae	g__Chlorobium	s__
									GEM	MAG1293			GEM	MAG564	3300020710_1	d__Bacteria	p__Bacteroidetes	c__Chlorobia	o__Chlorobiales	f__Chlorobiaceae	g__Chlorobium	s__
									GEM	MAG1213			GEM	MAG1575	3300020712_5	d__Bacteria	p__Bacteroidetes	c__Chlorobia	o__Chlorobiales	f__Chlorobiaceae	g__Chlorobium	s__
									GEM	MAG497			GEM	MAG591	3300020713_1	d__Bacteria	p__Bacteroidetes	c__Chlorobia	o__Chlorobiales	f__Chlorobiaceae	g__Chlorobium	s__
									GEM	MAG1442			GEM	MAG1615	3300020717_6	d__Bacteria	p__Bacteroidetes	c__Chlorobia	o__Chlorobiales	f__Chlorobiaceae	g__Chlorobium	s__
									GEM	MAG1481			GEM	MAG215	3300020720_6	d__Bacteria	p__Bacteroidetes	c__Chlorobia	o__Chlorobiales	f__Chlorobiaceae	g__Chlorobium	s__
									GEM	MAG694			GEM	MAG984	3300020721_3	d__Bacteria	p__Bacteroidetes	c__Chlorobia	o__Chlorobiales	f__Chlorobiaceae	g__Chlorobium	s__
									GEM	MAG56			GEM	MAG1011	3300020722_2	d__Bacteria	p__Bacteroidetes	c__Chlorobia	o__Chlorobiales	f__Chlorobiaceae	g__Chlorobium	s__
									GEM	MAG1189			GEM	MAG686	3300020730_4	d__Bacteria	p__Bacteroidetes	c__Chlorobia	o__Chlorobiales	f__Chlorobiaceae	g__Chlorobium	s__
									GEM	MAG541			GEM	MAG499	3300020733_4	d__Bacteria	p__Bacteroidetes	c__Chlorobia	o__Chlorobiales	f__Chlorobiaceae	g__Chlorobium	s__
									GEM	MAG1325			GEM	MAG111	3300020735_6	d__Bacteria	p__Bacteroidetes	c__Chlorobia	o__Chlorobiales	f__Chlorobiaceae	g__Chlorobium	s__
									GEM	MAG1593			GEM	MAG602	3300021067_4	d__Bacteria	p__Bacteroidetes	c__Bacteroidia	o__AKYH767	f__GCA-2737665	g__	s__
									GEM	MAG1083			GEM	MAG994	3300021092_26	d__Bacteria	p__Bacteroidetes	c__Bacteroidia	o__Chitinophagales	f__Chitinophagaceae	g__	s__
									GEM	MAG1134			GEM	MAG274	3300021093_31	d__Bacteria	p__Bacteroidetes	c__Bacteroidia	o__Chitinophagales	f__Chitinophagaceae	g__	s__
									GEM	MAG371			GEM	MAG721	3300021116_2	d__Bacteria	p__Bacteroidetes	c__Chlorobia	o__Chlorobiales	f__Chlorobiaceae	g__Chlorobium	s__
									GEM	MAG370			GEM	MAG1585	3300021120_3	d__Bacteria	p__Bacteroidetes	c__Chlorobia	o__Chlorobiales	f__Chlorobiaceae	g__Chlorobium	s__
									GEM	MAG1567			GEM	MAG971	3300021123_2	d__Bacteria	p__Bacteroidetes	c__Chlorobia	o__Chlorobiales	f__Chlorobiaceae	g__Chlorobium	s__
									OMD	MAG1116			GEM	MAG1331	3300021125_2	d__Bacteria	p__Bacteroidetes	c__Chlorobia	o__Chlorobiales	f__Chlorobiaceae	g__Chlorobium	s__
									OMD	MAG1542			GEM	MAG198	3300021126_3	d__Bacteria	p__Bacteroidetes	c__Chlorobia	o__Chlorobiales	f__Chlorobiaceae	g__Chlorobium	s__
									OMD	MAG615			GEM	MAG29	3300021128_1	d__Bacteria	p__Bacteroidetes	c__Chlorobia	o__Chlorobiales	f__Chlorobiaceae	g__Chlorobium	s__
									OMD	MAG1230			GEM	MAG356	3300021130_4	d__Bacteria	p__Bacteroidetes	c__Chlorobia	o__Chlorobiales	f__Chlorobiaceae	g__Chlorobium	s__
									OMD	MAG928			GEM	MAG214	3300021135_7	d__Bacteria	p__Bacteroidetes	c__Chlorobia	o__Chlorobiales	f__Chlorobiaceae	g__Chlorobium	s__
									OMD	MAG43			GEM	MAG255	3300021168_6	d__Bacteria	p__Bacteroidetes	c__Bacteroidia	o__Chitinophagales	f__Chitinophagaceae	g__UBA1946	s__
									OMD	MAG1151			GEM	MAG11	3300021338_20	d__Bacteria	p__Bacteroidetes	c__Bacteroidia	o__Flavobacteriales	f__Flavobacteriaceae	g__	s__
									OMD	MAG275			GEM	MAG1162	3300021341_19	d__Bacteria	p__Bacteroidetes	c__Bacteroidia	o__Flavobacteriales	f__Flavobacteriaceae	g__	s__
									OMD	MAG1377			GEM	MAG781	3300021341_5	d__Bacteria	p__Bacteroidetes	c__Bacteroidia	o__Chitinophagales	f__Saprospiraceae	g__Phaeodactylibacter	s__
									OMD	MAG13			GEM	MAG1483	3300021343_14	d__Bacteria	p__Bacteroidetes	c__Bacteroidia	o__Flavobacteriales	f__Flavobacteriaceae	g__	s__
									OMD	MAG373			GEM	MAG279	3300021407_5	d__Bacteria	p__Bacteroidetes	c__Bacteroidia	o__Chitinophagales	f__Chitinophagaceae	g__UBA8621	s__
									OMD	MAG674			GEM	MAG1504	3300021419_15	d__Bacteria	p__Proteobacteria	c__Gammaproteobacteria	o__Pseudomonadales	f__Pseudohongiellaceae	g__UBA9145	s__
									OMD	MAG619			GEM	MAG36	3300021419_18	d__Bacteria	p__Bacteroidetes	c__Bacteroidia	o__Flavobacteriales	f__Flavobacteriaceae	g__	s__
									OMD	MAG839			GEM	MAG2	3300021424_24	d__Bacteria	p__Bacteroidetes	c__Bacteroidia	o__Chitinophagales	f__Chitinophagaceae	g__	s__
									OMD	MAG1301			GEM	MAG1420	3300021444_5	d__Bacteria	p__Bacteroidetes	c__Bacteroidia	o__Chitinophagales	f__Chitinophagaceae	g__Chitinophaga	s__
									OMD	MAG1288			GEM	MAG435	3300021444_7	d__Bacteria	p__Proteobacteria	c__Gammaproteobacteria	o__Enterobacterales	f__Enterobacteriaceae	g__Enterobacter_B	s__
									OMD	MAG727			GEM	MAG1164	3300021515_3	d__Bacteria	p__Bacteroidetes	c__Bacteroidia	o__Chitinophagales	f__Saprospiraceae	g__UBA2329	s__
									OMD	MAG1000			GEM	MAG555	3300021518_6	d__Bacteria	p__Bacteroidetes	c__Bacteroidia	o__Chitinophagales	f__Saprospiraceae	g__UBA2329	s__
									OMD	MAG15			GEM	MAG168	3300022738_7	d__Bacteria	p__Bacteroidetes	c__Bacteroidia	o__Flavobacteriales	f__Flavobacteriaceae	g__Flavobacterium	s__
									OMD	MAG1050			GEM	MAG700	3300022742_7	d__Bacteria	p__Bacteroidetes	c__Bacteroidia	o__Flavobacteriales	f__Flavobacteriaceae	g__Flavobacterium	s__
									OMD	MAG727			GEM	MAG47	3300022827_2	d__Bacteria	p__Bacteroidetes	c__Bacteroidia	o__Cytophagales	f__Cyclobacteriaceae	g__Algoriphagus	s__
									OMD	MAG1000			GEM	MAG569	3300022829_1	d__Bacteria	p__Bacteroidetes	c__Bacteroidia	o__Cytophagales	f__Cyclobacteriaceae	g__Algoriphagus	s__
									OMD	MAG15			GEM	MAG535	3300022897_5	d__Bacteria	p__Bacteroidetes	c__Bacteroidia	o__Cytophagales	f__Cyclobacteriaceae	g__Ohtaekwangia	s__
									OMD	MAG1050			GEM	MAG961	3300022918_9	d__Bacteria	p__Bacteroidetes	c__Bacteroidia	o__AKYH767	f__	g__	s__
													GEM	MAG1100	3300022932_5	d__Bacteria	p__Bacteroidetes	c__Bacteroidia	o__Flavobacteriales	f__Flavobacteriaceae	g__Flavobacterium	s__
													GEM	MAG572	3300022937_26	d__Bacteria	p__Proteobacteria	c__Gammaproteobacteria	o__Pseudomonadales	f__Pseudohongiellaceae	g__UBA9145	s__
													GEM	MAG1545	3300023169_3	d__Bacteria	p__Bacteroidetes	c__Bacteroidia	o__Cytophagales	f__Cyclobacteriaceae	g__Ohtaekwangia	s__
													GEM	MAG140	3300023171_9	d__Bacteria	p__Bacteroidetes	c__Bacteroidia	o__Flavobacteriales	f__Crocinitomicaceae	g__Fluviicola	s__
													GEM	MAG463	3300023230_1	d__Bacteria	p__Bacteroidetes	c__Bacteroidia	o__Cytophagales	f__Cyclobacteriaceae	g__Algoriphagus	s__
													GEM	MAG579	3300023230_1	d__Bacteria	p__Bacteroidetes	c__Bacteroidia	o__Cytophagales	f__Cyclobacteriaceae	g__Algoriphagus	s__
													GEM	MAG478	3300023314_6	d__Bacteria	p__Bacteroidetes	c__Bacteroidia	o__Cytophagales	f__Hymenobacteraceae	g__Hymenobacter	s__
													GEM	MAG410	3300023314_6	d__Bacteria	p__Bacteroidetes	c__Bacteroidia	o__Cytophagales	f__Hymenobacteraceae	g__Hymenobacter	s__
													GEM	MAG87	3300024042_4	d__Bacteria	p__Bacteroidetes	c__Bacteroidia	o__Sphingobacteriales	f__Sphingobacteriaceae	g__Pedobacter	s__
													GEM	MAG1240	3300024042_6	d__Bacteria	p__Bacteroidetes	c__Bacteroidia	o__Flavobacteriales	f__Flavobacteriaceae	g__Flavobacterium	s__
													GEM	MAG297	3300024046_5	d__Bacteria	p__Bacteroidetes	c__Bacteroidia	o__Cytophagales	f__Cytophagaceae	g__	s__
													GEM	MAG735	3300024280_1	d__Bacteria	p__Proteobacteria	c__Gammaproteobacteria	o__Betaproteobacteriales	f__Burkholderiaceae	g__JOSHI-001	s__
													GEM	MAG610	3300024285_1	d__Bacteria	p__Proteobacteria	c__Gammaproteobacteria	o__Betaproteobacteriales	f__Burkholderiaceae	g__JOSHI-001	s__
													GEM	MAG494	3300024309_8	d__Bacteria	p__Bacteroidetes	c__Bacteroidia	o__Flavobacteriales	f__Flavobacteriaceae	g__Flavobacterium	s__
													GEM	MAG1550	3300024311_1	d__Bacteria	p__Proteobacteria	c__Gammaproteobacteria	o__Betaproteobacteriales	f__Burkholderiaceae	g__JOSHI-001	s__
													GEM	MAG1154	3300024504_1	d__Bacteria	p__Proteobacteria	c__Alphaproteobacteria	o__Reyranellales	f__Reyranellaceae	g__Reyranella	s__
													GEM	MAG714	3300024514_1	d__Bacteria	p__Proteobacteria	c__Alphaproteobacteria	o__Reyranellales	f__Reyranellaceae	g__Reyranella	s__
													GEM	MAG138	3300024897_1	d__Bacteria	p__Proteobacteria	c__Gammaproteobacteria	o__Methylococcales	f__Methylomonadaceae	g__Methylobacter_A	s__
													GEM	MAG438	3300024898_1	d__Bacteria	p__Proteobacteria	c__Gammaproteobacteria	o__Methylococcales	f__Methylomonadaceae	g__Methylobacter_A	s__
													GEM	MAG656	3300024899_1	d__Bacteria	p__Proteobacteria	c__Gammaproteobacteria	o__Methylococcales	f__Methylomonadaceae	g__Methylobacter_A	s__
													GEM	MAG903	3300024905_1	d__Bacteria	p__Proteobacteria	c__Gammaproteobacteria	o__Methylococcales	f__Methylomonadaceae	g__Methylobacter_A	s__
													GEM	MAG850	3300024911_1	d__Bacteria	p__Proteobacteria	c__Gammaproteobacteria	o__Methylococcales	f__Methylomonadaceae	g__Methylobacter_A	s__
													GEM	MAG145	3300024922_4	d__Bacteria	p__Proteobacteria	c__Gammaproteobacteria	o__Betaproteobacteriales	f__Rhodocyclaceae	g__Dechloromonas	s__
													GEM	MAG1040	3300024939_3	d__Bacteria	p__Proteobacteria	c__Gammaproteobacteria	o__Methylococcales	f__Methylomonadaceae	g__Methylobacter	s__
													GEM	MAG1199	3300024953_8	d__Bacteria	p__Proteobacteria	c__Gammaproteobacteria	o__Betaproteobacteriales	f__Rhodocyclaceae	g__Dechloromonas	s__
													GEM	MAG148	3300024954_3	d__Bacteria	p__Proteobacteria	c__Gammaproteobacteria	o__Methylococcales	f__Methylomonadaceae	g__Methylobacter	s__
													GEM	MAG22	3300024956_3	d__Bacteria	p__Bacteroidetes	c__Bacteroidia	o__Flavobacteriales	f__Flavobacteriaceae	g__Flavobacterium	s__
													GEM	MAG795	3300024961_3	d__Bacteria	p__Proteobacteria	c__Gammaproteobacteria	o__Methylococcales	f__Methylomonadaceae	g__Methylobacter	s__
													GEM	MAG980	3300024975_5	d__Bacteria	p__Bacteroidetes	c__Bacteroidia	o__Flavobacteriales	f__Flavobacteriaceae	g__Flavobacterium	s__
													GEM	MAG178	3300025231_3	d__Bacteria	p__Bacteroidetes	c__Bacteroidia	o__Sphingobacteriales	f__Sphingobacteriaceae	g__Mucilaginibacter	s__
													GEM	MAG260	3300025233_3	d__Bacteria	p__Bacteroidetes	c__Bacteroidia	o__Sphingobacteriales	f__Sphingobacteriaceae	g__Mucilaginibacter	s__
													GEM	MAG1168	3300025233_7	d__Bacteria	p__Bacteroidetes	c__Bacteroidia	o__Sphingobacteriales	f__Sphingobacteriaceae	g__Mucilaginibacter	s__
													GEM	MAG1353	3300025242_3	d__Bacteria	p__Bacteroidetes	c__Bacteroidia	o__Chitinophagales	f__Chitinophagaceae	g__Chitinophaga	s__
													GEM	MAG677	3300025246_1	d__Bacteria	p__Bacteroidetes	c__Bacteroidia	o__Chitinophagales	f__Chitinophagaceae	g__Chitinophaga	s__
													GEM	MAG21	3300025250_3	d__Bacteria	p__Bacteroidetes	c__Bacteroidia	o__Chitinophagales	f__Chitinophagaceae	g__Chitinophaga	s__
													GEM	MAG1036	3300025251_2	d__Bacteria	p__Bacteroidetes	c__Bacteroidia	o__Flavobacteriales	f__Flavobacteriaceae	g__Leeuwenhoekiella	s__
													GEM	MAG1594	3300025261_8	d__Bacteria	p__Bacteroidetes	c__Bacteroidia	o__Sphingobacteriales	f__Sphingobacteriaceae	g__Mucilaginibacter	s__
													GEM	MAG1320	3300025273_5	d__Bacteria	p__Bacteroidetes	c__Bacteroidia	o__Chitinophagales	f__Chitinophagaceae	g__Chitinophaga	s__
													GEM	MAG495	3300025274_6	d__Bacteria	p__Bacteroidetes	c__Bacteroidia	o__Flavobacteriales	f__Flavobacteriaceae	g__Leeuwenhoekiella	s__
													GEM	MAG1458	3300025296_7	d__Bacteria	p__Bacteroidetes	c__Bacteroidia	o__Flavobacteriales	f__Flavobacteriaceae	g__Leeuwenhoekiella	s__
													GEM	MAG921	3300025298_6	d__Bacteria	p__Bacteroidetes	c__Bacteroidia	o__Chitinophagales	f__Chitinophagaceae	g__Chitinophaga	s__
													GEM	MAG756	3300025299_13	d__Bacteria	p__Proteobacteria	c__Gammaproteobacteria	o__Betaproteobacteriales	f__Burkholderiaceae	g__Mitsuaria	s__
													GEM	MAG70	3300025299_8	d__Bacteria	p__Proteobacteria	c__Gammaproteobacteria	o__Betaproteobacteriales	f__Burkholderiaceae	g__Cupriavidus	s__
													GEM	MAG552	3300025300_2	d__Bacteria	p__Bacteroidetes	c__Bacteroidia	o__Flavobacteriales	f__Flavobacteriaceae	g__Leeuwenhoekiella	s__
													GEM	MAG180	3300025302_8	d__Bacteria	p__Bacteroidetes	c__Bacteroidia	o__Chitinophagales	f__Chitinophagaceae	g__Filimonas	s__
													GEM	MAG210	3300025302_9	d__Bacteria	p__Bacteroidetes	c__Bacteroidia	o__Chitinophagales	f__Chitinophagaceae	g__Chitinophaga	s__
													GEM	MAG618	3300025304_10	d__Bacteria	p__Bacteroidetes	c__Bacteroidia	o__Chitinophagales	f__Chitinophagaceae	g__Chitinophaga	s__
													GEM	MAG1452	3300025304_10	d__Bacteria	p__Bacteroidetes	c__Bacteroidia	o__Chitinophagales	f__Chitinophagaceae	g__Chitinophaga	s__
													GEM	MAG840	3300025304_9	d__Bacteria	p__Bacteroidetes	c__Bacteroidia	o__Chitinophagales	f__Chitinophagaceae	g__Chitinophaga	s__
													GEM	MAG734	3300025305_5	d__Bacteria	p__Bacteroidetes	c__Bacteroidia	o__Flavobacteriales	f__Flavobacteriaceae	g__Leeuwenhoekiella	s__
													GEM	MAG751	3300025378_1	d__Bacteria	p__Proteobacteria	c__Gammaproteobacteria	o__Methylococcales	f__Methylomonadaceae	g__Methylovulum	s__
													GEM	MAG1238	3300025395_2	d__Bacteria	p__Bacteroidetes	c__Chlorobia	o__Chlorobiales	f__Chlorobiaceae	g__Chlorobium	s__
													GEM	MAG1093	3300025410_2	d__Bacteria	p__Bacteroidetes	c__Chlorobia	o__Chlorobiales	f__Chlorobiaceae	g__Chlorobium	s__
													GEM	MAG893	3300025420_3	d__Bacteria	p__Bacteroidetes	c__Chlorobia	o__Chlorobiales	f__Chlorobiaceae	g__Chlorobium	s__
													GEM	MAG220	3300025436_3	d__Bacteria	p__Proteobacteria	c__Gammaproteobacteria	o__Methylococcales	f__Methylomonadaceae	g__KS41	s__
													GEM	MAG440	3300025447_6	d__Bacteria	p__Proteobacteria	c__Gammaproteobacteria	o__Methylococcales	f__Methylomonadaceae	g__KS41	s__
													GEM	MAG59	3300025476_3	d__Bacteria	p__Proteobacteria	c__Gammaproteobacteria	o__Methylococcales	f__Methylomonadaceae	g__KS41	s__
													GEM	MAG600	3300025520_2	d__Bacteria	p__Bacteroidetes	c__Bacteroidia	o__Chitinophagales	f__Chitinophagaceae	g__UBA1931	s__
													GEM	MAG985	3300025526_10	d__Bacteria	p__Bacteroidetes	c__Bacteroidia	o__Chitinophagales	f__Chitinophagaceae	g__UBA1931	s__
													GEM	MAG861	3300025526_11	d__Bacteria	p__Bacteroidetes	c__Bacteroidia	o__Chitinophagales	f__Chitinophagaceae	g__UBA1931	s__
													GEM	MAG409	3300025575_7	d__Bacteria	p__Bacteroidetes	c__Bacteroidia	o__Bacteroidales	f__Prolixibacteraceae	g__Prolixibacter	s__
													GEM	MAG1330	3300025591_2	d__Bacteria	p__Proteobacteria	c__Gammaproteobacteria	o__Methylococcales	f__Methylococcaceae	g__Methyloterricola	s__
													GEM	MAG1606	3300025600_8	d__Bacteria	p__Bacteroidetes	c__Bacteroidia	o__Bacteroidales	f__Prolixibacteraceae	g__Prolixibacter	s__
													GEM	MAG1304	3300025615_11	d__Bacteria	p__Planctomycetota	c__Phycisphaerae	o__Phycisphaerales	f__SM1A02	g__	s__
													GEM	MAG25	3300025615_12	d__Bacteria	p__Desulfuromonadota	c__Desulfuromonadia	o__Desulfuromonadales	f__Geopsychrobacteraceae	g__Malonomonas	s__
													GEM	MAG1479	3300025632_6	d__Bacteria	p__Bacteroidetes	c__Bacteroidia	o__Cytophagales	f__Cyclobacteriaceae	g__UBA4465	s__UBA4465 sp1
													GEM	MAG1469	3300025641_9	d__Bacteria	p__Bacteroidetes	c__Bacteroidia	o__Flavobacteriales	f__1G12	g__	s__
													GEM	MAG920	3300025641_9	d__Bacteria	p__Bacteroidetes	c__Bacteroidia	o__Flavobacteriales	f__1G12	g__	s__
													GEM	MAG281	3300025654_12	d__Bacteria	p__Bacteroidetes	c__Bacteroidia	o__Flavobacteriales	f__1G12	g__	s__
													GEM	MAG1342	3300025666_20	d__Bacteria	p__Bacteroidetes	c__Bacteroidia	o__Flavobacteriales	f__1G12	g__	s__
													GEM	MAG294	3300025666_9	d__Bacteria	p__Bacteroidetes	c__Bacteroidia	o__Cytophagales	f__Cyclobacteriaceae	g__UBA4465	s__UBA4465 sp1
													GEM	MAG1268	3300025685_7	d__Bacteria	p__Bacteroidetes	c__Bacteroidia	o__Flavobacteriales	f__Flavobacteriaceae	g__Dokdonia	s__
													GEM	MAG54	3300025694_12	d__Bacteria	p__Bacteroidetes	c__Bacteroidia	o__Flavobacteriales	f__1G12	g__	s__
													GEM	MAG321	3300025699_14	d__Bacteria	p__Bacteroidetes	c__Bacteroidia	o__Cytophagales	f__Cyclobacteriaceae	g__UBA4465	s__UBA4465 sp1
													GEM	MAG482	3300025699_17	d__Bacteria	p__Bacteroidetes	c__Bacteroidia	o__Flavobacteriales	f__1G12	g__	s__
													GEM	MAG1380	3300025720_14	d__Bacteria	p__Bacteroidetes	c__Bacteroidia	o__Bacteroidales	f__Paludibacteraceae	g__UBA1181	s__
													GEM	MAG79	3300025728_11	d__Bacteria	p__Bacteroidetes	c__Bacteroidia	o__Flavobacteriales	f__Flavobacteriaceae	g__Flavobacterium	s__
													GEM	MAG878	3300025728_11	d__Bacteria	p__Bacteroidetes	c__Bacteroidia	o__Flavobacteriales	f__Flavobacteriaceae	g__Flavobacterium	s__
													GEM	MAG1259	3300025728_13	d__Bacteria	p__Bacteroidetes	c__Bacteroidia	o__Flavobacteriales	f__Weeksellaceae	g__Chryseobacterium	s__
													GEM	MAG152	3300025779_1	d__Bacteria	p__Bacteroidetes	c__Chlorobia	o__Chlorobiales	f__Chlorobiaceae	g__Chlorobium	s__
													GEM	MAG1305	3300025788_3	d__Bacteria	p__Bacteroidetes	c__Chlorobia	o__Chlorobiales	f__Chlorobiaceae	g__Chlorobium	s__
													GEM	MAG1580	3300025809_23	d__Bacteria	p__Bacteroidetes	c__Bacteroidia	o__Flavobacteriales	f__1G12	g__	s__
													GEM	MAG1459	3300025817_9	d__Bacteria	p__Desulfuromonadota	c__Desulfuromonadia	o__Desulfuromonadales	f__Geopsychrobacteraceae	g__Malonomonas	s__
													GEM	MAG1039	3300025821_18	d__Bacteria	p__Bacteroidetes	c__Bacteroidia	o__Flavobacteriales	f__1G12	g__	s__
													GEM	MAG300	3300025822_10	d__Bacteria	p__Bacteroidetes	c__Bacteroidia	o__Cytophagales	f__Cyclobacteriaceae	g__UBA4465	s__UBA4465 sp1
													GEM	MAG503	3300025823_11	d__Bacteria	p__Desulfuromonadota	c__Desulfuromonadia	o__Desulfuromonadales	f__Geopsychrobacteraceae	g__Malonomonas	s__
													GEM	MAG916	3300025830_10	d__Bacteria	p__Bacteroidetes	c__Bacteroidia	o__Cytophagales	f__Cyclobacteriaceae	g__UBA4465	s__UBA4465 sp1
													GEM	MAG1144	3300025832_12	d__Bacteria	p__Bacteroidetes	c__Bacteroidia	o__Flavobacteriales	f__1G12	g__	s__
													GEM	MAG1160	3300025853_6	d__Bacteria	p__Proteobacteria	c__Gammaproteobacteria	o__Enterobacterales	f__Alteromonadaceae	g__Rheinheimera	s__
													GEM	MAG1485	3300025858_10	d__Bacteria	p__Bacteroidetes	c__Bacteroidia	o__Bacteroidales	f__CG2-30-32-10	g__	s__
													GEM	MAG812	3300025869_22	d__Bacteria	p__Bacteroidetes	c__Bacteroidia	o__Flavobacteriales	f__1G12	g__	s__
													GEM	MAG357	3300025874_15	d__Bacteria	p__Bacteroidetes	c__Bacteroidia	o__Cytophagales	f__Cyclobacteriaceae	g__UBA4465	s__UBA4465 sp1
													GEM	MAG77	3300025876_28	d__Bacteria	p__Bacteroidetes	c__Bacteroidia	o__Flavobacteriales	f__1G12	g__	s__
													GEM	MAG1125	3300025880_28	d__Bacteria	p__Bacteroidetes	c__Bacteroidia	o__Flavobacteriales	f__1G12	g__	s__
													GEM	MAG826	3300025881_24	d__Bacteria	p__Bacteroidetes	c__Bacteroidia	o__Cytophagales	f__Cyclobacteriaceae	g__UBA4465	s__UBA4465 sp1
													GEM	MAG68	3300025886_22	d__Bacteria	p__Bacteroidetes	c__Bacteroidia	o__Flavobacteriales	f__1G12	g__	s__
													GEM	MAG336	3300025890_31	d__Bacteria	p__Bacteroidetes	c__Bacteroidia	o__Flavobacteriales	f__1G12	g__	s__
													GEM	MAG671	3300025894_26	d__Bacteria	p__Bacteroidetes	c__Bacteroidia	o__Flavobacteriales	f__1G12	g__	s__
													GEM	MAG1232	3300025897_35	d__Bacteria	p__Bacteroidetes	c__Bacteroidia	o__Flavobacteriales	f__1G12	g__	s__
													GEM	MAG1281	3300025904_11	d__Bacteria	p__Bacteroidetes	c__Bacteroidia	o__Chitinophagales	f__Chitinophagaceae	g__UBA8621	s__
													GEM	MAG449	3300025907_20	d__Bacteria	p__Bacteroidetes	c__Bacteroidia	o__Chitinophagales	f__Chitinophagaceae	g__UBA8621	s__
													GEM	MAG679	3300025911_14	d__Bacteria	p__Bacteroidetes	c__Bacteroidia	o__Chitinophagales	f__Chitinophagaceae	g__UBA8621	s__
													GEM	MAG131	3300025913_39	d__Bacteria	p__Bacteroidetes	c__Bacteroidia	o__Chitinophagales	f__Chitinophagaceae	g__UBA8621	s__
													GEM	MAG129	3300025917_16	d__Bacteria	p__Bacteroidetes	c__Bacteroidia	o__Chitinophagales	f__Chitinophagaceae	g__UBA8621	s__
													GEM	MAG1014	3300025921_21	d__Bacteria	p__Bacteroidetes	c__Bacteroidia	o__Chitinophagales	f__Chitinophagaceae	g__65-1	s__
													GEM	MAG1126	3300025921_25	d__Bacteria	p__Bacteroidetes	c__Bacteroidia	o__Chitinophagales	f__Chitinophagaceae	g__UBA8621	s__
													GEM	MAG443	3300025933_33	d__Bacteria	p__Bacteroidetes	c__Bacteroidia	o__Chitinophagales	f__Chitinophagaceae	g__UBA8621	s__
													GEM	MAG550	3300025940_24	d__Bacteria	p__Bacteroidetes	c__Bacteroidia	o__Chitinophagales	f__Chitinophagaceae	g__UBA8621	s__
													GEM	MAG453	3300025949_22	d__Bacteria	p__Bacteroidetes	c__Bacteroidia	o__Chitinophagales	f__Chitinophagaceae	g__UBA8621	s__
													GEM	MAG543	3300025949_25	d__Bacteria	p__Bacteroidetes	c__Bacteroidia	o__Sphingobacteriales	f__Sphingobacteriaceae	g__Mucilaginibacter	s__
													GEM	MAG660	3300025949_30	d__Bacteria	p__Bacteroidetes	c__Bacteroidia	o__Chitinophagales	f__Chitinophagaceae	g__UBA8621	s__
													GEM	MAG1163	3300026041_26	d__Bacteria	p__Bacteroidetes	c__Bacteroidia	o__Chitinophagales	f__Chitinophagaceae	g__UBA8621	s__
													GEM	MAG574	3300026096_3	d__Bacteria	p__Bacteroidetes	c__Bacteroidia	o__Flavobacteriales	f__Flavobacteriaceae	g__Leeuwenhoekiella	s__
													GEM	MAG479	3300026116_19	d__Bacteria	p__Bacteroidetes	c__Bacteroidia	o__Chitinophagales	f__Chitinophagaceae	g__UBA8621	s__
													GEM	MAG1257	3300026127_1	d__Bacteria	p__Acidobacteriota	c__Thermoanaerobaculia	o__UBA5704	f__UBA5704	g__	s__
													GEM	MAG1411	3300026167_6	d__Bacteria	p__Bacteroidetes	c__Bacteroidia	o__Flavobacteriales	f__Flavobacteriaceae	g__Psychroflexus	s__
													GEM	MAG768	3300026185_2	d__Bacteria	p__Bacteroidetes	c__Bacteroidia	o__Chitinophagales	f__Saprospiraceae	g__Phaeodactylibacter	s__
													GEM	MAG234	3300026282_9	d__Bacteria	p__Bacteroidetes	c__Bacteroidia	o__Flavobacteriales	f__Flavobacteriaceae	g__Flavobacterium	s__
													GEM	MAG128	3300026288_16	d__Bacteria	p__Bacteroidetes	c__Bacteroidia	o__Flavobacteriales	f__Flavobacteriaceae	g__Flavobacterium	s__
													GEM	MAG1293	3300026473_1	d__Bacteria	p__Proteobacteria	c__Alphaproteobacteria	o__Reyranellales	f__Reyranellaceae	g__Reyranella	s__
													GEM	MAG568	3300026516_11	d__Bacteria	p__Bacteroidetes	c__Bacteroidia	o__Chitinophagales	f__Saprospiraceae	g__UBA2329	s__
													GEM	MAG159	3300026516_17	d__Bacteria	p__Bacteroidetes	c__Bacteroidia	o__Chitinophagales	f__Saprospiraceae	g__	s__
													GEM	MAG269	3300026516_6	d__Bacteria	p__Bacteroidetes	c__Bacteroidia	o__Chitinophagales	f__Saprospiraceae	g__	s__
													GEM	MAG1599	3300026534_36	d__Bacteria	p__Proteobacteria	c__Gammaproteobacteria	o__UBA7966	f__	g__	s__
													GEM	MAG770	3300026967_1	d__Bacteria	p__Bacteroidetes	c__Bacteroidia	o__Cytophagales	f__Cyclobacteriaceae	g__	s__
													GEM	MAG1213	3300026968_2	d__Bacteria	p__Bacteroidetes	c__Bacteroidia	o__Bacteroidales	f__Prolixibacteraceae	g__Draconibacterium	s__
													GEM	MAG1227	3300026983_5	d__Bacteria	p__Bacteroidetes	c__Bacteroidia	o__Chitinophagales	f__Chitinophagaceae	g__UBA1930	s__
													GEM	MAG497	3300026987_1	d__Bacteria	p__Bacteroidetes	c__Bacteroidia	o__Bacteroidales	f__Prolixibacteraceae	g__Draconibacterium	s__
													GEM	MAG360	3300027015_1	d__Bacteria	p__Bacteroidetes	c__Bacteroidia	o__Cytophagales	f__Cyclobacteriaceae	g__	s__
													GEM	MAG549	3300027282_13	d__Bacteria	p__Actinobacteriota	c__Actinobacteria	o__Actinomycetales	f__Demequinaceae	g__Demequina_C	s__
													GEM	MAG313	3300027283_36	d__Bacteria	p__Actinobacteriota	c__Actinobacteria	o__Actinomycetales	f__Demequinaceae	g__Demequina_C	s__
													GEM	MAG1194	3300027325_4	d__Bacteria	p__Bacteroidetes	c__Bacteroidia	o__Chitinophagales	f__Saprospiraceae	g__	s__
													GEM	MAG775	3300027339_2	d__Bacteria	p__Proteobacteria	c__Gammaproteobacteria	o__Betaproteobacteriales	f__Burkholderiaceae	g__JOSHI-001	s__
													GEM	MAG1442	3300027503_6	d__Bacteria	p__Bacteroidetes	c__Bacteroidia	o__Chitinophagales	f__Saprospiraceae	g__Haliscomenobacter	s__
													GEM	MAG1481	3300027536_14	d__Archaea	p__Halobacterota	c__Methanosarcinia	o__Methanosarcinales	f__Methanosarcinaceae	g__Methanosarcina	s__
													GEM	MAG1597	3300027607_6	d__Bacteria	p__Bacteroidetes	c__Bacteroidia	o__Cytophagales	f__Flammeovirgaceae	g__GCA-2729595	s__
													GEM	MAG312	3300027607_9	d__Bacteria	p__Cyanobacteriota	c__Cyanobacteriia	o__Cyanobacteriales	f__Coleofasciculaceae	g__	s__
													GEM	MAG1003	3300027653_17	d__Bacteria	p__Bacteroidetes	c__Rhodothermia	o__Balneolales	f__Balneolaceae	g__	s__
													GEM	MAG694	3300027679_3	d__Bacteria	p__Bacteroidetes	c__Bacteroidia	o__Cytophagales	f__Cyclobacteriaceae	g__Algoriphagus	s__
													GEM	MAG56	3300027711_10	d__Bacteria	p__Bacteroidetes	c__Bacteroidia	o__Cytophagales	f__Cyclobacteriaceae	g__Anditalea	s__
													GEM	MAG941	3300027722_3	d__Bacteria	p__Bacteroidetes	c__Ignavibacteria	o__SJA-28	f__OLB5	g__	s__
													GEM	MAG1467	3300027760_16	d__Bacteria	p__Bacteroidetes	c__Bacteroidia	o__Chitinophagales	f__Saprospiraceae	g__	s__
													GEM	MAG1043	3300027763_4	d__Bacteria	p__Bacteroidetes	c__Bacteroidia	o__Chitinophagales	f__Saprospiraceae	g__	s__
													GEM	MAG912	3300027792_1	d__Bacteria	p__Bacteroidetes	c__Bacteroidia	o__Bacteroidales	f__BBW3	g__UBA8529	s__
													GEM	MAG35	3300027806_15	d__Bacteria	p__Proteobacteria	c__Gammaproteobacteria	o__Betaproteobacteriales	f__Ga0077523	g__Ga0077523	s__
													GEM	MAG1266	3300027823_9	d__Bacteria	p__Bacteroidetes	c__Bacteroidia	o__Chitinophagales	f__Saprospiraceae	g__UBA10441	s__
													GEM	MAG1532	3300027828_27	d__Bacteria	p__Bacteroidetes	c__Bacteroidia	o__Bacteroidales	f__UBA12077	g__UBA12077	s__
													GEM	MAG1554	3300027834_22	d__Bacteria	p__Bacteroidetes	c__Bacteroidia	o__Flavobacteriales	f__Flavobacteriaceae	g__UBA3611	s__
													GEM	MAG316	3300027850_25	d__Bacteria	p__Bacteroidetes	c__Bacteroidia	o__Chitinophagales	f__Saprospiraceae	g__UBA10441	s__
													GEM	MAG1189	3300027857_21	d__Bacteria	p__Proteobacteria	c__Alphaproteobacteria	o__Caulobacterales	f__Caulobacteraceae	g__Phenylobacterium	s__
													GEM	MAG939	3300027878_25	d__Bacteria	p__Bacteroidetes	c__Bacteroidia	o__Chitinophagales	f__Saprospiraceae	g__UBA10441	s__
													GEM	MAG46	3300027878_27	d__Bacteria	p__Bacteroidetes	c__Bacteroidia	o__Chitinophagales	f__Chitinophagaceae	g__UBA1946	s__
													GEM	MAG1364	3300027878_32	d__Bacteria	p__Bacteroidetes	c__Bacteroidia	o__Chitinophagales	f__Chitinophagaceae	g__	s__
													GEM	MAG599	3300027878_35	d__Bacteria	p__Bacteroidetes	c__Bacteroidia	o__Chitinophagales	f__Saprospiraceae	g__UBA10441	s__
													GEM	MAG1066	3300027878_35	d__Bacteria	p__Bacteroidetes	c__Bacteroidia	o__Chitinophagales	f__Saprospiraceae	g__UBA10441	s__
													GEM	MAG672	3300027878_65	d__Bacteria	p__Bacteroidetes	c__Bacteroidia	o__Chitinophagales	f__Saprospiraceae	g__UBA10441	s__
													GEM	MAG1161	3300027878_65	d__Bacteria	p__Bacteroidetes	c__Bacteroidia	o__Chitinophagales	f__Saprospiraceae	g__UBA10441	s__
													GEM	MAG1414	3300027880_11	d__Bacteria	p__Bacteroidetes	c__Bacteroidia	o__Chitinophagales	f__Chitinophagaceae	g__UTBCD1	s__
													GEM	MAG546	3300027904_14	d__Bacteria	p__Myxococcota	c__Myxococcia	o__Myxococcales	f__Myxococcaceae	g__	s__
													GEM	MAG621	3300027905_36	d__Bacteria	p__Desulfuromonadota	c__Desulfuromonadia	o__Geobacterales	f__Geobacteraceae	g__	s__
													GEM	MAG541	3300027963_13	d__Bacteria	p__Bacteroidetes	c__Bacteroidia	o__Cytophagales	f__Cyclobacteriaceae	g__Algoriphagus	s__
													GEM	MAG1410	3300027970_24	d__Bacteria	p__Bacteroidetes	c__Bacteroidia	o__Cytophagales	f__	g__	s__
													GEM	MAG177	3300027980_21	d__Bacteria	p__Bacteroidetes	c__Bacteroidia	o__Bacteroidales	f__UBA12077	g__UBA12077	s__
													GEM	MAG1325	3300028030_16	d__Bacteria	p__Bacteroidetes	c__Bacteroidia	o__Bacteroidales	f__Prolixibacteraceae	g__Draconibacterium	s__
													GEM	MAG1593	3300028091_2	d__Bacteria	p__Proteobacteria	c__Alphaproteobacteria	o__Reyranellales	f__Reyranellaceae	g__Reyranella	s__
													GEM	MAG1083	3300028103_1	d__Bacteria	p__Proteobacteria	c__Alphaproteobacteria	o__Reyranellales	f__Reyranellaceae	g__Reyranella	s__
													GEM	MAG1134	3300028275_1	d__Bacteria	p__Proteobacteria	c__Alphaproteobacteria	o__Reyranellales	f__Reyranellaceae	g__Reyranella	s__
													GEM	MAG779	3300028399_24	d__Bacteria	p__Nitrospirota	c__Thermodesulfovibrionia	o__Thermodesulfovibrionales	f__JdFR-85	g__	s__
													GEM	MAG371	3300028483_6	d__Bacteria	p__Bacteroidetes	c__Bacteroidia	o__Cytophagales	f__Cyclobacteriaceae	g__Anditalea	s__
													GEM	MAG370	3300028484_5	d__Bacteria	p__Bacteroidetes	c__Bacteroidia	o__Cytophagales	f__Cyclobacteriaceae	g__Anditalea	s__
													GEM	MAG1567	3300028601_35	d__Bacteria	p__Desulfobacterota	c__Desulfobulbia	o__Desulfobulbales	f__Desulfobulbaceae	g__Desulfobulbus	s__
													GEM	MAG855	3300029898_8	d__Bacteria	p__Bacteroidetes	c__Bacteroidia	o__Sphingobacteriales	f__	g__	s__
													GEM	MAG359	3300029900_10	d__Bacteria	p__Bacteroidetes	c__Bacteroidia	o__Sphingobacteriales	f__	g__	s__
													OMD	MAG1431	BGEO_SAMN07136523_METAG_OCPOPADH	d__Bacteria	p__Bacteroidetes	c__Bacteroidia	o__NS11-12g	f__UBA9320	g__MED-G17	s__
													OMD	MAG1538	GORG_SAMEA6073584_SAGS_AG913K11	d__Bacteria	p__Bacteroidetes	c__Bacteroidia	o__Flavobacteriales	f__Flavobacteriaceae	g__MED-G14	s__
													OMD	MAG421	GORG_SAMEA6079010_SAGS_AG461K05	d__Bacteria	p__Bacteroidetes	c__Bacteroidia	o__Cytophagales	f__Cyclobacteriaceae	g__UBA4465	s__
													OMD	MAG401	MARD_SAMN02261338_REFG_MMP02261338	d__Bacteria	p__Cyanobacteria	c__Cyanobacteriia	o__PCC-7336	f__PCC-7336	g__PCC-7336	s__PCC-7336 sp000332275
													OMD	MAG1116	MARD_SAMN05444343_REFG_MMP05444343	d__Bacteria	p__Bacteroidetes	c__Bacteroidia	o__Bacteroidales	f__Prolixibacteraceae	g__Mangrovibacterium	s__
													OMD	MAG1542	MARD_SAMN06264851_REFG_MMP06264851	d__Bacteria	p__Bacteroidetes	c__Bacteroidia	o__Flavobacteriales	f__Flavobacteriaceae	g__Ulvibacter	s__
													OMD	MAG615	MARD_SAMN08770175_REFG_MMP08770175	d__Bacteria	p__Bacteroidetes	c__Bacteroidia	o__Flavobacteriales	f__Flavobacteriaceae	g__Tenacibaculum	s__
													OMD	MAG1230	MARD_SAMN08779091_REFG_MMP08779091	d__Bacteria	p__Bacteroidetes	c__Bacteroidia	o__Flavobacteriales	f__Flavobacteriaceae	g__Tenacibaculum	s__
													OMD	MAG928	MARD_SAMN08924931_REFG_MMP08924931	d__Bacteria	p__Bacteroidetes	c__Bacteroidia	o__Cytophagales	f__Cyclobacteriaceae	g__Lunatimonas	s__
													OMD	MAG854	MARD_SAMN09228018_REFG_MMP09228018	d__Bacteria	p__Proteobacteria	c__Alphaproteobacteria	o__Rhodobacterales	f__Rhodobacteraceae	g__DSL-40	s__DSL-40 sp003258405
													OMD	MAG43	MARD_SAMN09519150_REFG_MMP09519150	d__Bacteria	p__Bacteroidetes	c__Bacteroidia	o__Flavobacteriales	f__Weeksellaceae	g__Chryseobacterium	s__
													OMD	MAG1151	MARD_SAMN09522135_REFG_MMP09522135	d__Bacteria	p__Proteobacteria	c__Alphaproteobacteria	o__Rhodobacterales	f__Rhodobacteraceae	g__Yoonia	s__
													OMD	MAG275	MARD_SAMN09709391_REFG_MMP09709391	d__Bacteria	p__Proteobacteria	c__Gammaproteobacteria	o__Pseudomonadales	f__Nitrincolaceae	g__Motiliproteus	s__
													OMD	MAG1377	MARD_SAMN09901207_REFG_MMP09901207	d__Bacteria	p__Bacteroidetes	c__Bacteroidia	o__Bacteroidales	f__Prolixibacteraceae	g__Mariniphaga	s__
													OMD	MAG13	MARD_SAMN10134659_REFG_MMP10134659	d__Bacteria	p__Bacteroidetes	c__Bacteroidia	o__Flavobacteriales	f__Flavobacteriaceae	g__Aquimarina	s__
													OMD	MAG373	MARD_SAMN10134659_REFG_MMP10134659	d__Bacteria	p__Bacteroidetes	c__Bacteroidia	o__Flavobacteriales	f__Flavobacteriaceae	g__Aquimarina	s__
													OMD	MAG488	TARA_SAMEA2591108_METAG_FMLONJGL	d__Bacteria	p__Bacteroidetes	c__Bacteroidia	o__Flavobacteriales	f__Flavobacteriaceae	g__MS024-2A	s__
													OMD	MAG464	TARA_SAMEA2591108_METAG_GFDBEGOL	d__Bacteria	p__Bacteroidetes	c__Bacteroidia	o__NS11-12g	f__UBA9320	g__MED-G17	s__MED-G17 sp002457675
													OMD	MAG1214	TARA_SAMEA2591122_METAG_GJGBJEHC	d__Bacteria	p__Bacteroidetes	c__Bacteroidia	o__Flavobacteriales	f__Flavobacteriaceae	g__MS024-2A	s__MS024-2A sp002169865
													OMD	MAG640	TARA_SAMEA2591122_METAG_HLJDBPKL	d__Bacteria	p__Bacteroidetes	c__Bacteroidia	o__NS11-12g	f__UBA9320	g__MED-G17	s__MED-G17 sp002457675
													OMD	MAG860	TARA_SAMEA2619531_METAG_GFEDGDLC	d__Bacteria	p__Bacteroidetes	c__Bacteroidia	o__Flavobacteriales	f__Flavobacteriaceae	g__MS024-2A	s__
													OMD	MAG517	TARA_SAMEA2619531_METAG_JLLPIFLH	d__Bacteria	p__Bacteroidetes	c__Bacteroidia	o__NS11-12g	f__UBA9320	g__MED-G17	s__MED-G17 sp002457675
													OMD	MAG967	TARA_SAMEA2619548_METAG_JHDLHBGO	d__Bacteria	p__Bacteroidetes	c__Bacteroidia	o__Cytophagales	f__Cyclobacteriaceae	g__UBA4465	s__UBA4465 sp002691385
													OMD	MAG282	TARA_SAMEA2620120_METAG_IEFDOLPF	d__Bacteria	p__Bacteroidetes	c__Bacteroidia	o__Flavobacteriales	f__Flavobacteriaceae	g__UBA3611	s__UBA3611 sp002375495
													OMD	MAG577	TARA_SAMEA2620384_METAG_PNGAGPDI	d__Bacteria	p__Bacteroidetes	c__Bacteroidia	o__Flavobacteriales	f__Flavobacteriaceae	g__BACL21	s__BACL21 sp002694465
													OMD	MAG1082	TARA_SAMEA2620824_METAG_GEJHHNAG	d__Bacteria	p__Bacteroidetes	c__Bacteroidia	o__Flavobacteriales	f__Flavobacteriaceae	g__UBA3611	s__UBA3611 sp002375495
													OMD	MAG326	TARA_SAMEA2620824_METAG_GEJHHNAG	d__Bacteria	p__Bacteroidetes	c__Bacteroidia	o__Flavobacteriales	f__Flavobacteriaceae	g__UBA3611	s__UBA3611 sp002375495
													OMD	MAG1200	TARA_SAMEA2620879_METAG_DCMAAGAJ	d__Bacteria	p__Bacteroidetes	c__Bacteroidia	o__Flavobacteriales	f__Flavobacteriaceae	g__UBA3611	s__UBA3611 sp002375495
													OMD	MAG1484	TARA_SAMEA2620980_METAG_AKEKGIHA	d__Bacteria	p__Bacteroidetes	c__Bacteroidia	o__Flavobacteriales	f__Flavobacteriaceae	g__MS024-2A	s__
													OMD	MAG1581	TARA_SAMEA2620980_METAG_JLIBOEGG	d__Bacteria	p__Bacteroidetes	c__Bacteroidia	o__Flavobacteriales	f__UBA10066	g__SP287	s__
													OMD	MAG1553	TARA_SAMEA2621222_METAG_KEELMGKG	d__Bacteria	p__Proteobacteria	c__Gammaproteobacteria	o__Pseudomonadales	f__Pseudohongiellaceae	g__UBA9145	s__
													OMD	MAG71	TARA_SAMEA2621401_METAG_CHGKKFEM	d__Bacteria	p__Bacteroidetes	c__Bacteroidia	o__Flavobacteriales	f__UBA10066	g__MED-G20	s__
													OMD	MAG102	TARA_SAMEA2621416_METAG_PBCDJFNI	d__Bacteria	p__Bacteroidetes	c__Bacteroidia	o__Flavobacteriales	f__Flavobacteriaceae	g__UBA3611	s__UBA3611 sp002375495
													OMD	MAG1137	TARA_SAMEA2621502_METAG_OLHKLEMF	d__Bacteria	p__Bacteroidetes	c__Bacteroidia	o__Flavobacteriales	f__Flavobacteriaceae	g__UBA3611	s__UBA3611 sp002375495
													OMD	MAG1174	TARA_SAMEA2621502_METAG_OLHKLEMF	d__Bacteria	p__Bacteroidetes	c__Bacteroidia	o__Flavobacteriales	f__Flavobacteriaceae	g__UBA3611	s__UBA3611 sp002375495
													OMD	MAG802	TARA_SAMEA2622376_METAG_KBAMCEAM	d__Bacteria	p__Bacteroidetes	c__Bacteroidia	o__Flavobacteriales	f__koll-22	g__UBA5081	s__
													OMD	MAG674	TARA_SAMEA2622517_METAG_NJDIAMMF	d__Bacteria	p__Proteobacteria	c__Gammaproteobacteria	o__Pseudomonadales	f__Cellvibrionaceae	g__Cellvibrio	s__
													OMD	MAG1384	TARA_SAMEA2622716_METAG_AIKIDNMC	d__Bacteria	p__Bacteroidetes	c__Bacteroidia	o__Flavobacteriales	f__BACL11	g__UBA7312	s__UBA7312 sp002471645
													OMD	MAG1103	TARA_SAMEA2623275_METAG_GFMGMJFD	d__Bacteria	p__Bacteroidetes	c__Bacteroidia	o__Flavobacteriales	f__Crocinitomicaceae	g__UBA952	s__
													OMD	MAG1527	TARA_SAMEA2623275_METAG_KPGDNKKP	d__Bacteria	p__Bacteroidetes	c__Bacteroidia	o__Flavobacteriales	f__UBA10066	g__SP287	s__
													OMD	MAG1092	TARA_SAMEA2623649_METAG_GGGGOBLB	d__Bacteria	p__Bacteroidetes	c__Bacteroidia	o__Flavobacteriales	f__Flavobacteriaceae	g__UBA4166	s__UBA4166 sp002379985
													OMD	MAG397	TARA_SAMEA2623794_METAG_GCMKOOOC	d__Bacteria	p__Bacteroidetes	c__Bacteroidia	o__Flavobacteriales	f__Flavobacteriaceae	g__UBA4166	s__UBA4166 sp002379985
													OMD	MAG1490	TARA_SAMEA2623907_METAG_KDOILCDM	d__Bacteria	p__Bacteroidetes	c__Bacteroidia	o__Flavobacteriales	f__Flavobacteriaceae	g__UBA4166	s__UBA4166 sp002379985
													OMD	MAG619	TARA_SAMEA4396489_METAG_JENLENIG	d__Bacteria	p__Bacteroidetes	c__Bacteroidia	o__Cytophagales	f__Cyclobacteriaceae	g__Algoriphagus	s__
													OMD	MAG867	TARA_SAMEA4396489_METAG_PNEAOHFJ	d__Bacteria	p__Bacteroidetes	c__Bacteroidia	o__Flavobacteriales	f__Flavobacteriaceae	g__UBA3611	s__UBA3611 sp002375495
													OMD	MAG839	TARA_SAMEA4396515_METAG_EMMMMBGC	d__Bacteria	p__Bacteroidetes	c__Bacteroidia	o__Cytophagales	f__Cyclobacteriaceae	g__Algoriphagus	s__
													OMD	MAG567	TARA_SAMEA4396515_METAG_KAEBOGCH	d__Bacteria	p__Bacteroidetes	c__Bacteroidia	o__Flavobacteriales	f__Flavobacteriaceae	g__UBA3611	s__UBA3611 sp002375495
													OMD	MAG1301	TARA_SAMEA4396941_METAG_GOPCEFOI	d__Bacteria	p__Bacteroidetes	c__Bacteroidia	o__Flavobacteriales	f__Flavobacteriaceae	g__Kriegella	s__
													OMD	MAG156	TARA_SAMEA4396941_METAG_KPNLGCHA	d__Bacteria	p__Bacteroidetes	c__Bacteroidia	o__Flavobacteriales	f__Flavobacteriaceae	g__UBA3611	s__UBA3611 sp002375495
													OMD	MAG388	TARA_SAMEA4396941_METAG_KPNLGCHA	d__Bacteria	p__Bacteroidetes	c__Bacteroidia	o__Flavobacteriales	f__Flavobacteriaceae	g__UBA3611	s__UBA3611 sp002375495
													OMD	MAG974	TARA_SAMEA4396988_METAG_ADPLMBMC	d__Bacteria	p__Bacteroidetes	c__Bacteroidia	o__Flavobacteriales	f__koll-22	g__BRH-c54	s__BRH-c54 sp002359215
													OMD	MAG1288	TARA_SAMEA4396988_METAG_CABPDNKF	d__Bacteria	p__Bacteroidetes	c__Bacteroidia	o__Bacteroidales	f__Prolixibacteraceae	g__Sunxiuqinia	s__
													OMD	MAG219	TARA_SAMEA4397023_METAG_KBKDDKJL	d__Bacteria	p__Bacteroidetes	c__Bacteroidia	o__Flavobacteriales	f__Flavobacteriaceae	g__UBA3611	s__UBA3611 sp002375495
													OMD	MAG749	TARA_SAMEA4397034_METAG_GPHNGABH	d__Bacteria	p__Bacteroidetes	c__Bacteroidia	o__Flavobacteriales	f__koll-22	g__UBA1494_A	s__
													OMD	MAG1367	TARA_SAMEA4397118_METAG_IGLGCDDK	d__Bacteria	p__Bacteroidetes	c__Bacteroidia	o__Flavobacteriales	f__Flavobacteriaceae	g__UBA3611	s__UBA3611 sp002375495
													OMD	MAG101	TARA_SAMEA4397157_METAG_MELLBGEK	d__Bacteria	p__Bacteroidetes	c__Bacteroidia	o__Flavobacteriales	f__1G12	g__SHAN690	s__
													OMD	MAG202	TARA_SAMEA4397174_METAG_DKFDFPMI	d__Bacteria	p__Bacteroidetes	c__Bacteroidia	o__Flavobacteriales	f__koll-22	g__BRH-c54	s__BRH-c54 sp002359215
													OMD	MAG641	TARA_SAMEA4397174_METAG_KKANMIML	d__Bacteria	p__Bacteroidetes	c__Bacteroidia	o__Flavobacteriales	f__Flavobacteriaceae	g__BACL21	s__BACL21 sp002694465
													OMD	MAG1033	TARA_SAMEA4397196_METAG_OINJKPLG	d__Bacteria	p__Bacteroidetes	c__Bacteroidia	o__Cytophagales	f__Cyclobacteriaceae	g__UBA4465	s__
													OMD	MAG67	TARA_SAMEA4397215_METAG_DOHMALKO	d__Bacteria	p__Bacteroidetes	c__Bacteroidia	o__Flavobacteriales	f__Flavobacteriaceae	g__BACL21	s__BACL21 sp002694465
													OMD	MAG85	TARA_SAMEA4397295_METAG_OEPICMJA	d__Bacteria	p__Bacteroidetes	c__Bacteroidia	o__Flavobacteriales	f__koll-22	g__BRH-c54	s__BRH-c54 sp002359215
													OMD	MAG498	TARA_SAMEA4397311_METAG_CIBFFKOL	d__Bacteria	p__Bacteroidetes	c__Bacteroidia	o__Cytophagales	f__Cyclobacteriaceae	g__UBA4465	s__
													OMD	MAG1388	TARA_SAMEA4397330_METAG_OGDHJKJI	d__Bacteria	p__Bacteroidetes	c__Bacteroidia	o__Flavobacteriales	f__koll-22	g__BRH-c54	s__BRH-c54 sp002359215
													OMD	MAG727	TARA_SAMEA4397363_METAG_FKFIANAM	d__Bacteria	p__Bacteroidetes	c__Bacteroidia	o__Cytophagales	f__Cyclobacteriaceae	g__Cyclobacterium	s__
													OMD	MAG187	TARA_SAMEA4397426_METAG_BAFGKOPN	d__Bacteria	p__Bacteroidetes	c__Bacteroidia	o__Cytophagales	f__Cyclobacteriaceae	g__UBA4465	s__
													OMD	MAG1000	TARA_SAMEA4397445_METAG_CJCKGMME	d__Bacteria	p__Bacteroidetes	c__Bacteroidia	o__Cytophagales	f__Cyclobacteriaceae	g__Algoriphagus	s__
													OMD	MAG1506	TARA_SAMEA4397859_METAG_NIFMPLHG	d__Bacteria	p__Bacteroidetes	c__Bacteroidia	o__Flavobacteriales	f__koll-22	g__BRH-c54	s__BRH-c54 sp002359215
													OMD	MAG1509	TARA_SAMEA4397920_METAG_EHMHIBID	d__Bacteria	p__Bacteroidetes	c__Bacteroidia	o__Flavobacteriales	f__koll-22	g__BRH-c54	s__BRH-c54 sp002359215
													OMD	MAG1404	TARA_SAMEA4398001_METAG_JPHIKJLL	d__Bacteria	p__Bacteroidetes	c__Bacteroidia	o__Flavobacteriales	f__Flavobacteriaceae	g__UBA3611	s__UBA3611 sp002375495
													OMD	MAG423	TARA_SAMEA4398067_METAG_ADEEFOGF	d__Bacteria	p__Bacteroidetes	c__Bacteroidia	o__Cytophagales	f__Cyclobacteriaceae	g__UBA4465	s__
													OMD	MAG1007	TARA_SAMEA4398094_METAG_OJPBDFHD	d__Bacteria	p__Bacteroidetes	c__Bacteroidia	o__Flavobacteriales	f__Flavobacteriaceae	g__	s__
													OMD	MAG1063	TARA_SAMEA4398238_METAG_OBCCJFGL	d__Bacteria	p__Bacteroidetes	c__Bacteroidia	o__Flavobacteriales	f__koll-22	g__BRH-c54	s__BRH-c54 sp002359215
													OMD	MAG15	TARA_SAMEA4398387_METAG_KHFOIAHK	d__Bacteria	p__Bacteroidetes	c__Bacteroidia	o__Cytophagales	f__Cyclobacteriaceae	g__Cyclobacterium	s__
													OMD	MAG1050	TARA_SAMEA4398432_METAG_CHANNJNG	d__Bacteria	p__Proteobacteria	c__Gammaproteobacteria	o__Pseudomonadales	f__Saccharospirillaceae	g__Thalassolituus	s__
													OMD	MAG931	TARA_SAMN05326645_METAG_PSE00006	d__Bacteria	p__Bacteroidetes	c__Bacteroidia	o__Flavobacteriales	f__koll-22	g__UBA5081	s__
													OMD	MAG1070	TARA_SAMN05326650_METAG_MED00098	d__Bacteria	p__Bacteroidetes	c__Bacteroidia	o__NS11-12g	f__UBA9320	g__MED-G17	s__MED-G17 sp002457675

## Sheet: Supplemental Data5
Supplemental Data5: proportion of subbiome
Biome	Sub-biome	color	total	Number of CISs	Number of MAGs in sub-biomes	proportion	Rank
Aquatic	Freshwater	#5FBDCE	238	136	7335	1.85412	7
	Marine	#6899D3		89	8578	1.03754	10
	Non-marine Saline and Alkaline	#7080D7		10	1703	0.587199	14
	Sediment	#0C0874		1	46	2.17391	4
	Thermal springs	#162EAE		1	1545	0.0647249	15
	Unclassified	#acacac		1	NA
Terrestrial	Soil	#61D7A4	87	72	2652	2.71493	3
	Deep subsurface	#007241		8	508	1.5748	9
	Plant litter	#015C65		7	79	8.86076	1
Host-associated	Human	#FD3F49	240	126	16441	0.766377	13
	Plants	#DB62C4		65	1131	5.74713	2
	Arthropoda	#f9906f		15	750	2	6
	Insecta	#FD7279		8	NA
	Algae	#A30008		6	NA
	Mammals	#ff4c00		5	1482	0.337382
	Cnidaria	#BC2F36		4	NA
	Mollusca	#770060		3	NA
	Annelida	#acacac		2	NA
	Birds	#acacac		2	NA
	Animal	#acacac		1	NA
	Microbial	#acacac		1	NA
	Fungi	#acacac		1	288
	Fish	#acacac		1	NA
Engineered	Wastewater	#FFE773	74	23	2627	0.875523	11
	Built environment	#FFF500		22	2640	0.833333	12
	Lab enrichment	#A67400		15	814	1.84275	8
	Solid waste	#FFB300		9	436	2.06422	5
	Modeled	#acacac		3	NA
	Bioremediation	#acacac		1	NA
	Bioreactor	#acacac		1	NA

## Sheet: Supplemental Data6
Supplemental Data6: Toxin prediction
protein_sequence	protein_length	signal_peptide_feat	duf4157updown_feat	duf4157presence_feat	cloud_domain_feat	dist_from_last_core_feat	n_term_hydrophobicity	n_term_mw	n_term_charge	n_term_order	n_term_aromaty	EAT prediction	probability (score)	pfams_in_gene	product	closeset_winner	dist_eat_afp13	one_gene_up_down_domains	immunity_domains_in_one_updown_genes	one_gene_up_down_products	immunity_domains_from_up_down_genes_product	Genus	Phylum	Species	Genome Name / Sample Name	eCIS signal peptide score
MNADRIQIQEGPSQVFQNRKGESTQLMEDNRVQSVLQAKMVETMQRDAMDEDDLQQGKFAVQRDVEDEDELLQGKFVAQRQTKNQTGIPDYVIQGMESSFGTDFSSVRVHPDSSKAPEVGALAYTQGTDIHFAPGQFKPDTSAGQQLLGHELTHVIQQAEGRVQPTTEVGGMAVNDDLSLEHEADVMGAKAASVL	195	0	0	1	0	13	-38.1	1086.3	1	7	0	1	0.812685	DUF4157,	putative DNA segregation ATPase FtsK/SpoIIIE-like protein	NO HITS AT ALL	3	AAA,	FALSE	ATPase of the AAA+ class,hypothetical protein,	FALSE	Parabacteroides	Bacteroidetes	Parabacteroides distasonis	Parabacteroides distasonis ATCC 8503	0.1358
